# Supplementary material for: Synthesis and structure of a complex of copper(I) with l-cysteine and chloride ions containing Cu12S6 nanoclusters
Source: Acta Crystallogr E Crystallogr Commun. 2021 Mar 2;77(Pt 4):324–30. doi: 10.1107/S2056989021002012 (PMC8025850; doi:10.1107/S2056989021002012)
Supplement: Supplementary file 1 [file e-77-00324-sup1.cif]

##############################################################################
#                                                                            #
# This CIF contains the data in a paper accepted for publication in          #
# Acta Crystallographica Section E. It conforms to the requirements of       #
# Notes for Authors for Acta Crystallographica Section E, and has been       #
# peer reviewed under the auspices of the IUCr Commission on Journals.       #
#                                                                            #
# Full details of the Crystallographic Information File format               #
# are given in the paper "The Crystallographic Information File (CIF):       #
# a New Standard Archive File for Crystallography" by S. R. Hall, F. H.      #
# Allen and I. D. Brown [Acta Cryst. (1991), A47, 655-685].                  #
#                                                                            #
# The current version of the core CIF dictionary is obtainable from          #
# ftp://ftp.iucr.org/pub/cif_core.dic.                                       #
#                                                                            #
# Software is freely available for graphical display of the structure(s)     #
# in this CIF. For information consult the CIF software page                 #
# http://www.iucr.org/resources/cif/software.                                #
#                                                                            #
# This file may be used for bona fide research purposes within the           #
# scientific community so long as proper attribution is given to the journal # 
# article from which it was obtained.                                        #
#                                                                            #
##############################################################################
data_I
_audit_creation_method     'SHELXL-2018/3'
_journal_date_recd_electronic     2020-11-10
_journal_date_accepted     2021-02-20
_journal_name_full     'Acta Crystallographica, Section E'
_journal_year     2021
_journal_volume     77
_journal_issue      4
_journal_page_first     324
_journal_page_last     330
_journal_paper_category     GM
_journal_paper_doi     10.1107/S2056989021002012
_journal_coeditor_code     HB7953
_publ_contact_author_name     'Valery Shtyrlin'
_publ_contact_author_address
;
A. M. Butlerov Chemistry Institute, Kazan Federal University,
Kremlevskaya str. 18, Kazan, 420008, Russian Federation
;
_publ_contact_author_email     'Valery.Shtyrlin@gmail.com'
_publ_contact_author_fax     ?
_publ_contact_author_phone     ?
_publ_section_title
;
Synthesis and structure of a complex of copper(I) with <i>L</i>-cysteine and
chloride ions containing Cu~12~S~6~ nanoclusters
;
loop_
    _publ_author_name
    _publ_author_footnote
    _publ_author_address
    'Gizatullin, Amir' .
;
A. M. Butlerov Chemistry Institute, Kazan Federal University, Kremlevskaya St.
18, Kazan, 420008,
Russian Federation
;
    'Becker, Jonathan' .
;
Institute of Inorganic and Analytical Chemistry,
Justus-Liebig University of Giessen,
Heinrich-Buff Ring 17,
D-35392 Giessen,
Germany
;
    'Islamov, Daut' .
;
A. E. Arbuzov Institute of Organic and Physical Chemistry,
FRC Kazan Scientific Center of RAS,
Arbuzov St. 8, 420088 Kazan,
Russian Federation
;
    'Serov, Nikita' .
;
A. M. Butlerov Chemistry Institute, Kazan Federal University, Kremlevskaya St.
18, Kazan, 420008,
Russian Federation
;
    'Schindler, Siegfried' .
;
Institute of Inorganic and Analytical Chemistry,
Justus-Liebig University of Giessen,
Heinrich-Buff Ring 17,
D-35392 Giessen,
Germany
;
    'Klimovitskii, Alexander' .
;
A. M. Butlerov Chemistry Institute, Kazan Federal University, Kremlevskaya St.
18, Kazan, 420008,
Russian Federation
;
    'Shtyrlin, Valery' .
;
A. M. Butlerov Chemistry Institute, Kazan Federal University, Kremlevskaya St.
18, Kazan, 420008,
Russian Federation
;
_publ_section_synopsis
;
A cluster containing copper(I), <i>L</i>-cysteine and chloride ions was
synthesized and characterized by X-ray diffraction and FTIR spectroscopy.
;
_chemical_name_systematic
;\
Poly[[tetra-\m~3~-chlorido-deca-\m~2~-chlorido-dichloridohexakis(\m~4~-\
<i>L</i>-cysteinato)hexadecacopper] polyhydrate]
;
_chemical_name_common     ?
_chemical_formula_moiety     'C36 H72 Cl32 Cu32 N12 O24 S12, 2.68H 1.97O'
_chemical_formula_sum     'C36 H74.68 Cl32 Cu32 N12 O25.97 S12'
_chemical_formula_iupac     '[Cu32 Cl32 (C3 H6 N O2 S)12], 2.68H 1.97O'
_chemical_formula_weight     4643.74
_chemical_melting_point     ?
_chemical_absolute_configuration     ad
_space_group_crystal_system     monoclinic
_space_group_name_H-M_alt     'C 2'
_space_group_name_Hall     'C 2y'
loop_
    _space_group_symop_operation_xyz
    'x, y, z'
    '-x, y, -z'
    'x+1/2, y+1/2, z'
    '-x+1/2, y+1/2, -z'
_cell_length_a     29.4665(14)
_cell_length_b     22.1299(11)
_cell_length_c     28.9371(14)
_cell_angle_alpha     90
_cell_angle_beta     97.3964(14)
_cell_angle_gamma     90
_cell_volume     18712.6(16)
_cell_formula_units_Z     4
_cell_measurement_reflns_used     9656
_cell_measurement_theta_min     2.28
_cell_measurement_theta_max     27.03
_cell_measurement_temperature     100(2)
_exptl_crystal_description     block
_exptl_crystal_colour     colourless
_exptl_crystal_size_max     0.360
_exptl_crystal_size_mid     0.312
_exptl_crystal_size_min     0.127
_exptl_crystal_density_diffrn     1.648
_exptl_crystal_density_meas     .
_exptl_crystal_density_method     'not measured'
_exptl_crystal_F_000     8986
_exptl_absorpt_coefficient_mu     4.176
_exptl_absorpt_correction_type     multi-scan
_exptl_absorpt_process_details
;
(SADABS; Sheldrick, 2016)
;
_exptl_absorpt_correction_T_min     0.4873
_exptl_absorpt_correction_T_max     0.7456
_diffrn_ambient_temperature     100(2)
_diffrn_source     'I\mS micro-focus sealed tube, multilayer optics'
_diffrn_radiation_type     MoK\a
_diffrn_radiation_wavelength     0.71073
_diffrn_measurement_device_type     'Bruker PHOTON100'
_diffrn_measurement_method     '\f and \w scans'
_diffrn_detector_area_resol_mean     10.4167
_diffrn_reflns_number     189540
_diffrn_reflns_av_R_equivalents     0.0495
_diffrn_reflns_av_unetI/netI     0.0414
_diffrn_reflns_theta_min     1.394
_diffrn_reflns_theta_max     25.027
_diffrn_reflns_theta_full     25.027
_diffrn_measured_fraction_theta_max     0.999
_diffrn_measured_fraction_theta_full     0.999
_diffrn_reflns_limit_h_min     -35
_diffrn_reflns_limit_h_max     35
_diffrn_reflns_limit_k_min     -26
_diffrn_reflns_limit_k_max     26
_diffrn_reflns_limit_l_min     -34
_diffrn_reflns_limit_l_max     34
_refine_special_details
;
 Bruker D8 Venture Dual I\mS fixed chi instrument.
;
_reflns_number_total     33050
_reflns_number_gt     26149
_reflns_threshold_expression     'I > 2\s(I)'
_refine_ls_structure_factor_coef     Fsqd
_refine_ls_matrix_type     full
_refine_ls_R_factor_all     0.0584
_refine_ls_R_factor_gt     0.0412
_refine_ls_wR_factor_gt     0.1062
_refine_ls_wR_factor_ref     0.1138
_refine_ls_goodness_of_fit_ref     1.085
_refine_ls_restrained_S_all     1.097
_refine_ls_number_reflns     33050
_refine_ls_number_parameters     1568
_refine_ls_number_restraints     1778
_refine_ls_hydrogen_treatment     mixed
_refine_ls_weighting_scheme     calc
_refine_ls_weighting_details
              'w=1/[\s^2^(Fo^2^)+(0.0624P)^2^+8.4715P] where P=(Fo^2^+2Fc^2^)/3'
_atom_sites_solution_hydrogens     mixed
_atom_sites_solution_primary     dual
_atom_sites_solution_secondary     difmap
_refine_ls_shift/su_max     0.005
_refine_ls_shift/su_mean     0.000
_refine_diff_density_max     0.556
_refine_diff_density_min     -0.738
_refine_ls_extinction_method     none
_refine_ls_extinction_coef     .
_refine_ls_abs_structure_details
;
Flack <i>x</i> determined using 10959 quotients
[(<i>I</i>^+^)-(<i>I</i>^-^)]/[(<i>I</i>^+^)+(<i>I</i>^-^)]
(Parsons <i>et al.</i>,  2013)
;
_refine_ls_abs_structure_Flack     0.030(4)
loop_
    _atom_type_symbol
    _atom_type_description
    _atom_type_scat_dispersion_real
    _atom_type_scat_dispersion_imag
    _atom_type_scat_source
    'C' 'C' 0.0033 0.0016
                         'International Tables Vol C Tables 4.2.6.8 and 6.1.1.4'
    'H' 'H' 0.0000 0.0000
                         'International Tables Vol C Tables 4.2.6.8 and 6.1.1.4'
    'N' 'N' 0.0061 0.0033
                         'International Tables Vol C Tables 4.2.6.8 and 6.1.1.4'
    'O' 'O' 0.0106 0.0060
                         'International Tables Vol C Tables 4.2.6.8 and 6.1.1.4'
    'S' 'S' 0.1246 0.1234
                         'International Tables Vol C Tables 4.2.6.8 and 6.1.1.4'
    'Cl' 'Cl' 0.1484 0.1585
                         'International Tables Vol C Tables 4.2.6.8 and 6.1.1.4'
    'Cu' 'Cu' 0.3201 1.2651
                         'International Tables Vol C Tables 4.2.6.8 and 6.1.1.4'
_computing_data_collection
;
APEX3 (Bruker, 2017)
;
_computing_cell_refinement
;
SAINT (Bruker, 2017)
;
_computing_data_reduction
;
SAINT (Bruker, 2017)
;
_computing_structure_solution
;
SHELXT2015 (Sheldrick, 2015a)
;
_computing_structure_refinement
;
<i>SHELXL2018/3</i> (Sheldrick, 2015b)
;
_computing_molecular_graphics
;
SHELXTL (Sheldrick, 2008)
;
_computing_publication_material
;
SHELXTL (Sheldrick, 2008)
;
loop_
    _atom_site_type_symbol
    _atom_site_label
    _atom_site_fract_x
    _atom_site_fract_y
    _atom_site_fract_z
    _atom_site_U_iso_or_equiv
    _atom_site_adp_type
    _atom_site_calc_flag
    _atom_site_occupancy
    _atom_site_disorder_assembly
    _atom_site_disorder_group
    Cu Cu1 0.23519(5) 0.31230(6) 0.54032(5) 0.0579(4) Uani d 1 . .
    Cu Cu2 0.20172(5) 0.44258(8) 0.54083(5) 0.0691(5) Uani d 1 . .
    Cu Cu3 0.26766(5) 0.41381(6) 0.47398(5) 0.0672(5) Uani d 1 . .
    Cu Cu4 0.17391(5) 0.36921(6) 0.46655(5) 0.0559(4) Uani d 1 . .
    Cu Cu5 0.21846(5) 0.58001(6) 0.51074(5) 0.0567(4) Uani d 1 . .
    Cu Cu6 0.13091(5) 0.53887(6) 0.51306(6) 0.0630(5) Uani d 1 . .
    Cu Cu7 0.09631(5) 0.44665(8) 0.42588(6) 0.0798(5) Uani d 1 . .
    Cu Cu8 0.10651(7) 0.57526(9) 0.40780(7) 0.0977(7) Uani d 1 . .
    Cu Cu9 0.02387(5) 0.54135(7) 0.45601(6) 0.0745(5) Uani d 1 . .
    Cu Cu10 0.20700(6) 0.61803(6) 0.41657(6) 0.0698(5) Uani d 1 . .
    Cu Cu11 0.28239(5) 0.67012(6) 0.48669(5) 0.0626(5) Uani d 1 . .
    Cu Cu12 0.28192(5) 0.54007(6) 0.45474(5) 0.0614(4) Uani d 1 . .
    Cu Cu13 0.17952(6) 0.53201(8) 0.33686(5) 0.0785(5) Uani d 1 . .
    Cu Cu14 0.15793(5) 0.40690(7) 0.36370(5) 0.0695(5) Uani d 1 . .
    Cu Cu15 0.25597(7) 0.45178(6) 0.37674(6) 0.0824(6) Uani d 1 . .
    Cu Cu16 0.20923(6) 0.43008(6) 0.27659(5) 0.0651(5) Uani d 1 . .
    Cl Cl17 0.22173(9) 0.37582(11) 0.19939(9) 0.0545(7) Uani d 1 . .
    Cl Cl18 0.34231(11) 0.45854(12) 0.21509(10) 0.0665(8) Uani d 1 . .
    Cl Cl19 0.33498(9) 0.28328(11) 0.24565(9) 0.0570(7) Uani d 1 . .
    Cl Cl20 0.19600(9) 0.48492(10) 0.00147(9) 0.0517(7) Uani d 1 . .
    Cl Cl21 0.40264(9) 0.49108(12) 0.11204(9) 0.0552(7) Uani d 1 . .
    Cl Cl22 0.32955(9) 0.54141(10) 0.00565(9) 0.0505(6) Uani d 1 . .
    Cl Cl23 0.27217(9) 0.44123(11) -0.09437(9) 0.0510(6) Uani d 1 . .
    Cl Cl24 0.48113(8) 0.37736(11) 0.06546(9) 0.0475(6) Uani d 1 . .
    Cl Cl25 0.44196(8) 0.25954(10) -0.03622(9) 0.0457(6) Uani d 1 . .
    Cl Cl26 0.31903(10) 0.28123(11) -0.09826(9) 0.0569(7) Uani d 1 . .
    Cl Cl27 0.46038(9) 0.20465(13) 0.09290(11) 0.0633(8) Uani d 1 . .
    Cl Cl28 0.15872(11) 0.35724(12) 0.07666(11) 0.0684(8) Uani d 1 . .
    Cl Cl29 0.36295(11) 0.16125(14) 0.15790(12) 0.0724(9) Uani d 1 . .
    Cl Cl30 0.16584(9) 0.20464(11) 0.03029(10) 0.0576(7) Uani d 1 . .
    Cl Cl31 0.26426(9) 0.09887(10) 0.07751(9) 0.0544(7) Uani d 1 . .
    Cl Cl32 0.24954(9) 0.15419(10) -0.05720(9) 0.0499(7) Uani d 1 . .
    Cu Cu17 0.29960(5) 0.37517(6) 0.23092(5) 0.0575(4) Uani d 1 . .
    Cu Cu18 0.34600(5) 0.40742(6) 0.14677(5) 0.0554(4) Uani d 1 . .
    Cu Cu19 0.32706(5) 0.27978(6) 0.16614(5) 0.0544(4) Uani d 1 . .
    Cu Cu20 0.25792(4) 0.35959(5) 0.13493(4) 0.0491(4) Uani d 1 . .
    Cu Cu21 0.34111(5) 0.45217(6) 0.05047(5) 0.0597(5) Uani d 1 . .
    Cu Cu22 0.40555(4) 0.36029(5) 0.07127(4) 0.0449(4) Uani d 1 . .
    Cu Cu23 0.38409(5) 0.23608(6) 0.09839(5) 0.0588(4) Uani d 1 . .
    Cu Cu24 0.27759(5) 0.23655(6) -0.01539(6) 0.0726(5) Uani d 1 . .
    Cu Cu25 0.21648(5) 0.28572(6) 0.05507(5) 0.0591(4) Uani d 1 . .
    Cu Cu26 0.47292(4) 0.27944(6) 0.04148(5) 0.0530(4) Uani d 1 . .
    Cu Cu27 0.24038(5) 0.40504(5) 0.03107(5) 0.0531(4) Uani d 1 . .
    Cu Cu28 0.26203(5) 0.50137(6) -0.02970(5) 0.0547(4) Uani d 1 . .
    Cu Cu29 0.29722(5) 0.37054(8) -0.03934(5) 0.0725(5) Uani d 1 . .
    Cu Cu30 0.37891(4) 0.28444(5) -0.00011(5) 0.0526(4) Uani d 1 . .
    Cu Cu31 0.29053(5) 0.19625(5) 0.07819(5) 0.0558(4) Uani d 1 . .
    Cu Cu32 0.21772(5) 0.13500(6) 0.01025(5) 0.0584(4) Uani d 1 . .
    Cl Cl1 0.21146(14) 0.37186(13) 0.59869(11) 0.0872(11) Uani d 1 . .
    Cl Cl2 0.17357(9) 0.26957(10) 0.49121(10) 0.0506(7) Uani d 1 . .
    Cl Cl3 0.30254(9) 0.33463(13) 0.51603(12) 0.0676(8) Uani d 1 . .
    Cl Cl4 0.25123(12) 0.65910(13) 0.55372(10) 0.0698(9) Uani d 1 . .
    Cl Cl5 0.16698(12) 0.54014(15) 0.59363(11) 0.0775(9) Uani d 1 . .
    Cl Cl6 0.24411(10) 0.71154(11) 0.41794(10) 0.0596(7) Uani d 1 . .
    Cl Cl7 0.05734(10) 0.56982(13) 0.52772(12) 0.0727(9) Uani d 1 . .
    Cl Cl8 0.34112(11) 0.60748(13) 0.47090(12) 0.0725(9) Uani d 1 . .
    Cl Cl9 0.03342(11) 0.60746(15) 0.39359(13) 0.0813(10) Uani d 1 . .
    Cl Cl10 0.01797(10) 0.44353(12) 0.42994(12) 0.0674(8) Uani d 1 . .
    Cl Cl11 0.09607(10) 0.32954(13) 0.39005(11) 0.0674(8) Uani d 1 . .
    Cl Cl12 0.19252(11) 0.52940(12) 0.26019(10) 0.0651(8) Uani d 1 . .
    Cl Cl13 0.14881(11) 0.37007(14) 0.28865(10) 0.0691(8) Uani d 1 . .
    Cl Cl14 0.28293(10) 0.40796(12) 0.31312(9) 0.0584(7) Uani d 1 . .
    Cl Cl15 0.34099(11) 0.44163(14) 0.43265(11) 0.0729(8) Uani d 1 . .
    Cl Cl16 0.14480(14) 0.65016(15) 0.33655(12) 0.0871(11) Uani d 1 . .
    S S1_1 0.1561(9) 0.6131(9) 0.4672(12) 0.052(3) Uani d 0.658(9) A 1
    O O1_1 0.0759(5) 0.8191(6) 0.4557(6) 0.113(5) Uani d 0.658(9) A 1
    O O2_1 0.0863(8) 0.7659(9) 0.5246(7) 0.118(5) Uani d 0.658(9) A 1
    N N1_1 0.1252(7) 0.7406(8) 0.4156(6) 0.111(6) Uani d 0.658(9) A 1
    H H1A_1 0.151161 0.719806 0.412019 0.166 Uiso calc 0.658(9) A 1
    H H1B_1 0.131609 0.780828 0.417792 0.166 Uiso calc 0.658(9) A 1
    H H1C_1 0.103787 0.733853 0.390538 0.166 Uiso calc 0.658(9) A 1
    C C1_1 0.1448(12) 0.6878(13) 0.4909(10) 0.070(4) Uani d 0.658(9) A 1
    H H1D_1 0.136453 0.683168 0.522750 0.084 Uiso calc 0.658(9) A 1
    H H1E_1 0.172790 0.712814 0.492789 0.084 Uiso calc 0.658(9) A 1
    C C2_1 0.1065(7) 0.7191(7) 0.4607(6) 0.080(4) Uani d 0.658(9) A 1
    H H2_1 0.081462 0.689175 0.451812 0.096 Uiso calc 0.658(9) A 1
    C C3_1 0.0861(7) 0.7744(8) 0.4811(7) 0.090(4) Uani d 0.658(9) A 1
    S S1A_1 0.1520(18) 0.6071(19) 0.464(2) 0.059(5) Uani d 0.342(9) A 2
    O O1A_1 0.0945(11) 0.8049(13) 0.5349(12) 0.105(7) Uani d 0.342(9) A 2
    O O2A_1 0.1397(11) 0.7542(13) 0.5775(12) 0.101(8) Uani d 0.342(9) A 2
    N N1A_1 0.0682(12) 0.7037(16) 0.4767(13) 0.103(7) Uani d 0.342(9) A 2
    H H1AA_1 0.061418 0.664940 0.467933 0.154 Uiso calc 0.342(9) A 2
    H H1AB_1 0.071144 0.726452 0.451103 0.154 Uiso calc 0.342(9) A 2
    H H1AC_1 0.045293 0.718996 0.491569 0.154 Uiso calc 0.342(9) A 2
    C C1A_1 0.140(2) 0.685(3) 0.483(2) 0.070(4) Uani d 0.342(9) A 2
    H H1BA_1 0.169334 0.700592 0.498029 0.084 Uiso calc 0.342(9) A 2
    H H1BB_1 0.132959 0.708072 0.453391 0.084 Uiso calc 0.342(9) A 2
    C C2A_1 0.1108(13) 0.7049(16) 0.5080(15) 0.080(4) Uani d 0.342(9) A 2
    H H2A_1 0.107182 0.669949 0.529161 0.096 Uiso calc 0.342(9) A 2
    C C3A_1 0.1142(19) 0.759(2) 0.542(2) 0.089(5) Uani d 0.342(9) A 2
    S S1_2 0.26016(10) 0.49555(12) 0.51876(9) 0.0543(7) Uani d 1 . .
    O O1_2 0.3397(6) 0.4979(8) 0.6846(5) 0.194(7) Uani d 1 . .
    O O2_2 0.3717(6) 0.4512(8) 0.6279(5) 0.207(7) Uani d 1 . .
    N N1_2 0.2702(5) 0.5443(6) 0.6317(5) 0.134(5) Uani d 1 . .
    H H1A_2 0.283616 0.579645 0.624647 0.202 Uiso calc 1 . .
    H H1B_2 0.271827 0.540574 0.663135 0.202 Uiso calc 1 . .
    H H1C_2 0.240393 0.544265 0.618745 0.202 Uiso calc 1 . .
    C C1_2 0.3100(4) 0.4995(7) 0.5638(4) 0.087(3) Uani d 1 . .
    H H1AA_2 0.332332 0.467894 0.557937 0.104 Uiso calc 1 . .
    H H1AB_2 0.325032 0.539330 0.562332 0.104 Uiso calc 1 . .
    C C2_2 0.2956(5) 0.4905(7) 0.6119(4) 0.113(4) Uani d 1 . .
    H H2_2 0.274803 0.454690 0.610315 0.136 Uiso calc 1 . .
    C C3_2 0.3374(6) 0.4757(9) 0.6452(5) 0.139(5) Uani d 1 . .
    S S1_3 0.13160(9) 0.43683(12) 0.49842(10) 0.0559(8) Uani d 1 . .
    O O1_3 0.0699(3) 0.3400(3) 0.6162(3) 0.064(2) Uani d 1 . .
    O O2_3 0.0193(3) 0.2967(3) 0.5619(3) 0.062(2) Uani d 1 . .
    N N1_3 0.0668(3) 0.3145(4) 0.4932(3) 0.060(2) Uani d 1 . .
    H H1A_3 0.052131 0.343936 0.475120 0.091 Uiso calc 1 . .
    H H1B_3 0.046652 0.284637 0.497854 0.091 Uiso calc 1 . .
    H H1C_3 0.089799 0.298864 0.478603 0.091 Uiso calc 1 . .
    C C1_3 0.0914(4) 0.4085(4) 0.5362(4) 0.058(3) Uani d 1 . .
    H H1D_3 0.100998 0.423664 0.568113 0.069 Uiso calc 1 . .
    H H1DE_3 0.060896 0.425945 0.525503 0.069 Uiso calc 1 . .
    C C2_3 0.0863(3) 0.3404(4) 0.5387(3) 0.054(3) Uani d 1 . .
    H H2_3 0.117107 0.322164 0.548152 0.064 Uiso calc 1 . .
    C C3_3 0.0555(3) 0.3246(4) 0.5750(4) 0.053(3) Uani d 1 . .
    S S1_4 0.24826(10) 0.55195(11) 0.38094(10) 0.0555(8) Uani d 1 . .
    O O1_4 0.3746(4) 0.5903(4) 0.2768(4) 0.099(3) Uani d 1 . .
    O O2_4 0.3076(4) 0.6387(5) 0.2617(3) 0.100(3) Uani d 1 . .
    N N1_4 0.3531(4) 0.5391(5) 0.3535(3) 0.086(3) Uani d 1 . .
    H H1A_4 0.365353 0.506414 0.340640 0.128 Uiso calc 1 . .
    H H1B_4 0.342295 0.527912 0.380334 0.128 Uiso calc 1 . .
    H H1C_4 0.375056 0.567934 0.360014 0.128 Uiso calc 1 . .
    C C1_4 0.2815(4) 0.5998(4) 0.3464(4) 0.070(4) Uani d 1 . .
    H H1AA_4 0.260230 0.623059 0.323806 0.085 Uiso calc 1 . .
    H H1AB_4 0.299331 0.629054 0.367322 0.085 Uiso calc 1 . .
    C C2_4 0.3144(4) 0.5642(5) 0.3198(4) 0.076(4) Uani d 1 . .
    H H2_4 0.297116 0.529201 0.304379 0.091 Uiso calc 1 . .
    C C3_4 0.3353(5) 0.5980(6) 0.2830(5) 0.085(4) Uani d 1 . .
    S S1_5 0.2212(13) 0.3822(12) 0.4101(14) 0.042(3) Uani d 0.549(19) A 1
    O O1_5 0.3101(6) 0.2390(8) 0.3591(7) 0.065(4) Uani d 0.549(19) A 1
    O O2_5 0.2538(7) 0.1796(7) 0.3275(7) 0.070(4) Uani d 0.549(19) A 1
    N N1_5 0.1852(7) 0.2529(8) 0.3495(9) 0.070(5) Uani d 0.549(19) A 1
    H H1A_5 0.179836 0.233180 0.375827 0.105 Uiso calc 0.549(19) A 1
    H H1B_5 0.181330 0.226863 0.324919 0.105 Uiso calc 0.549(19) A 1
    H H1C_5 0.165145 0.284184 0.343973 0.105 Uiso calc 0.549(19) A 1
    C C1_5 0.2459(11) 0.3084(13) 0.4011(10) 0.048(4) Uani d 0.549(19) A 1
    H H1AA_5 0.279575 0.312745 0.406670 0.058 Uiso calc 0.549(19) A 1
    H H1AB_5 0.237115 0.281074 0.425576 0.058 Uiso calc 0.549(19) A 1
    C C2_5 0.2343(7) 0.2773(8) 0.3556(7) 0.053(3) Uani d 0.549(19) A 1
    H H2_5 0.236155 0.308172 0.330686 0.063 Uiso calc 0.549(19) A 1
    C C3_5 0.2687(7) 0.2277(8) 0.3484(9) 0.056(4) Uani d 0.549(19) A 1
    S S1A_5 0.2191(17) 0.3740(15) 0.4142(18) 0.047(4) Uani d 0.451(19) A 2
    O O1A_5 0.2899(9) 0.2343(11) 0.3394(8) 0.062(5) Uani d 0.451(19) A 2
    O O2A_5 0.2275(9) 0.1722(9) 0.3300(8) 0.067(5) Uani d 0.451(19) A 2
    N N1A_5 0.1740(8) 0.2498(11) 0.3727(9) 0.065(5) Uani d 0.451(19) A 2
    H H1A1_5 0.150234 0.250176 0.349289 0.097 Uiso calc 0.451(19) A 2
    H H1A2_5 0.167656 0.274871 0.395968 0.097 Uiso calc 0.451(19) A 2
    H H1A3_5 0.178272 0.211565 0.384006 0.097 Uiso calc 0.451(19) A 2
    C C1A_5 0.2514(16) 0.3002(19) 0.4055(15) 0.055(4) Uani d 0.451(19) A 2
    H H1AC_5 0.282546 0.307891 0.397360 0.066 Uiso calc 0.451(19) A 2
    H H1AD_5 0.253385 0.273703 0.433267 0.066 Uiso calc 0.451(19) A 2
    C C2A_5 0.2129(12) 0.2691(12) 0.3560(11) 0.058(4) Uani d 0.451(19) A 2
    H H2A_5 0.205748 0.299946 0.330870 0.070 Uiso calc 0.451(19) A 2
    C C3A_5 0.2450(11) 0.2183(12) 0.3405(11) 0.059(4) Uani d 0.451(19) A 2
    S S1_6 0.11738(19) 0.49435(19) 0.36352(19) 0.0583(11) Uani d 0.826(8) A 1
    O O1_6 0.0079(5) 0.5202(8) 0.2134(5) 0.140(5) Uani d 0.826(8) A 1
    O O2_6 0.0236(6) 0.4271(7) 0.2359(6) 0.157(6) Uani d 0.826(8) A 1
    N N1_6 0.0591(6) 0.5742(6) 0.2781(6) 0.118(5) Uani d 0.826(8) A 1
    H H1A_6 0.028620 0.579676 0.279043 0.176 Uiso calc 0.826(8) A 1
    H H1B_6 0.067484 0.593466 0.252741 0.176 Uiso calc 0.826(8) A 1
    H H1C_6 0.075139 0.589663 0.304429 0.176 Uiso calc 0.826(8) A 1
    C C1_6 0.0642(5) 0.4796(8) 0.3219(5) 0.092(3) Uani d 0.826(8) A 1
    H H1D_6 0.058696 0.435578 0.319164 0.110 Uiso calc 0.826(8) A 1
    H H1E_6 0.037551 0.498417 0.333876 0.110 Uiso calc 0.826(8) A 1
    C C2_6 0.0694(6) 0.5054(7) 0.2748(5) 0.109(4) Uani d 0.826(8) A 1
    H H2_6 0.100328 0.497319 0.265367 0.131 Uiso calc 0.826(8) A 1
    C C3_6 0.0289(7) 0.4819(6) 0.2374(7) 0.125(5) Uani d 0.826(8) A 1
    O O3_6 0.0965(9) 0.5789(13) 0.1979(8) 0.174(11) Uani d 0.63(3) B 1
    O O4_6 0.1142(9) 0.4710(12) 0.1799(9) 0.126(15) Uani d 0.34(2) C 1
    H H4A_6 0.104(3) 0.457(2) 0.2032(15) 0.189 Uiso d 0.34(2) C 1
    H H4B_6 0.119(4) 0.5077(14) 0.186(3) 0.189 Uiso d 0.34(2) C 1
    S S1A_6 0.1183(9) 0.4940(7) 0.3643(9) 0.076(5) Uani d 0.174(8) A 2
    O O1A_6 -0.0009(18) 0.566(3) 0.253(2) 0.131(9) Uani d 0.174(8) A 2
    O O2A_6 0.0670(19) 0.557(3) 0.230(2) 0.131(7) Uani d 0.174(8) A 2
    N N1A_6 0.039(2) 0.421(2) 0.298(3) 0.115(9) Uani d 0.174(8) A 2
    H H1AA_6 0.046971 0.399268 0.273729 0.172 Uiso calc 0.174(8) A 2
    H H1AB_6 0.008531 0.416314 0.299682 0.172 Uiso calc 0.174(8) A 2
    H H1AC_6 0.055404 0.408946 0.324933 0.172 Uiso calc 0.174(8) A 2
    C C1A_6 0.1033(14) 0.491(3) 0.2993(12) 0.093(4) Uani d 0.174(8) A 2
    H H1BA_6 0.115553 0.526535 0.284486 0.111 Uiso calc 0.174(8) A 2
    H H1BB_6 0.116165 0.453884 0.286595 0.111 Uiso calc 0.174(8) A 2
    C C2A_6 0.049(2) 0.490(2) 0.290(2) 0.108(4) Uani d 0.174(8) A 2
    H H2A_6 0.040481 0.508481 0.318976 0.130 Uiso calc 0.174(8) A 2
    C C3A_6 0.0366(16) 0.543(2) 0.2528(15) 0.118(5) Uani d 0.174(8) A 2
    S S1_7 0.36689(8) 0.38424(10) 0.00077(8) 0.0404(6) Uani d 1 . .
    O O1_7 0.4468(2) 0.4789(3) -0.1283(3) 0.0589(19) Uani d 1 . .
    O O2_7 0.4529(3) 0.5238(3) -0.0570(3) 0.071(2) Uani d 1 . .
    N N1_7 0.3819(3) 0.4029(4) -0.1109(3) 0.060(2) Uani d 1 . .
    H H1A_7 0.378061 0.421294 -0.139249 0.091 Uiso calc 1 . .
    H H1B_7 0.354802 0.386784 -0.105029 0.091 Uiso calc 1 . .
    H H1C_7 0.403111 0.373007 -0.110793 0.091 Uiso calc 1 . .
    C C1_7 0.4124(3) 0.4198(4) -0.0277(3) 0.043(2) Uani d 1 . .
    H H1AA_7 0.427358 0.451126 -0.006499 0.051 Uiso calc 1 . .
    H H1AB_7 0.435787 0.388758 -0.031710 0.051 Uiso calc 1 . .
    C C2_7 0.3979(4) 0.4484(4) -0.0740(3) 0.056(3) Uani d 1 . .
    H H2_7 0.371636 0.475948 -0.070501 0.067 Uiso calc 1 . .
    C C3_7 0.4356(4) 0.4859(4) -0.0895(4) 0.058(3) Uani d 1 . .
    S S1_8 0.23844(8) 0.32201(10) -0.01282(9) 0.0447(6) Uani d 1 . .
    O O1_8 0.1102(4) 0.2923(6) -0.1457(4) 0.126(4) Uani d 1 . .
    O O2_8 0.0919(4) 0.2791(7) -0.0744(4) 0.135(5) Uani d 1 . .
    N N1_8 0.2039(4) 0.2799(7) -0.1205(4) 0.113(4) Uani d 1 . .
    H H1A_8 0.195095 0.308718 -0.142253 0.170 Uiso calc 1 . .
    H H1B_8 0.202257 0.242869 -0.134323 0.170 Uiso calc 1 . .
    H H1C_8 0.233226 0.287100 -0.107569 0.170 Uiso calc 1 . .
    C C1_8 0.1848(4) 0.3330(5) -0.0509(4) 0.078(4) Uani d 1 . .
    H H1AA_8 0.159872 0.339170 -0.031531 0.093 Uiso calc 1 . .
    H H1AB_8 0.187185 0.370161 -0.069566 0.093 Uiso calc 1 . .
    C C2_8 0.1727(4) 0.2815(6) -0.0831(4) 0.084(4) Uani d 1 . .
    H H2_8 0.177643 0.243402 -0.064519 0.101 Uiso calc 1 . .
    C C3_8 0.1220(4) 0.2840(8) -0.1037(5) 0.097(5) Uani d 1 . .
    S S1_9 0.28393(9) 0.43517(10) 0.09544(9) 0.0456(6) Uani d 1 . .
    O O1_9 0.2567(3) 0.6072(3) 0.1752(3) 0.067(2) Uani d 1 . .
    O O2_9 0.1845(3) 0.6009(3) 0.1452(3) 0.066(2) Uani d 1 . .
    N N1_9 0.1864(3) 0.4857(3) 0.1237(3) 0.062(3) Uani d 1 . .
    H H1A_9 0.177384 0.501291 0.094865 0.093 Uiso calc 1 . .
    H H1B_9 0.164774 0.493925 0.142642 0.093 Uiso calc 1 . .
    H H1C_9 0.189821 0.444984 0.121499 0.093 Uiso calc 1 . .
    C C1_9 0.2675(4) 0.5114(4) 0.1116(3) 0.050(3) Uani d 1 . .
    H H1D_9 0.295158 0.532541 0.126530 0.060 Uiso calc 1 . .
    H H1DE_9 0.256105 0.533730 0.082830 0.060 Uiso calc 1 . .
    C C2_9 0.2317(3) 0.5140(4) 0.1439(3) 0.053(3) Uani d 1 . .
    H H2_9 0.243468 0.491512 0.172971 0.064 Uiso calc 1 . .
    C C3_9 0.2233(4) 0.5788(4) 0.1571(4) 0.057(3) Uani d 1 . .
    S S1_10 0.34156(9) 0.20907(10) 0.02913(9) 0.0453(6) Uani d 1 . .
    O O1_10 0.3877(2) 0.0336(3) -0.0650(3) 0.0577(19) Uani d 1 . .
    O O2_10 0.4188(2) 0.0312(3) 0.0089(3) 0.065(2) Uani d 1 . .
    N N1_10 0.3713(3) 0.1500(3) -0.0661(3) 0.056(2) Uani d 1 . .
    H H1A_10 0.392315 0.145372 -0.086286 0.083 Uiso calc 1 . .
    H H1B_10 0.365034 0.189931 -0.063085 0.083 Uiso calc 1 . .
    H H1C_10 0.345224 0.129913 -0.077095 0.083 Uiso calc 1 . .
    C C1_10 0.3564(3) 0.1313(4) 0.0164(4) 0.049(3) Uani d 1 . .
    H H1D_10 0.369984 0.111794 0.045775 0.059 Uiso calc 1 . .
    H H1DE_10 0.327957 0.109160 0.005012 0.059 Uiso calc 1 . .
    C C2_10 0.3901(3) 0.1250(4) -0.0198(3) 0.050(2) Uani d 1 . .
    H H2_10 0.419376 0.145957 -0.008207 0.060 Uiso calc 1 . .
    C C3_10 0.3996(4) 0.0576(4) -0.0274(4) 0.060(3) Uani d 1 . .
    S S1_11 0.38783(9) 0.32509(11) 0.13855(9) 0.0448(6) Uani d 1 . .
    O O1_11 0.5256(3) 0.3758(6) 0.2567(3) 0.105(3) Uani d 1 . .
    O O2_11 0.4636(4) 0.3444(6) 0.2834(3) 0.129(4) Uani d 1 . .
    N N1_11 0.4846(3) 0.4092(4) 0.1750(3) 0.065(2) Uani d 1 . .
    H H1A_11 0.508989 0.386110 0.169671 0.097 Uiso calc 1 . .
    H H1B_11 0.494809 0.444097 0.189389 0.097 Uiso calc 1 . .
    H H1C_11 0.467496 0.418043 0.147344 0.097 Uiso calc 1 . .
    C C1_11 0.4369(3) 0.3176(5) 0.1838(4) 0.060(3) Uani d 1 . .
    H H1AA_11 0.427724 0.291727 0.208978 0.072 Uiso calc 1 . .
    H H1AB_11 0.461595 0.296187 0.170304 0.072 Uiso calc 1 . .
    C C2_11 0.4561(3) 0.3754(5) 0.2053(3) 0.064(3) Uani d 1 . .
    H H2_11 0.430147 0.401846 0.211697 0.077 Uiso calc 1 . .
    C C3_11 0.4854(4) 0.3628(6) 0.2501(3) 0.079(4) Uani d 1 . .
    S S1_12 0.25882(9) 0.25913(10) 0.12410(9) 0.0461(6) Uani d 1 . .
    O O1_12 0.1909(3) 0.1233(4) 0.2376(3) 0.084(3) Uani d 1 . .
    O O2_12 0.1752(3) 0.2212(4) 0.2429(3) 0.087(3) Uani d 1 . .
    N N1_12 0.2607(3) 0.1363(4) 0.1905(3) 0.066(3) Uani d 1 . .
    H H1A_12 0.241493 0.111217 0.172395 0.099 Uiso calc 1 . .
    H H1B_12 0.271226 0.117414 0.217684 0.099 Uiso calc 1 . .
    H H1C_12 0.284796 0.146215 0.175143 0.099 Uiso calc 1 . .
    C C1_12 0.2162(3) 0.2244(4) 0.1561(3) 0.053(3) Uani d 1 . .
    H H1AA_12 0.194705 0.256091 0.163770 0.064 Uiso calc 1 . .
    H H1AB_12 0.198493 0.194725 0.135472 0.064 Uiso calc 1 . .
    C C2_12 0.2355(3) 0.1927(4) 0.2007(3) 0.054(3) Uani d 1 . .
    H H2_12 0.257345 0.220635 0.219442 0.065 Uiso calc 1 . .
    C C3_12 0.1972(4) 0.1767(5) 0.2292(4) 0.075(4) Uani d 1 . .
    O O1_13 0.4453(3) 0.3261(4) -0.1455(3) 0.075(2) Uani d 1 . .
    H H1A_13 0.4610(11) 0.302(2) -0.1292(14) 0.113 Uiso d 1 . .
    H H1B_13 0.4318(11) 0.310(2) -0.1691(11) 0.113 Uiso d 1 . .
loop_
    _atom_site_aniso_label
    _atom_site_aniso_U_11
    _atom_site_aniso_U_22
    _atom_site_aniso_U_33
    _atom_site_aniso_U_12
    _atom_site_aniso_U_13
    _atom_site_aniso_U_23
    Cu1 0.0695(9) 0.0469(8) 0.0612(9) 0.0022(6) 0.0228(7) 0.0054(6)
    Cu2 0.0668(10) 0.0784(10) 0.0671(10) -0.0047(8) 0.0277(7) 0.0144(8)
    Cu3 0.0886(11) 0.0427(8) 0.0688(10) 0.0137(7) 0.0043(8) -0.0085(7)
    Cu4 0.0662(8) 0.0386(7) 0.0706(9) 0.0057(6) 0.0381(7) 0.0037(6)
    Cu5 0.0663(9) 0.0384(7) 0.0702(9) -0.0073(6) 0.0271(7) -0.0109(6)
    Cu6 0.0628(9) 0.0400(7) 0.0946(11) 0.0042(6) 0.0422(8) 0.0084(7)
    Cu7 0.0564(9) 0.0954(13) 0.0946(12) 0.0039(8) 0.0363(8) 0.0186(10)
    Cu8 0.0959(13) 0.0811(12) 0.1121(15) 0.0341(10) -0.0019(11) -0.0430(11)
    Cu9 0.0705(10) 0.0455(8) 0.1142(13) 0.0015(7) 0.0377(9) 0.0014(8)
    Cu10 0.0987(11) 0.0370(7) 0.0857(11) -0.0071(7) 0.0573(9) -0.0131(7)
    Cu11 0.0792(10) 0.0467(8) 0.0690(10) -0.0138(6) 0.0373(8) -0.0074(7)
    Cu12 0.0805(10) 0.0476(8) 0.0625(9) -0.0060(7) 0.0340(7) 0.0006(6)
    Cu13 0.0888(11) 0.0962(12) 0.0579(10) 0.0041(9) 0.0378(8) 0.0132(8)
    Cu14 0.0789(10) 0.0568(9) 0.0713(10) 0.0205(7) 0.0040(8) -0.0159(7)
    Cu15 0.1385(15) 0.0323(7) 0.0943(12) -0.0080(8) 0.0829(11) -0.0085(7)
    Cu16 0.0938(11) 0.0477(8) 0.0590(9) 0.0080(7) 0.0299(8) 0.0013(6)
    Cl17 0.0777(17) 0.0387(12) 0.0531(15) 0.0059(12) 0.0316(13) -0.0027(11)
    Cl18 0.094(2) 0.0466(14) 0.0667(18) -0.0101(14) 0.0416(16) -0.0090(13)
    Cl19 0.0714(17) 0.0458(13) 0.0589(16) 0.0051(12) 0.0274(13) 0.0043(12)
    Cl20 0.0591(15) 0.0337(12) 0.0680(17) 0.0063(10) 0.0297(13) 0.0058(11)
    Cl21 0.0609(16) 0.0498(14) 0.0589(16) 0.0025(12) 0.0236(13) 0.0037(12)
    Cl22 0.0670(16) 0.0292(11) 0.0604(16) 0.0047(11) 0.0278(13) 0.0054(11)
    Cl23 0.0636(16) 0.0382(12) 0.0539(15) 0.0063(11) 0.0185(12) 0.0020(11)
    Cl24 0.0442(13) 0.0399(12) 0.0617(15) 0.0011(10) 0.0193(11) -0.0059(11)
    Cl25 0.0465(14) 0.0349(11) 0.0600(15) -0.0022(9) 0.0231(11) -0.0013(10)
    Cl26 0.0774(18) 0.0352(12) 0.0620(16) -0.0057(12) 0.0242(14) -0.0025(11)
    Cl27 0.0633(17) 0.0524(15) 0.081(2) 0.0136(13) 0.0367(15) 0.0168(14)
    Cl28 0.087(2) 0.0369(13) 0.089(2) 0.0048(13) 0.0405(17) -0.0066(13)
    Cl29 0.0744(19) 0.0572(17) 0.094(2) 0.0090(14) 0.0406(17) 0.0264(16)
    Cl30 0.0598(16) 0.0381(13) 0.0799(19) -0.0079(11) 0.0280(14) -0.0121(13)
    Cl31 0.0727(17) 0.0331(12) 0.0631(17) -0.0138(11) 0.0298(14) -0.0096(11)
    Cl32 0.0692(17) 0.0268(11) 0.0597(16) -0.0071(10) 0.0311(13) -0.0057(10)
    Cu17 0.0797(9) 0.0432(7) 0.0547(8) 0.0008(6) 0.0280(7) -0.0016(6)
    Cu18 0.0648(9) 0.0380(7) 0.0666(9) 0.0070(6) 0.0212(7) -0.0037(6)
    Cu19 0.0596(8) 0.0526(8) 0.0557(8) -0.0054(6) 0.0251(6) 0.0032(6)
    Cu20 0.0690(8) 0.0270(6) 0.0577(8) 0.0020(5) 0.0327(6) 0.0005(5)
    Cu21 0.0868(10) 0.0319(7) 0.0704(9) 0.0149(6) 0.0484(8) 0.0098(6)
    Cu22 0.0513(7) 0.0387(7) 0.0482(7) -0.0001(5) 0.0196(6) 0.0019(5)
    Cu23 0.0639(9) 0.0450(7) 0.0707(9) 0.0076(6) 0.0214(7) -0.0111(6)
    Cu24 0.0809(11) 0.0362(7) 0.0980(12) 0.0146(7) 0.0008(9) -0.0216(7)
    Cu25 0.0714(9) 0.0493(8) 0.0604(9) -0.0164(7) 0.0228(7) 0.0064(6)
    Cu26 0.0529(8) 0.0410(7) 0.0692(9) 0.0003(6) 0.0230(6) -0.0047(6)
    Cu27 0.0649(8) 0.0309(6) 0.0664(9) 0.0079(5) 0.0196(7) -0.0045(6)
    Cu28 0.0643(9) 0.0385(7) 0.0673(9) 0.0042(6) 0.0313(7) 0.0044(6)
    Cu29 0.0535(9) 0.0941(12) 0.0710(10) -0.0127(8) 0.0128(7) 0.0350(9)
    Cu30 0.0597(8) 0.0277(6) 0.0773(9) -0.0017(5) 0.0358(7) -0.0006(6)
    Cu31 0.0714(9) 0.0310(7) 0.0737(9) -0.0083(6) 0.0424(7) -0.0090(6)
    Cu32 0.0748(9) 0.0384(7) 0.0691(9) -0.0047(6) 0.0367(7) -0.0057(6)
    Cl1 0.157(3) 0.0459(16) 0.0664(19) 0.0100(18) 0.044(2) 0.0021(14)
    Cl2 0.0529(14) 0.0330(12) 0.0703(17) 0.0034(10) 0.0246(13) 0.0023(11)
    Cl3 0.0546(16) 0.0535(16) 0.096(2) 0.0047(12) 0.0133(15) 0.0251(15)
    Cl4 0.105(2) 0.0479(15) 0.0650(18) -0.0293(15) 0.0416(17) -0.0163(13)
    Cl5 0.099(2) 0.0708(19) 0.0665(19) -0.0157(17) 0.0264(17) -0.0030(16)
    Cl6 0.087(2) 0.0333(12) 0.0648(17) -0.0048(12) 0.0320(15) -0.0064(12)
    Cl7 0.0625(18) 0.0525(16) 0.111(3) -0.0026(13) 0.0429(17) -0.0128(16)
    Cl8 0.076(2) 0.0488(16) 0.099(2) -0.0061(14) 0.0352(17) -0.0013(15)
    Cl9 0.076(2) 0.0588(18) 0.114(3) 0.0073(15) 0.0324(19) 0.0191(17)
    Cl10 0.0578(16) 0.0471(15) 0.105(2) -0.0066(12) 0.0384(16) -0.0053(15)
    Cl11 0.0685(19) 0.0560(16) 0.079(2) -0.0113(14) 0.0156(16) 0.0024(14)
    Cl12 0.100(2) 0.0477(14) 0.0542(16) 0.0138(14) 0.0366(15) 0.0073(12)
    Cl13 0.090(2) 0.0618(17) 0.0603(17) -0.0062(15) 0.0264(15) -0.0095(14)
    Cl14 0.0828(19) 0.0454(13) 0.0542(15) 0.0034(12) 0.0363(14) -0.0042(11)
    Cl15 0.077(2) 0.0669(18) 0.080(2) 0.0005(15) 0.0287(16) 0.0111(16)
    Cl16 0.132(3) 0.0600(19) 0.070(2) 0.0096(19) 0.014(2) 0.0117(16)
    S1_1 0.066(5) 0.026(4) 0.073(5) -0.008(3) 0.039(4) -0.008(3)
    O1_1 0.106(11) 0.058(8) 0.170(13) 0.028(8) -0.003(10) -0.017(8)
    O2_1 0.147(11) 0.083(9) 0.129(9) 0.013(10) 0.042(10) -0.026(9)
    N1_1 0.152(15) 0.086(12) 0.099(11) 0.053(11) 0.036(10) -0.006(9)
    C1_1 0.084(7) 0.042(6) 0.090(8) 0.003(6) 0.034(6) -0.014(6)
    C2_1 0.089(8) 0.050(6) 0.104(8) 0.014(6) 0.026(7) -0.022(6)
    C3_1 0.097(8) 0.055(6) 0.119(8) 0.017(6) 0.026(7) -0.031(7)
    S1A_1 0.071(8) 0.036(8) 0.075(7) 0.005(8) 0.032(7) -0.006(8)
    O1A_1 0.124(14) 0.059(11) 0.137(15) 0.017(11) 0.034(13) -0.039(11)
    O2A_1 0.111(17) 0.069(15) 0.123(15) -0.002(13) 0.018(12) -0.021(13)
    N1A_1 0.107(11) 0.072(12) 0.127(14) 0.008(12) 0.006(11) -0.018(12)
    C1A_1 0.085(7) 0.040(7) 0.089(8) 0.003(7) 0.030(7) -0.015(7)
    C2A_1 0.089(8) 0.050(7) 0.105(8) 0.014(7) 0.028(7) -0.024(7)
    C3A_1 0.097(11) 0.060(8) 0.114(10) 0.014(9) 0.028(9) -0.031(8)
    S1_2 0.0725(18) 0.0388(13) 0.0534(16) -0.0094(12) 0.0153(14) 0.0002(12)
    O1_2 0.244(16) 0.191(14) 0.131(10) 0.066(12) -0.030(11) -0.056(10)
    O2_2 0.272(16) 0.206(15) 0.129(11) 0.112(13) -0.026(11) -0.051(11)
    N1_2 0.154(12) 0.099(10) 0.150(12) 0.013(9) 0.018(10) -0.018(9)
    C1_2 0.106(8) 0.069(7) 0.082(7) -0.001(6) -0.001(6) 0.000(6)
    C2_2 0.157(10) 0.088(8) 0.088(7) 0.021(7) -0.009(7) -0.002(7)
    C3_2 0.187(12) 0.119(10) 0.097(9) 0.049(9) -0.040(9) -0.019(8)
    S1_3 0.0564(16) 0.0403(14) 0.0796(19) -0.0027(11) 0.0417(15) -0.0025(13)
    O1_3 0.069(5) 0.059(5) 0.069(5) -0.006(4) 0.028(4) 0.005(4)
    O2_3 0.074(5) 0.047(4) 0.073(5) -0.013(4) 0.037(4) 0.007(4)
    N1_3 0.060(5) 0.036(4) 0.093(7) -0.008(4) 0.037(5) -0.010(4)
    C1_3 0.056(6) 0.051(6) 0.075(7) 0.003(5) 0.043(6) 0.002(5)
    C2_3 0.060(6) 0.029(5) 0.080(8) -0.002(4) 0.038(6) -0.005(5)
    C3_3 0.045(6) 0.041(6) 0.082(9) 0.003(5) 0.034(6) 0.008(5)
    S1_4 0.085(2) 0.0317(13) 0.0572(16) -0.0029(12) 0.0379(15) -0.0028(11)
    O1_4 0.134(9) 0.056(5) 0.121(8) -0.012(5) 0.074(7) 0.008(5)
    O2_4 0.142(9) 0.088(7) 0.074(6) -0.012(7) 0.033(6) 0.016(5)
    N1_4 0.104(8) 0.084(8) 0.078(7) -0.006(6) 0.048(7) 0.018(6)
    C1_4 0.114(10) 0.037(6) 0.070(8) -0.016(6) 0.048(7) 0.000(5)
    C2_4 0.102(10) 0.047(6) 0.088(9) -0.008(6) 0.048(8) 0.003(6)
    C3_4 0.105(11) 0.073(9) 0.090(10) -0.009(8) 0.058(9) 0.017(8)
    S1_5 0.053(4) 0.023(6) 0.056(7) -0.001(4) 0.027(4) 0.005(5)
    O1_5 0.081(9) 0.044(7) 0.074(11) 0.009(7) 0.027(8) -0.002(8)
    O2_5 0.095(12) 0.046(7) 0.073(9) 0.009(8) 0.023(9) -0.019(6)
    N1_5 0.077(9) 0.043(8) 0.093(12) -0.009(8) 0.026(9) -0.019(9)
    C1_5 0.067(7) 0.020(7) 0.064(7) 0.008(6) 0.031(6) 0.000(6)
    C2_5 0.072(7) 0.029(6) 0.063(6) 0.007(6) 0.032(6) 0.000(5)
    C3_5 0.081(9) 0.034(6) 0.059(7) 0.013(7) 0.028(8) -0.006(6)
    S1A_5 0.064(6) 0.025(7) 0.059(7) 0.004(6) 0.031(5) 0.006(6)
    O1A_5 0.077(11) 0.055(9) 0.058(11) 0.011(8) 0.025(9) -0.003(9)
    O2A_5 0.101(13) 0.045(7) 0.062(9) 0.005(8) 0.033(11) -0.016(7)
    N1A_5 0.084(10) 0.059(10) 0.059(12) 0.001(8) 0.039(9) -0.022(9)
    C1A_5 0.076(8) 0.029(8) 0.067(7) 0.006(7) 0.033(7) -0.003(7)
    C2A_5 0.079(8) 0.034(6) 0.067(7) 0.011(6) 0.031(7) -0.002(6)
    C3A_5 0.081(9) 0.035(6) 0.065(7) 0.010(7) 0.030(7) -0.004(6)
    S1_6 0.069(2) 0.045(2) 0.065(2) 0.0061(19) 0.019(2) 0.001(2)
    O1_6 0.136(10) 0.172(11) 0.101(9) 0.010(9) -0.027(8) -0.019(8)
    O2_6 0.150(12) 0.146(10) 0.161(12) -0.003(10) -0.035(10) -0.035(10)
    N1_6 0.125(10) 0.112(9) 0.110(10) -0.003(8) -0.007(9) -0.007(8)
    C1_6 0.098(7) 0.086(7) 0.088(6) 0.010(6) 0.000(6) -0.012(6)
    C2_6 0.113(8) 0.112(7) 0.097(7) 0.001(7) -0.007(6) -0.007(7)
    C3_6 0.127(9) 0.136(8) 0.105(8) -0.001(8) -0.013(7) -0.015(8)
    O3_6 0.17(2) 0.19(2) 0.155(19) -0.008(16) 0.015(15) 0.008(16)
    O4_6 0.077(18) 0.18(3) 0.13(2) 0.046(17) 0.046(16) 0.041(19)
    S1A_6 0.085(9) 0.067(9) 0.077(9) 0.007(9) 0.009(9) -0.003(9)
    O1A_6 0.127(14) 0.144(17) 0.117(17) 0.011(14) -0.008(14) -0.016(16)
    O2A_6 0.137(13) 0.150(14) 0.102(14) -0.007(13) -0.003(12) 0.007(12)
    N1A_6 0.112(17) 0.114(13) 0.114(17) -0.004(14) -0.002(17) -0.005(16)
    C1A_6 0.102(8) 0.086(8) 0.088(8) 0.004(7) 0.002(7) -0.007(8)
    C2A_6 0.113(8) 0.110(8) 0.098(8) 0.001(8) -0.007(8) -0.012(8)
    C3A_6 0.120(9) 0.125(9) 0.102(9) 0.001(9) -0.010(8) -0.007(8)
    S1_7 0.0493(14) 0.0293(11) 0.0467(14) 0.0008(9) 0.0215(11) 0.0035(10)
    O1_7 0.066(5) 0.049(4) 0.065(5) 0.000(3) 0.020(4) 0.012(4)
    O2_7 0.085(6) 0.051(5) 0.084(6) -0.011(4) 0.037(5) -0.004(4)
    N1_7 0.070(6) 0.063(6) 0.051(5) -0.001(5) 0.020(5) -0.001(4)
    C1_7 0.054(6) 0.033(5) 0.043(5) 0.009(4) 0.015(4) 0.000(4)
    C2_7 0.080(7) 0.032(5) 0.063(7) 0.001(5) 0.036(6) 0.000(5)
    C3_7 0.062(7) 0.045(6) 0.072(8) 0.002(5) 0.032(6) 0.006(6)
    S1_8 0.0515(15) 0.0308(12) 0.0546(16) 0.0010(10) 0.0180(12) 0.0011(10)
    O1_8 0.127(9) 0.165(12) 0.091(8) 0.001(8) 0.031(7) -0.010(8)
    O2_8 0.099(8) 0.173(13) 0.142(10) -0.001(8) 0.054(8) -0.009(9)
    N1_8 0.096(9) 0.126(12) 0.121(11) 0.001(8) 0.027(8) -0.040(9)
    C1_8 0.093(9) 0.066(8) 0.073(9) -0.033(7) 0.010(7) -0.001(7)
    C2_8 0.104(11) 0.075(9) 0.074(9) 0.014(8) 0.011(8) 0.003(7)
    C3_8 0.083(11) 0.119(13) 0.091(11) 0.004(9) 0.016(9) -0.016(10)
    S1_9 0.0616(16) 0.0257(11) 0.0558(15) 0.0067(10) 0.0314(13) 0.0023(10)
    O1_9 0.102(6) 0.042(4) 0.062(5) 0.003(4) 0.028(5) -0.010(4)
    O2_9 0.105(6) 0.034(4) 0.066(5) 0.017(4) 0.041(5) 0.002(3)
    N1_9 0.081(7) 0.034(4) 0.079(7) 0.022(4) 0.038(5) 0.007(4)
    C1_9 0.079(7) 0.023(4) 0.055(6) 0.014(4) 0.033(5) -0.001(4)
    C2_9 0.080(8) 0.030(5) 0.055(6) 0.012(5) 0.029(6) 0.013(4)
    C3_9 0.092(9) 0.028(5) 0.057(7) 0.014(6) 0.035(7) -0.003(5)
    S1_10 0.0616(16) 0.0238(11) 0.0561(15) -0.0028(10) 0.0292(13) -0.0019(10)
    O1_10 0.067(5) 0.040(4) 0.073(5) 0.003(3) 0.033(4) -0.007(4)
    O2_10 0.061(5) 0.049(4) 0.088(6) 0.007(3) 0.026(4) 0.009(4)
    N1_10 0.076(6) 0.037(4) 0.060(6) 0.007(4) 0.034(5) -0.004(4)
    C1_10 0.065(6) 0.031(5) 0.059(6) -0.001(4) 0.034(5) -0.005(4)
    C2_10 0.055(6) 0.041(5) 0.056(6) -0.003(4) 0.021(5) -0.001(5)
    C3_10 0.070(8) 0.045(6) 0.073(8) 0.001(5) 0.045(7) -0.001(6)
    S1_11 0.0534(15) 0.0369(12) 0.0473(15) 0.0039(10) 0.0182(12) 0.0020(10)
    O1_11 0.070(6) 0.159(10) 0.081(7) 0.019(7) -0.015(5) 0.000(7)
    O2_11 0.166(11) 0.161(11) 0.071(7) -0.008(9) 0.053(7) 0.008(7)
    N1_11 0.066(6) 0.069(6) 0.060(6) -0.009(5) 0.010(5) -0.002(5)
    C1_11 0.066(7) 0.055(6) 0.063(7) 0.001(5) 0.024(6) 0.001(5)
    C2_11 0.055(7) 0.092(9) 0.047(6) 0.001(6) 0.016(5) -0.005(6)
    C3_11 0.105(11) 0.090(10) 0.044(7) 0.003(8) 0.019(7) -0.001(7)
    S1_12 0.0602(16) 0.0288(12) 0.0551(16) -0.0066(10) 0.0300(13) -0.0017(10)
    O1_12 0.118(7) 0.061(5) 0.083(6) -0.042(5) 0.056(5) -0.008(4)
    O2_12 0.103(7) 0.074(6) 0.095(7) 0.014(5) 0.058(6) 0.030(5)
    N1_12 0.086(7) 0.056(5) 0.062(6) 0.010(5) 0.038(5) 0.010(5)
    C1_12 0.074(7) 0.040(5) 0.054(6) 0.002(5) 0.042(6) -0.004(5)
    C2_12 0.069(7) 0.034(5) 0.067(7) 0.001(5) 0.034(6) 0.002(5)
    C3_12 0.083(9) 0.074(9) 0.074(9) -0.003(7) 0.039(7) 0.013(7)
    O1_13 0.091(6) 0.064(5) 0.069(5) -0.004(4) 0.007(5) -0.009(4)
_geom_special_details
;
 All esds (except the esd in the dihedral angle between two l.s. planes)
 are estimated using the full covariance matrix.  The cell esds are taken
 into account individually in the estimation of esds in distances, angles
 and torsion angles; correlations between esds in cell parameters are only
 used when they are defined by crystal symmetry.  An approximate (isotropic)
 treatment of cell esds is used for estimating esds involving l.s. planes.
;
loop_
    _geom_bond_atom_site_label_1
    _geom_bond_atom_site_label_2
    _geom_bond_site_symmetry_2
    _geom_bond_distance
    _geom_bond_publ_flag
    Cu1 Cl3 . 2.244(3) ?
    Cu1 Cl1 . 2.320(3) ?
    Cu1 Cl2 . 2.355(3) ?
    Cu1 Cl6 4_546 2.572(3) ?
    Cu1 Cu4 . 2.900(2) ?
    Cu1 Cu2 . 3.048(2) ?
    Cu2 S1_2 . 2.243(3) ?
    Cu2 S1_3 . 2.267(3) ?
    Cu2 Cl1 . 2.283(3) ?
    Cu2 Cu4 . 2.734(2) ?
    Cu2 Cu3 . 2.982(2) ?
    Cu2 Cu6 . 3.018(2) ?
    Cu3 S1_2 . 2.253(3) ?
    Cu3 S1_5 . 2.26(4) ?
    Cu3 S1A_5 . 2.28(5) ?
    Cu3 Cl3 . 2.299(3) ?
    Cu3 Cl15 . 2.673(3) ?
    Cu3 Cu12 . 2.890(2) ?
    Cu3 Cu15 . 2.914(2) ?
    Cu3 Cu4 . 2.915(2) ?
    Cu4 S1A_5 . 2.14(4) ?
    Cu4 S1_3 . 2.223(3) ?
    Cu4 S1_5 . 2.30(3) ?
    Cu4 Cl2 . 2.318(3) ?
    Cu4 Cu7 . 2.976(2) ?
    Cu5 S1_1 . 2.21(3) ?
    Cu5 S1_2 . 2.232(3) ?
    Cu5 Cl4 . 2.288(3) ?
    Cu5 S1A_1 . 2.31(6) ?
    Cu5 Cu6 . 2.7449(19) ?
    Cu5 Cu12 . 2.7721(18) ?
    Cu5 Cu10 . 2.830(2) ?
    Cu5 Cu11 . 2.8889(18) ?
    Cu6 S1A_1 . 2.21(6) ?
    Cu6 S1_1 . 2.29(3) ?
    Cu6 S1_3 . 2.298(3) ?
    Cu6 Cl7 . 2.363(3) ?
    Cu6 Cl5 . 2.435(4) ?
    Cu7 S1_3 . 2.230(4) ?
    Cu7 S1A_6 . 2.234(17) ?
    Cu7 S1_6 . 2.246(5) ?
    Cu7 Cl10 . 2.328(3) ?
    Cu7 Cu14 . 2.855(2) ?
    Cu7 Cu8 . 2.916(3) ?
    Cu8 S1A_1 . 2.10(6) ?
    Cu8 S1A_6 . 2.248(18) ?
    Cu8 S1_6 . 2.249(5) ?
    Cu8 Cl9 . 2.255(4) ?
    Cu8 S1_1 . 2.27(3) ?
    Cu8 Cu9 . 3.052(3) ?
    Cu9 Cl7 . 2.269(4) ?
    Cu9 Cl10 . 2.292(3) ?
    Cu9 Cl9 . 2.369(4) ?
    Cu9 Cl7 2_556 2.576(3) ?
    Cu10 S1_1 . 2.23(3) ?
    Cu10 S1_4 . 2.236(3) ?
    Cu10 S1A_1 . 2.27(6) ?
    Cu10 Cl6 . 2.338(3) ?
    Cu10 Cu12 . 2.906(2) ?
    Cu10 Cu13 . 3.020(2) ?
    Cu10 Cu11 . 3.036(2) ?
    Cu11 Cl4 . 2.264(3) ?
    Cu11 Cl8 . 2.308(3) ?
    Cu11 Cl6 . 2.344(3) ?
    Cu11 Cl2 4_556 2.593(3) ?
    Cu11 Cu12 . 3.0223(19) ?
    Cu12 S1_4 . 2.251(3) ?
    Cu12 S1_2 . 2.263(3) ?
    Cu12 Cl8 . 2.297(3) ?
    Cu12 Cu15 . 3.009(2) ?
    Cu13 S1A_6 . 2.228(18) ?
    Cu13 S1_6 . 2.237(5) ?
    Cu13 S1_4 . 2.293(4) ?
    Cu13 Cl12 . 2.300(3) ?
    Cu13 C1A_6 . 2.54(4) ?
    Cu13 Cu14 . 2.966(2) ?
    Cu13 Cu15 . 2.981(3) ?
    Cu13 Cu16 . 3.048(2) ?
    Cu14 S1_5 . 2.22(4) ?
    Cu14 S1A_6 . 2.255(18) ?
    Cu14 S1_6 . 2.274(4) ?
    Cu14 S1A_5 . 2.29(5) ?
    Cu14 Cl13 . 2.303(3) ?
    Cu14 Cl11 . 2.682(3) ?
    Cu14 Cu15 . 3.032(2) ?
    Cu15 S1_5 . 2.15(3) ?
    Cu15 S1_4 . 2.233(3) ?
    Cu15 Cl14 . 2.310(3) ?
    Cu15 S1A_5 . 2.37(4) ?
    Cu16 Cl13 . 2.284(3) ?
    Cu16 Cl12 . 2.289(3) ?
    Cu16 Cl14 . 2.341(3) ?
    Cu16 Cl17 . 2.604(3) ?
    Cl17 Cu20 . 2.293(2) ?
    Cl17 Cu17 . 2.358(3) ?
    Cl18 Cu18 . 2.292(3) ?
    Cl18 Cu17 . 2.312(3) ?
    Cl19 Cu19 . 2.284(3) ?
    Cl19 Cu17 . 2.300(3) ?
    Cl20 Cu28 . 2.277(3) ?
    Cl20 Cu27 . 2.298(3) ?
    Cl21 Cu21 . 2.524(3) ?
    Cl21 Cu18 . 2.767(3) ?
    Cl22 Cu28 . 2.295(3) ?
    Cl22 Cu21 . 2.363(3) ?
    Cl22 Cu32 4 2.505(3) ?
    Cl23 Cu29 . 2.286(3) ?
    Cl23 Cu28 . 2.347(3) ?
    Cl24 Cu26 . 2.279(3) ?
    Cl24 Cu22 . 2.286(2) ?
    Cl25 Cu30 . 2.312(2) ?
    Cl25 Cu26 . 2.356(3) ?
    Cl25 Cu26 2_655 2.570(3) ?
    Cl26 Cu29 . 2.740(3) ?
    Cl27 Cu26 . 2.287(3) ?
    Cl27 Cu23 . 2.378(3) ?
    Cl28 Cu25 . 2.463(3) ?
    Cl29 Cu23 . 2.524(3) ?
    Cl30 Cu32 . 2.297(3) ?
    Cl30 Cu25 . 2.384(3) ?
    Cl31 Cu31 . 2.289(3) ?
    Cl31 Cu32 . 2.371(3) ?
    Cl31 Cu28 4_545 2.626(3) ?
    Cl32 Cu24 . 2.283(3) ?
    Cl32 Cu32 . 2.311(3) ?
    Cu17 Cl14 . 2.594(3) ?
    Cu17 Cu20 . 2.9094(19) ?
    Cu17 Cu19 . 3.0024(18) ?
    Cu17 Cu18 . 3.0272(18) ?
    Cu18 S1_11 . 2.229(3) ?
    Cu18 S1_9 . 2.287(3) ?
    Cu18 Cu20 . 2.7830(19) ?
    Cu18 Cu21 . 2.9437(19) ?
    Cu18 Cu19 . 2.9469(18) ?
    Cu19 S1_12 . 2.259(3) ?
    Cu19 S1_11 . 2.284(3) ?
    Cu19 Cu20 . 2.7589(18) ?
    Cu19 Cu23 . 2.9070(18) ?
    Cu20 S1_9 . 2.217(2) ?
    Cu20 S1_12 . 2.246(2) ?
    Cu20 Cu25 . 2.9624(19) ?
    Cu21 S1_7 . 2.277(3) ?
    Cu21 S1_9 . 2.289(3) ?
    Cu21 Cu22 . 2.7944(17) ?
    Cu22 S1_11 . 2.221(3) ?
    Cu22 S1_7 . 2.268(3) ?
    Cu22 Cu30 . 2.6986(18) ?
    Cu22 Cu26 . 2.8853(16) ?
    Cu22 Cu23 . 2.9494(17) ?
    Cu23 S1_11 . 2.282(3) ?
    Cu23 S1_10 . 2.302(3) ?
    Cu23 Cu31 . 2.882(2) ?
    Cu23 Cu30 . 3.030(2) ?
    Cu24 S1_8 . 2.222(3) ?
    Cu24 S1_10 . 2.226(3) ?
    Cu24 Cu31 . 2.830(2) ?
    Cu24 Cu32 . 3.008(2) ?
    Cu25 S1_8 . 2.291(3) ?
    Cu25 S1_12 . 2.291(3) ?
    Cu25 Cu27 . 2.8418(17) ?
    Cu25 Cu31 . 2.959(2) ?
    Cu26 Cu30 . 2.8768(19) ?
    Cu26 Cu26 2_655 3.049(2) ?
    Cu27 S1_9 . 2.224(3) ?
    Cu27 S1_8 . 2.230(3) ?
    Cu27 Cu28 . 2.8866(18) ?
    Cu27 Cu29 . 2.901(2) ?
    Cu28 Cu32 4 3.0548(18) ?
    Cu29 S1_7 . 2.245(3) ?
    Cu29 S1_8 . 2.255(3) ?
    Cu30 S1_10 . 2.225(2) ?
    Cu30 S1_7 . 2.238(2) ?
    Cu31 S1_12 . 2.212(3) ?
    Cu31 S1_10 . 2.215(3) ?
    Cu31 Cu32 . 3.036(2) ?
    S1_1 C1_1 . 1.837(19) ?
    O1_1 C3_1 . 1.246(16) ?
    O2_1 C3_1 . 1.272(17) ?
    N1_1 C2_1 . 1.555(17) ?
    N1_1 H1A_1 . 0.9100 ?
    N1_1 H1B_1 . 0.9100 ?
    N1_1 H1C_1 . 0.9100 ?
    C1_1 C2_1 . 1.503(19) ?
    C1_1 H1D_1 . 0.9900 ?
    C1_1 H1E_1 . 0.9900 ?
    C2_1 C3_1 . 1.518(16) ?
    C2_1 H2_1 . 1.0000 ?
    S1A_1 C1A_1 . 1.86(5) ?
    O1A_1 C3A_1 . 1.17(6) ?
    O2A_1 C3A_1 . 1.20(6) ?
    N1A_1 C2A_1 . 1.45(5) ?
    N1A_1 H1AA_1 . 0.9100 ?
    N1A_1 H1AB_1 . 0.9100 ?
    N1A_1 H1AC_1 . 0.9100 ?
    C1A_1 C2A_1 . 1.26(7) ?
    C1A_1 H1BA_1 . 0.9900 ?
    C1A_1 H1BB_1 . 0.9900 ?
    C2A_1 C3A_1 . 1.54(6) ?
    C2A_1 H2A_1 . 1.0000 ?
    S1_2 C1_2 . 1.835(11) ?
    O1_2 C3_2 . 1.235(15) ?
    O2_2 C3_2 . 1.302(16) ?
    N1_2 C2_2 . 1.553(15) ?
    N1_2 H1A_2 . 0.9100 ?
    N1_2 H1B_2 . 0.9100 ?
    N1_2 H1C_2 . 0.9100 ?
    C1_2 C2_2 . 1.520(15) ?
    C1_2 H1AA_2 . 0.9900 ?
    C1_2 H1AB_2 . 0.9900 ?
    C2_2 C3_2 . 1.499(16) ?
    C2_2 H2_2 . 1.0000 ?
    S1_3 C1_3 . 1.824(8) ?
    O1_3 C3_3 . 1.260(11) ?
    O2_3 C3_3 . 1.248(11) ?
    N1_3 C2_3 . 1.482(11) ?
    N1_3 H1A_3 . 0.9100 ?
    N1_3 H1B_3 . 0.9100 ?
    N1_3 H1C_3 . 0.9100 ?
    C1_3 C2_3 . 1.517(11) ?
    C1_3 H1D_3 . 0.9900 ?
    C1_3 H1DE_3 . 0.9900 ?
    C2_3 C3_3 . 1.513(11) ?
    C2_3 H2_3 . 1.0000 ?
    S1_4 C1_4 . 1.826(9) ?
    O1_4 C3_4 . 1.208(12) ?
    O2_4 C3_4 . 1.314(13) ?
    N1_4 C2_4 . 1.509(13) ?
    N1_4 H1A_4 . 0.9100 ?
    N1_4 H1B_4 . 0.9100 ?
    N1_4 H1C_4 . 0.9100 ?
    C1_4 C2_4 . 1.531(13) ?
    C1_4 H1AA_4 . 0.9900 ?
    C1_4 H1AB_4 . 0.9900 ?
    C2_4 C3_4 . 1.496(13) ?
    C2_4 H2_4 . 1.0000 ?
    S1_5 C1_5 . 1.819(19) ?
    O1_5 C3_5 . 1.245(17) ?
    O2_5 C3_5 . 1.273(17) ?
    N1_5 C2_5 . 1.535(17) ?
    N1_5 H1A_5 . 0.9100 ?
    N1_5 H1B_5 . 0.9100 ?
    N1_5 H1C_5 . 0.9100 ?
    C1_5 C2_5 . 1.486(19) ?
    C1_5 H1AA_5 . 0.9900 ?
    C1_5 H1AB_5 . 0.9900 ?
    C2_5 C3_5 . 1.525(17) ?
    C2_5 H2_5 . 1.0000 ?
    S1A_5 C1A_5 . 1.92(3) ?
    O1A_5 C3A_5 . 1.37(3) ?
    O2A_5 C3A_5 . 1.16(3) ?
    N1A_5 C2A_5 . 1.37(4) ?
    N1A_5 H1A1_5 . 0.9100 ?
    N1A_5 H1A2_5 . 0.9100 ?
    N1A_5 H1A3_5 . 0.9100 ?
    C1A_5 C2A_5 . 1.84(5) ?
    C1A_5 H1AC_5 . 0.9900 ?
    C1A_5 H1AD_5 . 0.9900 ?
    C2A_5 C3A_5 . 1.57(3) ?
    C2A_5 H2A_5 . 1.0000 ?
    S1_6 C1_6 . 1.878(14) ?
    O1_6 C3_6 . 1.214(11) ?
    O2_6 C3_6 . 1.222(11) ?
    N1_6 C2_6 . 1.558(16) ?
    N1_6 H1A_6 . 0.9100 ?
    N1_6 H1B_6 . 0.9100 ?
    N1_6 H1C_6 . 0.9100 ?
    C1_6 C2_6 . 1.502(17) ?
    C1_6 H1D_6 . 0.9900 ?
    C1_6 H1E_6 . 0.9900 ?
    C2_6 C3_6 . 1.594(16) ?
    C2_6 H2_6 . 1.0000 ?
    O4_6 H4A_6 . 0.8401(15) ?
    O4_6 H4B_6 . 0.8400(17) ?
    S1A_6 C1A_6 . 1.877(19) ?
    O1A_6 C3A_6 . 1.211(14) ?
    O2A_6 C3A_6 . 1.214(14) ?
    N1A_6 C2A_6 . 1.57(2) ?
    N1A_6 H1AA_6 . 0.9100 ?
    N1A_6 H1AB_6 . 0.9100 ?
    N1A_6 H1AC_6 . 0.9100 ?
    C1A_6 C2A_6 . 1.59(7) ?
    C1A_6 H1BA_6 . 0.9900 ?
    C1A_6 H1BB_6 . 0.9900 ?
    C2A_6 C3A_6 . 1.61(2) ?
    C2A_6 H2A_6 . 1.0000 ?
    S1_7 C1_7 . 1.840(9) ?
    O1_7 C3_7 . 1.222(10) ?
    O2_7 C3_7 . 1.312(11) ?
    N1_7 C2_7 . 1.499(11) ?
    N1_7 H1A_7 . 0.9100 ?
    N1_7 H1B_7 . 0.9100 ?
    N1_7 H1C_7 . 0.9100 ?
    C1_7 C2_7 . 1.493(11) ?
    C1_7 H1AA_7 . 0.9900 ?
    C1_7 H1AB_7 . 0.9900 ?
    C2_7 C3_7 . 1.500(11) ?
    C2_7 H2_7 . 1.0000 ?
    S1_8 C1_8 . 1.823(11) ?
    O1_8 C3_8 . 1.234(13) ?
    O2_8 C3_8 . 1.309(13) ?
    N1_8 C2_8 . 1.509(13) ?
    N1_8 H1A_8 . 0.9100 ?
    N1_8 H1B_8 . 0.9100 ?
    N1_8 H1C_8 . 0.9100 ?
    C1_8 C2_8 . 1.485(14) ?
    C1_8 H1AA_8 . 0.9900 ?
    C1_8 H1AB_8 . 0.9900 ?
    C2_8 C3_8 . 1.537(14) ?
    C2_8 H2_8 . 1.0000 ?
    S1_9 C1_9 . 1.832(8) ?
    O1_9 C3_9 . 1.226(11) ?
    O2_9 C3_9 . 1.252(11) ?
    N1_9 C2_9 . 1.523(12) ?
    N1_9 H1A_9 . 0.9100 ?
    N1_9 H1B_9 . 0.9100 ?
    N1_9 H1C_9 . 0.9100 ?
    C1_9 C2_9 . 1.496(11) ?
    C1_9 H1D_9 . 0.9900 ?
    C1_9 H1DE_9 . 0.9900 ?
    C2_9 C3_9 . 1.513(11) ?
    C2_9 H2_9 . 1.0000 ?
    S1_10 C1_10 . 1.825(8) ?
    O1_10 C3_10 . 1.221(11) ?
    O2_10 C3_10 . 1.270(11) ?
    N1_10 C2_10 . 1.487(11) ?
    N1_10 H1A_10 . 0.9100 ?
    N1_10 H1B_10 . 0.9100 ?
    N1_10 H1C_10 . 0.9100 ?
    C1_10 C2_10 . 1.540(11) ?
    C1_10 H1D_10 . 0.9900 ?
    C1_10 H1DE_10 . 0.9900 ?
    C2_10 C3_10 . 1.538(12) ?
    C2_10 H2_10 . 1.0000 ?
    S1_11 C1_11 . 1.830(10) ?
    O1_11 C3_11 . 1.211(13) ?
    O2_11 C3_11 . 1.290(12) ?
    N1_11 C2_11 . 1.491(11) ?
    N1_11 H1A_11 . 0.9100 ?
    N1_11 H1B_11 . 0.9100 ?
    N1_11 H1C_11 . 0.9100 ?
    C1_11 C2_11 . 1.501(13) ?
    C1_11 H1AA_11 . 0.9900 ?
    C1_11 H1AB_11 . 0.9900 ?
    C2_11 C3_11 . 1.489(13) ?
    C2_11 H2_11 . 1.0000 ?
    S1_12 C1_12 . 1.823(8) ?
    O1_12 C3_12 . 1.226(12) ?
    O2_12 C3_12 . 1.269(12) ?
    N1_12 C2_12 . 1.501(11) ?
    N1_12 H1A_12 . 0.9100 ?
    N1_12 H1B_12 . 0.9100 ?
    N1_12 H1C_12 . 0.9100 ?
    C1_12 C2_12 . 1.514(12) ?
    C1_12 H1AA_12 . 0.9900 ?
    C1_12 H1AB_12 . 0.9900 ?
    C2_12 C3_12 . 1.522(12) ?
    C2_12 H2_12 . 1.0000 ?
    O1_13 H1A_13 . 0.82(3) ?
    O1_13 H1B_13 . 0.83(3) ?
loop_
    _geom_angle_atom_site_label_1
    _geom_angle_atom_site_label_2
    _geom_angle_atom_site_label_3
    _geom_angle_site_symmetry_1
    _geom_angle_site_symmetry_3
    _geom_angle
    _geom_angle_publ_flag
    Cl3 Cu1 Cl1 . . 117.68(14) ?
    Cl3 Cu1 Cl2 . . 122.94(12) ?
    Cl1 Cu1 Cl2 . . 112.72(13) ?
    Cl3 Cu1 Cl6 . 4_546 99.92(10) ?
    Cl1 Cu1 Cl6 . 4_546 103.06(11) ?
    Cl2 Cu1 Cl6 . 4_546 93.04(10) ?
    Cl3 Cu1 Cu4 . . 99.55(9) ?
    Cl1 Cu1 Cu4 . . 94.11(10) ?
    Cl2 Cu1 Cu4 . . 51.07(7) ?
    Cl6 Cu1 Cu4 4_546 . 144.07(9) ?
    Cl3 Cu1 Cu2 . . 95.34(9) ?
    Cl1 Cu1 Cu2 . . 48.02(8) ?
    Cl2 Cu1 Cu2 . . 99.09(8) ?
    Cl6 Cu1 Cu2 4_546 . 151.08(8) ?
    Cu4 Cu1 Cu2 . . 54.66(5) ?
    S1_2 Cu2 S1_3 . . 123.71(12) ?
    S1_2 Cu2 Cl1 . . 122.58(15) ?
    S1_3 Cu2 Cl1 . . 112.23(14) ?
    S1_2 Cu2 Cu4 . . 104.48(9) ?
    S1_3 Cu2 Cu4 . . 51.76(8) ?
    Cl1 Cu2 Cu4 . . 99.56(10) ?
    S1_2 Cu2 Cu3 . . 48.59(8) ?
    S1_3 Cu2 Cu3 . . 105.17(9) ?
    Cl1 Cu2 Cu3 . . 107.37(11) ?
    Cu4 Cu2 Cu3 . . 61.16(5) ?
    S1_2 Cu2 Cu6 . . 94.88(9) ?
    S1_3 Cu2 Cu6 . . 49.06(8) ?
    Cl1 Cu2 Cu6 . . 134.15(11) ?
    Cu4 Cu2 Cu6 . . 94.76(6) ?
    Cu3 Cu2 Cu6 . . 117.65(6) ?
    S1_2 Cu2 Cu1 . . 103.43(9) ?
    S1_3 Cu2 Cu1 . . 102.55(9) ?
    Cl1 Cu2 Cu1 . . 49.07(8) ?
    Cu4 Cu2 Cu1 . . 59.92(5) ?
    Cu3 Cu2 Cu1 . . 63.67(5) ?
    Cu6 Cu2 Cu1 . . 151.60(7) ?
    S1_2 Cu3 S1_5 . . 128.6(7) ?
    S1_2 Cu3 S1A_5 . . 130.5(10) ?
    S1_2 Cu3 Cl3 . . 112.21(13) ?
    S1_5 Cu3 Cl3 . . 112.2(7) ?
    S1A_5 Cu3 Cl3 . . 107.6(10) ?
    S1_2 Cu3 Cl15 . . 102.54(12) ?
    S1_5 Cu3 Cl15 . . 98.3(9) ?
    S1A_5 Cu3 Cl15 . . 102.4(11) ?
    Cl3 Cu3 Cl15 . . 94.60(11) ?
    S1_2 Cu3 Cu12 . . 50.35(8) ?
    S1_5 Cu3 Cu12 . . 103.3(8) ?
    S1A_5 Cu3 Cu12 . . 108.7(10) ?
    Cl3 Cu3 Cu12 . . 140.59(10) ?
    Cl15 Cu3 Cu12 . . 62.95(8) ?
    S1_2 Cu3 Cu15 . . 108.40(9) ?
    S1_5 Cu3 Cu15 . . 46.9(8) ?
    S1A_5 Cu3 Cu15 . . 52.6(11) ?
    Cl3 Cu3 Cu15 . . 136.06(11) ?
    Cl15 Cu3 Cu15 . . 60.23(9) ?
    Cu12 Cu3 Cu15 . . 62.43(5) ?
    S1_2 Cu3 Cu4 . . 98.75(9) ?
    S1_5 Cu3 Cu4 . . 50.8(9) ?
    S1A_5 Cu3 Cu4 . . 46.8(11) ?
    Cl3 Cu3 Cu4 . . 97.81(9) ?
    Cl15 Cu3 Cu4 . . 149.09(10) ?
    Cu12 Cu3 Cu4 . . 118.22(6) ?
    Cu15 Cu3 Cu4 . . 91.90(6) ?
    S1_2 Cu3 Cu2 . . 48.31(8) ?
    S1_5 Cu3 Cu2 . . 102.7(8) ?
    S1A_5 Cu3 Cu2 . . 100.2(11) ?
    Cl3 Cu3 Cu2 . . 95.96(10) ?
    Cl15 Cu3 Cu2 . . 150.81(10) ?
    Cu12 Cu3 Cu2 . . 92.38(5) ?
    Cu15 Cu3 Cu2 . . 123.98(7) ?
    Cu4 Cu3 Cu2 . . 55.23(5) ?
    S1A_5 Cu4 S1_3 . . 133.8(9) ?
    S1_3 Cu4 S1_5 . . 129.4(7) ?
    S1A_5 Cu4 Cl2 . . 107.0(9) ?
    S1_3 Cu4 Cl2 . . 119.20(10) ?
    S1_5 Cu4 Cl2 . . 111.4(7) ?
    S1A_5 Cu4 Cu2 . . 112.0(12) ?
    S1_3 Cu4 Cu2 . . 53.22(9) ?
    S1_5 Cu4 Cu2 . . 109.7(8) ?
    Cl2 Cu4 Cu2 . . 109.62(9) ?
    S1A_5 Cu4 Cu1 . . 99.0(14) ?
    S1_3 Cu4 Cu1 . . 108.44(10) ?
    S1_5 Cu4 Cu1 . . 101.5(10) ?
    Cl2 Cu4 Cu1 . . 52.21(8) ?
    Cu2 Cu4 Cu1 . . 65.42(5) ?
    S1A_5 Cu4 Cu3 . . 50.7(14) ?
    S1_3 Cu4 Cu3 . . 108.56(9) ?
    S1_5 Cu4 Cu3 . . 49.8(10) ?
    Cl2 Cu4 Cu3 . . 109.93(9) ?
    Cu2 Cu4 Cu3 . . 63.62(5) ?
    Cu1 Cu4 Cu3 . . 66.32(5) ?
    S1A_5 Cu4 Cu7 . . 102.0(13) ?
    S1_3 Cu4 Cu7 . . 48.16(9) ?
    S1_5 Cu4 Cu7 . . 98.8(9) ?
    Cl2 Cu4 Cu7 . . 129.50(9) ?
    Cu2 Cu4 Cu7 . . 96.09(6) ?
    Cu1 Cu4 Cu7 . . 156.21(6) ?
    Cu3 Cu4 Cu7 . . 120.44(6) ?
    S1_1 Cu5 S1_2 . . 137.8(6) ?
    S1_1 Cu5 Cl4 . . 108.5(6) ?
    S1_2 Cu5 Cl4 . . 113.32(13) ?
    S1_2 Cu5 S1A_1 . . 133.8(12) ?
    Cl4 Cu5 S1A_1 . . 112.7(11) ?
    S1_1 Cu5 Cu6 . . 53.9(6) ?
    S1_2 Cu5 Cu6 . . 103.08(9) ?
    Cl4 Cu5 Cu6 . . 124.94(9) ?
    S1A_1 Cu5 Cu6 . . 51.0(13) ?
    S1_1 Cu5 Cu12 . . 110.2(8) ?
    S1_2 Cu5 Cu12 . . 52.42(8) ?
    Cl4 Cu5 Cu12 . . 107.01(9) ?
    S1A_1 Cu5 Cu12 . . 109.1(15) ?
    Cu6 Cu5 Cu12 . . 127.98(6) ?
    S1_1 Cu5 Cu10 . . 50.7(7) ?
    S1_2 Cu5 Cu10 . . 110.17(9) ?
    Cl4 Cu5 Cu10 . . 106.60(9) ?
    S1A_1 Cu5 Cu10 . . 51.3(15) ?
    Cu6 Cu5 Cu10 . . 97.24(7) ?
    Cu12 Cu5 Cu10 . . 62.47(5) ?
    S1_1 Cu5 Cu11 . . 98.8(6) ?
    S1_2 Cu5 Cu11 . . 103.63(9) ?
    Cl4 Cu5 Cu11 . . 50.23(8) ?
    S1A_1 Cu5 Cu11 . . 102.2(12) ?
    Cu6 Cu5 Cu11 . . 151.51(7) ?
    Cu12 Cu5 Cu11 . . 64.50(5) ?
    Cu10 Cu5 Cu11 . . 64.12(5) ?
    S1A_1 Cu6 S1_3 . . 122.9(14) ?
    S1_1 Cu6 S1_3 . . 125.8(6) ?
    S1A_1 Cu6 Cl7 . . 104.9(13) ?
    S1_1 Cu6 Cl7 . . 105.6(6) ?
    S1_3 Cu6 Cl7 . . 110.36(11) ?
    S1A_1 Cu6 Cl5 . . 118.6(16) ?
    S1_1 Cu6 Cl5 . . 114.3(8) ?
    S1_3 Cu6 Cl5 . . 100.06(13) ?
    Cl7 Cu6 Cl5 . . 97.02(13) ?
    S1A_1 Cu6 Cu5 . . 54.2(15) ?
    S1_1 Cu6 Cu5 . . 51.2(7) ?
    S1_3 Cu6 Cu5 . . 106.91(8) ?
    Cl7 Cu6 Cu5 . . 142.66(9) ?
    Cl5 Cu6 Cu5 . . 73.96(9) ?
    S1A_1 Cu6 Cu2 . . 114.2(13) ?
    S1_1 Cu6 Cu2 . . 113.3(6) ?
    S1_3 Cu6 Cu2 . . 48.17(9) ?
    Cl7 Cu6 Cu2 . . 140.86(10) ?
    Cl5 Cu6 Cu2 . . 63.36(10) ?
    Cu5 Cu6 Cu2 . . 67.72(5) ?
    S1_3 Cu7 S1A_6 . . 130.5(8) ?
    S1_3 Cu7 S1_6 . . 131.18(19) ?
    S1_3 Cu7 Cl10 . . 107.14(12) ?
    S1A_6 Cu7 Cl10 . . 116.4(7) ?
    S1_6 Cu7 Cl10 . . 115.66(18) ?
    S1_3 Cu7 Cu14 . . 107.82(9) ?
    S1A_6 Cu7 Cu14 . . 50.8(4) ?
    S1_6 Cu7 Cu14 . . 51.27(12) ?
    Cl10 Cu7 Cu14 . . 137.58(12) ?
    S1_3 Cu7 Cu8 . . 102.57(10) ?
    S1A_6 Cu7 Cu8 . . 49.6(4) ?
    S1_6 Cu7 Cu8 . . 49.59(12) ?
    Cl10 Cu7 Cu8 . . 99.43(10) ?
    Cu14 Cu7 Cu8 . . 95.69(7) ?
    S1_3 Cu7 Cu4 . . 47.95(7) ?
    S1A_6 Cu7 Cu4 . . 107.4(6) ?
    S1_6 Cu7 Cu4 . . 108.10(14) ?
    Cl10 Cu7 Cu4 . . 132.80(10) ?
    Cu14 Cu7 Cu4 . . 63.46(5) ?
    Cu8 Cu7 Cu4 . . 122.77(7) ?
    S1A_1 Cu8 S1A_6 . . 125.1(15) ?
    S1A_1 Cu8 Cl9 . . 122.4(13) ?
    S1A_6 Cu8 Cl9 . . 111.3(8) ?
    S1_6 Cu8 Cl9 . . 110.5(2) ?
    S1_6 Cu8 S1_1 . . 126.9(6) ?
    Cl9 Cu8 S1_1 . . 121.9(6) ?
    S1A_1 Cu8 Cu7 . . 104.9(13) ?
    S1A_6 Cu8 Cu7 . . 49.2(4) ?
    S1_6 Cu8 Cu7 . . 49.50(12) ?
    Cl9 Cu8 Cu7 . . 102.89(12) ?
    S1_1 Cu8 Cu7 . . 107.2(6) ?
    S1A_1 Cu8 Cu9 . . 101.2(16) ?
    S1A_6 Cu8 Cu9 . . 104.4(5) ?
    S1_6 Cu8 Cu9 . . 104.20(14) ?
    Cl9 Cu8 Cu9 . . 50.34(10) ?
    S1_1 Cu8 Cu9 . . 102.6(7) ?
    Cu7 Cu8 Cu9 . . 64.62(6) ?
    Cl7 Cu9 Cl10 . . 124.68(14) ?
    Cl7 Cu9 Cl9 . . 116.46(14) ?
    Cl10 Cu9 Cl9 . . 110.10(14) ?
    Cl7 Cu9 Cl7 . 2_556 93.99(13) ?
    Cl10 Cu9 Cl7 . 2_556 104.96(11) ?
    Cl9 Cu9 Cl7 . 2_556 101.10(12) ?
    Cl7 Cu9 Cu8 . . 94.09(9) ?
    Cl10 Cu9 Cu8 . . 96.49(9) ?
    Cl9 Cu9 Cu8 . . 47.12(9) ?
    Cl7 Cu9 Cu8 2_556 . 146.94(10) ?
    S1_1 Cu10 S1_4 . . 136.2(5) ?
    S1_4 Cu10 S1A_1 . . 133.0(10) ?
    S1_1 Cu10 Cl6 . . 112.6(5) ?
    S1_4 Cu10 Cl6 . . 107.80(11) ?
    S1A_1 Cu10 Cl6 . . 116.9(11) ?
    S1_1 Cu10 Cu5 . . 50.2(8) ?
    S1_4 Cu10 Cu5 . . 104.17(10) ?
    S1A_1 Cu10 Cu5 . . 52.3(16) ?
    Cl6 Cu10 Cu5 . . 104.43(9) ?
    S1_1 Cu10 Cu12 . . 105.3(7) ?
    S1_4 Cu10 Cu12 . . 49.87(9) ?
    S1A_1 Cu10 Cu12 . . 105.7(14) ?
    Cl6 Cu10 Cu12 . . 100.85(10) ?
    Cu5 Cu10 Cu12 . . 57.78(5) ?
    S1_1 Cu10 Cu13 . . 109.5(6) ?
    S1_4 Cu10 Cu13 . . 49.00(9) ?
    S1A_1 Cu10 Cu13 . . 104.8(14) ?
    Cl6 Cu10 Cu13 . . 130.52(9) ?
    Cu5 Cu10 Cu13 . . 122.34(6) ?
    Cu12 Cu10 Cu13 . . 91.83(6) ?
    S1_1 Cu10 Cu11 . . 94.3(7) ?
    S1_4 Cu10 Cu11 . . 99.32(10) ?
    S1A_1 Cu10 Cu11 . . 98.7(15) ?
    Cl6 Cu10 Cu11 . . 49.64(9) ?
    Cu5 Cu10 Cu11 . . 58.87(5) ?
    Cu12 Cu10 Cu11 . . 61.10(5) ?
    Cu13 Cu10 Cu11 . . 148.31(7) ?
    Cl4 Cu11 Cl8 . . 120.14(14) ?
    Cl4 Cu11 Cl6 . . 124.44(13) ?
    Cl8 Cu11 Cl6 . . 110.98(12) ?
    Cl4 Cu11 Cl2 . 4_556 97.20(10) ?
    Cl8 Cu11 Cl2 . 4_556 101.21(10) ?
    Cl6 Cu11 Cl2 . 4_556 92.76(10) ?
    Cl4 Cu11 Cu5 . . 50.96(8) ?
    Cl8 Cu11 Cu5 . . 99.32(9) ?
    Cl6 Cu11 Cu5 . . 102.54(9) ?
    Cl2 Cu11 Cu5 4_556 . 147.94(8) ?
    Cl4 Cu11 Cu12 . . 99.98(8) ?
    Cl8 Cu11 Cu12 . . 48.83(8) ?
    Cl6 Cu11 Cu12 . . 97.48(8) ?
    Cl2 Cu11 Cu12 4_556 . 150.02(8) ?
    Cu5 Cu11 Cu12 . . 55.88(4) ?
    Cl4 Cu11 Cu10 . . 100.91(10) ?
    Cl8 Cu11 Cu10 . . 98.19(10) ?
    Cl6 Cu11 Cu10 . . 49.50(7) ?
    Cl2 Cu11 Cu10 4_556 . 141.90(9) ?
    Cu5 Cu11 Cu10 . . 57.01(5) ?
    Cu12 Cu11 Cu10 . . 57.32(5) ?
    S1_4 Cu12 S1_2 . . 133.70(12) ?
    S1_4 Cu12 Cl8 . . 110.34(12) ?
    S1_2 Cu12 Cl8 . . 113.81(13) ?
    S1_4 Cu12 Cu5 . . 105.62(9) ?
    S1_2 Cu12 Cu5 . . 51.44(8) ?
    Cl8 Cu12 Cu5 . . 103.03(10) ?
    S1_4 Cu12 Cu3 . . 103.80(9) ?
    S1_2 Cu12 Cu3 . . 50.04(8) ?
    Cl8 Cu12 Cu3 . . 135.56(11) ?
    Cu5 Cu12 Cu3 . . 94.01(5) ?
    S1_4 Cu12 Cu10 . . 49.43(8) ?
    S1_2 Cu12 Cu10 . . 106.76(9) ?
    Cl8 Cu12 Cu10 . . 102.22(10) ?
    Cu5 Cu12 Cu10 . . 59.75(5) ?
    Cu3 Cu12 Cu10 . . 121.68(7) ?
    S1_4 Cu12 Cu15 . . 47.61(8) ?
    S1_2 Cu12 Cu15 . . 105.08(9) ?
    Cl8 Cu12 Cu15 . . 133.43(10) ?
    Cu5 Cu12 Cu15 . . 121.35(6) ?
    Cu3 Cu12 Cu15 . . 59.18(5) ?
    Cu10 Cu12 Cu15 . . 89.61(6) ?
    S1_4 Cu12 Cu11 . . 99.38(8) ?
    S1_2 Cu12 Cu11 . . 98.90(8) ?
    Cl8 Cu12 Cu11 . . 49.15(8) ?
    Cu5 Cu12 Cu11 . . 59.63(4) ?
    Cu3 Cu12 Cu11 . . 148.94(6) ?
    Cu10 Cu12 Cu11 . . 61.58(5) ?
    Cu15 Cu12 Cu11 . . 146.99(7) ?
    S1A_6 Cu13 S1_4 . . 124.9(8) ?
    S1_6 Cu13 S1_4 . . 125.68(18) ?
    S1A_6 Cu13 Cl12 . . 125.2(7) ?
    S1_6 Cu13 Cl12 . . 124.64(19) ?
    S1_4 Cu13 Cl12 . . 107.25(12) ?
    S1A_6 Cu13 C1A_6 . . 45.8(7) ?
    S1_4 Cu13 C1A_6 . . 167.9(12) ?
    Cl12 Cu13 C1A_6 . . 80.0(9) ?
    S1A_6 Cu13 Cu14 . . 49.0(4) ?
    S1_6 Cu13 Cu14 . . 49.42(12) ?
    S1_4 Cu13 Cu14 . . 103.76(9) ?
    Cl12 Cu13 Cu14 . . 107.28(10) ?
    C1A_6 Cu13 Cu14 . . 64.4(12) ?
    S1A_6 Cu13 Cu15 . . 104.1(6) ?
    S1_6 Cu13 Cu15 . . 104.82(15) ?
    S1_4 Cu13 Cu15 . . 47.94(8) ?
    Cl12 Cu13 Cu15 . . 98.45(9) ?
    C1A_6 Cu13 Cu15 . . 122.3(13) ?
    Cu14 Cu13 Cu15 . . 61.30(5) ?
    S1A_6 Cu13 Cu10 . . 96.7(6) ?
    S1_6 Cu13 Cu10 . . 97.03(15) ?
    S1_4 Cu13 Cu10 . . 47.39(8) ?
    Cl12 Cu13 Cu10 . . 133.71(11) ?
    C1A_6 Cu13 Cu10 . . 133.6(10) ?
    Cu14 Cu13 Cu10 . . 115.71(6) ?
    Cu15 Cu13 Cu10 . . 87.99(6) ?
    S1A_6 Cu13 Cu16 . . 103.3(5) ?
    S1_6 Cu13 Cu16 . . 103.28(13) ?
    S1_4 Cu13 Cu16 . . 99.36(9) ?
    Cl12 Cu13 Cu16 . . 48.22(8) ?
    C1A_6 Cu13 Cu16 . . 78.0(11) ?
    Cu14 Cu13 Cu16 . . 63.01(5) ?
    Cu15 Cu13 Cu16 . . 61.47(5) ?
    Cu10 Cu13 Cu16 . . 146.63(8) ?
    S1_5 Cu14 S1_6 . . 127.7(7) ?
    S1A_6 Cu14 S1A_5 . . 129.3(12) ?
    S1_5 Cu14 Cl13 . . 118.0(8) ?
    S1A_6 Cu14 Cl13 . . 108.2(7) ?
    S1_6 Cu14 Cl13 . . 107.55(18) ?
    S1A_5 Cu14 Cl13 . . 118.5(10) ?
    S1_5 Cu14 Cl11 . . 102.7(8) ?
    S1A_6 Cu14 Cl11 . . 99.9(5) ?
    S1_6 Cu14 Cl11 . . 99.65(14) ?
    S1A_5 Cu14 Cl11 . . 97.1(11) ?
    Cl13 Cu14 Cl11 . . 92.35(11) ?
    S1_5 Cu14 Cu7 . . 104.3(9) ?
    S1A_6 Cu14 Cu7 . . 50.2(4) ?
    S1_6 Cu14 Cu7 . . 50.40(12) ?
    S1A_5 Cu14 Cu7 . . 102.0(11) ?
    Cl13 Cu14 Cu7 . . 134.18(11) ?
    Cl11 Cu14 Cu7 . . 60.45(8) ?
    S1_5 Cu14 Cu13 . . 101.3(7) ?
    S1A_6 Cu14 Cu13 . . 48.2(5) ?
    S1_6 Cu14 Cu13 . . 48.36(12) ?
    S1A_5 Cu14 Cu13 . . 106.6(10) ?
    Cl13 Cu14 Cu13 . . 94.96(10) ?
    Cl11 Cu14 Cu13 . . 147.85(9) ?
    Cu7 Cu14 Cu13 . . 93.02(6) ?
    S1_5 Cu14 Cu15 . . 45.0(8) ?
    S1A_6 Cu14 Cu15 . . 101.9(6) ?
    S1_6 Cu14 Cu15 . . 102.33(15) ?
    S1A_5 Cu14 Cu15 . . 50.6(11) ?
    Cl13 Cu14 Cu15 . . 103.12(10) ?
    Cl11 Cu14 Cu15 . . 147.70(9) ?
    Cu7 Cu14 Cu15 . . 119.59(7) ?
    Cu13 Cu14 Cu15 . . 59.59(5) ?
    S1_5 Cu15 S1_4 . . 129.1(7) ?
    S1_5 Cu15 Cl14 . . 106.9(8) ?
    S1_4 Cu15 Cl14 . . 120.52(11) ?
    S1_4 Cu15 S1A_5 . . 129.8(9) ?
    Cl14 Cu15 S1A_5 . . 106.5(9) ?
    S1_5 Cu15 Cu3 . . 50.4(11) ?
    S1_4 Cu15 Cu3 . . 103.52(9) ?
    Cl14 Cu15 Cu3 . . 129.66(10) ?
    S1A_5 Cu15 Cu3 . . 49.7(13) ?
    S1_5 Cu15 Cu13 . . 102.8(10) ?
    S1_4 Cu15 Cu13 . . 49.68(10) ?
    Cl14 Cu15 Cu13 . . 105.18(10) ?
    S1A_5 Cu15 Cu13 . . 104.0(12) ?
    Cu3 Cu15 Cu13 . . 122.34(6) ?
    S1_5 Cu15 Cu12 . . 102.6(9) ?
    S1_4 Cu15 Cu12 . . 48.12(9) ?
    Cl14 Cu15 Cu12 . . 142.19(10) ?
    S1A_5 Cu15 Cu12 . . 102.4(11) ?
    Cu3 Cu15 Cu12 . . 58.39(5) ?
    Cu13 Cu15 Cu12 . . 90.58(6) ?
    S1_5 Cu15 Cu14 . . 47.1(11) ?
    S1_4 Cu15 Cu14 . . 103.29(11) ?
    Cl14 Cu15 Cu14 . . 100.56(10) ?
    S1A_5 Cu15 Cu14 . . 48.2(13) ?
    Cu3 Cu15 Cu14 . . 91.03(6) ?
    Cu13 Cu15 Cu14 . . 59.11(6) ?
    Cu12 Cu15 Cu14 . . 116.88(6) ?
    Cl13 Cu16 Cl12 . . 116.04(13) ?
    Cl13 Cu16 Cl14 . . 120.37(12) ?
    Cl12 Cu16 Cl14 . . 117.17(13) ?
    Cl13 Cu16 Cl17 . . 93.56(10) ?
    Cl12 Cu16 Cl17 . . 108.38(10) ?
    Cl14 Cu16 Cl17 . . 93.75(10) ?
    Cl13 Cu16 Cu13 . . 93.21(9) ?
    Cl12 Cu16 Cu13 . . 48.55(7) ?
    Cl14 Cu16 Cu13 . . 102.38(8) ?
    Cl17 Cu16 Cu13 . . 156.21(9) ?
    Cu20 Cl17 Cu17 . . 77.44(9) ?
    Cu20 Cl17 Cu16 . . 154.44(13) ?
    Cu17 Cl17 Cu16 . . 84.78(10) ?
    Cu18 Cl18 Cu17 . . 82.21(10) ?
    Cu19 Cl19 Cu17 . . 81.85(10) ?
    Cu28 Cl20 Cu27 . . 78.24(9) ?
    Cu21 Cl21 Cu18 . . 67.43(8) ?
    Cu28 Cl22 Cu21 . . 88.70(9) ?
    Cu28 Cl22 Cu32 . 4 78.91(9) ?
    Cu21 Cl22 Cu32 . 4 146.01(11) ?
    Cu29 Cl23 Cu28 . . 83.99(10) ?
    Cu26 Cl24 Cu22 . . 78.41(9) ?
    Cu30 Cl25 Cu26 . . 76.07(9) ?
    Cu30 Cl25 Cu26 . 2_655 146.40(12) ?
    Cu26 Cl25 Cu26 . 2_655 76.32(9) ?
    Cu26 Cl27 Cu23 . . 93.73(11) ?
    Cu32 Cl30 Cu25 . . 99.77(11) ?
    Cu31 Cl31 Cu32 . . 81.30(10) ?
    Cu31 Cl31 Cu28 . 4_545 148.72(13) ?
    Cu32 Cl31 Cu28 . 4_545 75.18(9) ?
    Cu24 Cl32 Cu32 . . 81.82(10) ?
    Cl19 Cu17 Cl18 . . 119.80(12) ?
    Cl19 Cu17 Cl17 . . 118.19(11) ?
    Cl18 Cu17 Cl17 . . 116.48(12) ?
    Cl19 Cu17 Cl14 . . 102.26(10) ?
    Cl18 Cu17 Cl14 . . 97.50(10) ?
    Cl17 Cu17 Cl14 . . 93.63(10) ?
    Cl19 Cu17 Cu20 . . 101.40(9) ?
    Cl18 Cu17 Cu20 . . 94.54(9) ?
    Cl17 Cu17 Cu20 . . 50.29(7) ?
    Cl14 Cu17 Cu20 . . 143.34(9) ?
    Cl19 Cu17 Cu19 . . 48.85(7) ?
    Cl18 Cu17 Cu19 . . 103.89(8) ?
    Cl17 Cu17 Cu19 . . 95.15(8) ?
    Cl14 Cu17 Cu19 . . 150.15(8) ?
    Cu20 Cu17 Cu19 . . 55.61(4) ?
    Cl19 Cu17 Cu18 . . 96.70(8) ?
    Cl18 Cu17 Cu18 . . 48.61(7) ?
    Cl17 Cu17 Cu18 . . 101.84(8) ?
    Cl14 Cu17 Cu18 . . 146.12(8) ?
    Cu20 Cu17 Cu18 . . 55.87(4) ?
    Cu19 Cu17 Cu18 . . 58.51(4) ?
    S1_11 Cu18 S1_9 . . 123.85(11) ?
    S1_11 Cu18 Cl18 . . 125.71(12) ?
    S1_9 Cu18 Cl18 . . 107.75(11) ?
    S1_11 Cu18 Cl21 . . 98.07(9) ?
    S1_9 Cu18 Cl21 . . 93.08(9) ?
    Cl18 Cu18 Cl21 . . 94.64(10) ?
    S1_11 Cu18 Cu20 . . 101.28(8) ?
    S1_9 Cu18 Cu20 . . 50.72(7) ?
    Cl18 Cu18 Cu20 . . 98.45(9) ?
    Cl21 Cu18 Cu20 . . 143.74(8) ?
    S1_11 Cu18 Cu21 . . 97.71(8) ?
    S1_9 Cu18 Cu21 . . 49.99(7) ?
    Cl18 Cu18 Cu21 . . 130.42(9) ?
    Cl21 Cu18 Cu21 . . 52.36(7) ?
    Cu20 Cu18 Cu21 . . 94.60(6) ?
    S1_11 Cu18 Cu19 . . 50.05(7) ?
    S1_9 Cu18 Cu19 . . 103.05(8) ?
    Cl18 Cu18 Cu19 . . 106.13(9) ?
    Cl21 Cu18 Cu19 . . 148.03(7) ?
    Cu20 Cu18 Cu19 . . 57.48(4) ?
    Cu21 Cu18 Cu19 . . 121.01(6) ?
    S1_11 Cu18 Cu17 . . 101.91(8) ?
    S1_9 Cu18 Cu17 . . 100.34(8) ?
    Cl18 Cu18 Cu17 . . 49.18(7) ?
    Cl21 Cu18 Cu17 . . 143.70(8) ?
    Cu20 Cu18 Cu17 . . 59.92(5) ?
    Cu21 Cu18 Cu17 . . 150.31(6) ?
    Cu19 Cu18 Cu17 . . 60.32(4) ?
    S1_12 Cu19 Cl19 . . 121.19(10) ?
    S1_12 Cu19 S1_11 . . 125.74(11) ?
    Cl19 Cu19 S1_11 . . 110.75(11) ?
    S1_12 Cu19 Cu20 . . 52.02(7) ?
    Cl19 Cu19 Cu20 . . 106.47(8) ?
    S1_11 Cu19 Cu20 . . 100.58(8) ?
    S1_12 Cu19 Cu23 . . 96.96(8) ?
    Cl19 Cu19 Cu23 . . 134.24(9) ?
    S1_11 Cu19 Cu23 . . 50.44(7) ?
    Cu20 Cu19 Cu23 . . 117.31(6) ?
    S1_12 Cu19 Cu18 . . 105.59(8) ?
    Cl19 Cu19 Cu18 . . 99.31(8) ?
    S1_11 Cu19 Cu18 . . 48.44(7) ?
    Cu20 Cu19 Cu18 . . 58.27(4) ?
    Cu23 Cu19 Cu18 . . 92.90(5) ?
    S1_12 Cu19 Cu17 . . 100.71(8) ?
    Cl19 Cu19 Cu17 . . 49.31(7) ?
    S1_11 Cu19 Cu17 . . 101.30(8) ?
    Cu20 Cu19 Cu17 . . 60.49(5) ?
    Cu23 Cu19 Cu17 . . 151.71(6) ?
    Cu18 Cu19 Cu17 . . 61.16(4) ?
    S1_9 Cu20 S1_12 . . 131.59(10) ?
    S1_9 Cu20 Cl17 . . 121.93(10) ?
    S1_12 Cu20 Cl17 . . 106.48(9) ?
    S1_9 Cu20 Cu19 . . 111.22(8) ?
    S1_12 Cu20 Cu19 . . 52.45(8) ?
    Cl17 Cu20 Cu19 . . 103.60(8) ?
    S1_9 Cu20 Cu18 . . 52.97(8) ?
    S1_12 Cu20 Cu18 . . 111.47(9) ?
    Cl17 Cu20 Cu18 . . 111.36(9) ?
    Cu19 Cu20 Cu18 . . 64.24(5) ?
    S1_9 Cu20 Cu17 . . 105.73(9) ?
    S1_12 Cu20 Cu17 . . 103.85(9) ?
    Cl17 Cu20 Cu17 . . 52.28(8) ?
    Cu19 Cu20 Cu17 . . 63.90(5) ?
    Cu18 Cu20 Cu17 . . 64.21(5) ?
    S1_9 Cu20 Cu25 . . 98.59(8) ?
    S1_12 Cu20 Cu25 . . 49.91(8) ?
    Cl17 Cu20 Cu25 . . 122.20(9) ?
    Cu19 Cu20 Cu25 . . 96.60(5) ?
    Cu18 Cu20 Cu25 . . 126.17(5) ?
    Cu17 Cu20 Cu25 . . 153.01(6) ?
    S1_7 Cu21 S1_9 . . 125.47(10) ?
    S1_7 Cu21 Cl22 . . 103.97(9) ?
    S1_9 Cu21 Cl22 . . 112.63(10) ?
    S1_7 Cu21 Cl21 . . 113.78(10) ?
    S1_9 Cu21 Cl21 . . 99.74(10) ?
    Cl22 Cu21 Cl21 . . 98.17(10) ?
    S1_7 Cu21 Cu22 . . 51.90(7) ?
    S1_9 Cu21 Cu22 . . 106.71(8) ?
    Cl22 Cu21 Cu22 . . 140.56(8) ?
    Cl21 Cu21 Cu22 . . 71.92(7) ?
    S1_7 Cu21 Cu18 . . 113.33(8) ?
    S1_9 Cu21 Cu18 . . 49.93(8) ?
    Cl22 Cu21 Cu18 . . 141.89(8) ?
    Cl21 Cu21 Cu18 . . 60.22(7) ?
    Cu22 Cu21 Cu18 . . 66.55(4) ?
    S1_11 Cu22 S1_7 . . 136.31(10) ?
    S1_11 Cu22 Cl24 . . 117.62(11) ?
    S1_7 Cu22 Cl24 . . 106.06(10) ?
    S1_11 Cu22 Cu30 . . 112.01(8) ?
    S1_7 Cu22 Cu30 . . 52.69(7) ?
    Cl24 Cu22 Cu30 . . 103.69(8) ?
    S1_11 Cu22 Cu21 . . 102.36(8) ?
    S1_7 Cu22 Cu21 . . 52.22(7) ?
    Cl24 Cu22 Cu21 . . 120.35(8) ?
    Cu30 Cu22 Cu21 . . 99.50(6) ?
    S1_11 Cu22 Cu26 . . 107.03(8) ?
    S1_7 Cu22 Cu26 . . 99.29(7) ?
    Cl24 Cu22 Cu26 . . 50.68(7) ?
    Cu30 Cu22 Cu26 . . 61.91(4) ?
    Cu21 Cu22 Cu26 . . 149.48(6) ?
    S1_11 Cu22 Cu23 . . 50.00(7) ?
    S1_7 Cu22 Cu23 . . 110.93(8) ?
    Cl24 Cu22 Cu23 . . 114.70(8) ?
    Cu30 Cu22 Cu23 . . 64.71(5) ?
    Cu21 Cu22 Cu23 . . 124.92(5) ?
    Cu26 Cu22 Cu23 . . 71.40(4) ?
    S1_11 Cu23 S1_10 . . 130.74(11) ?
    S1_11 Cu23 Cl27 . . 107.60(11) ?
    S1_10 Cu23 Cl27 . . 106.22(11) ?
    S1_11 Cu23 Cl29 . . 102.64(11) ?
    S1_10 Cu23 Cl29 . . 105.62(11) ?
    Cl27 Cu23 Cl29 . . 99.91(11) ?
    S1_11 Cu23 Cu31 . . 110.46(8) ?
    S1_10 Cu23 Cu31 . . 49.04(7) ?
    Cl27 Cu23 Cu31 . . 141.71(9) ?
    Cl29 Cu23 Cu31 . . 67.92(9) ?
    S1_11 Cu23 Cu19 . . 50.49(7) ?
    S1_10 Cu23 Cu19 . . 112.11(8) ?
    Cl27 Cu23 Cu19 . . 140.89(10) ?
    Cl29 Cu23 Cu19 . . 62.83(8) ?
    Cu31 Cu23 Cu19 . . 67.52(5) ?
    S1_11 Cu23 Cu22 . . 48.18(7) ?
    S1_10 Cu23 Cu22 . . 96.99(8) ?
    Cl27 Cu23 Cu22 . . 91.03(8) ?
    Cl29 Cu23 Cu22 . . 150.82(10) ?
    Cu31 Cu23 Cu22 . . 117.61(6) ?
    Cu19 Cu23 Cu22 . . 91.82(5) ?
    S1_11 Cu23 Cu30 . . 99.64(8) ?
    S1_10 Cu23 Cu30 . . 46.90(7) ?
    Cl27 Cu23 Cu30 . . 88.51(8) ?
    Cl29 Cu23 Cu30 . . 152.44(11) ?
    Cu31 Cu23 Cu30 . . 89.21(6) ?
    Cu19 Cu23 Cu30 . . 123.60(6) ?
    Cu22 Cu23 Cu30 . . 53.64(4) ?
    S1_8 Cu24 S1_10 . . 128.15(11) ?
    S1_8 Cu24 Cl32 . . 122.91(12) ?
    S1_10 Cu24 Cl32 . . 108.09(11) ?
    S1_8 Cu24 Cu31 . . 104.05(9) ?
    S1_10 Cu24 Cu31 . . 50.24(7) ?
    Cl32 Cu24 Cu31 . . 104.50(9) ?
    S1_8 Cu24 Cu32 . . 107.70(9) ?
    S1_10 Cu24 Cu32 . . 97.64(8) ?
    Cl32 Cu24 Cu32 . . 49.49(7) ?
    Cu31 Cu24 Cu32 . . 62.58(5) ?
    S1_8 Cu25 S1_12 . . 130.93(11) ?
    S1_8 Cu25 Cl30 . . 103.93(11) ?
    S1_12 Cu25 Cl30 . . 108.56(10) ?
    S1_8 Cu25 Cl28 . . 105.84(11) ?
    S1_12 Cu25 Cl28 . . 105.10(11) ?
    Cl30 Cu25 Cl28 . . 97.69(10) ?
    S1_8 Cu25 Cu27 . . 50.11(7) ?
    S1_12 Cu25 Cu27 . . 109.11(8) ?
    Cl30 Cu25 Cu27 . . 142.27(10) ?
    Cl28 Cu25 Cu27 . . 70.49(8) ?
    S1_8 Cu25 Cu31 . . 98.45(8) ?
    S1_12 Cu25 Cu31 . . 47.78(7) ?
    Cl30 Cu25 Cu31 . . 88.80(8) ?
    Cl28 Cu25 Cu31 . . 152.41(10) ?
    Cu27 Cu25 Cu31 . . 118.57(6) ?
    S1_8 Cu25 Cu20 . . 109.99(8) ?
    S1_12 Cu25 Cu20 . . 48.57(7) ?
    Cl30 Cu25 Cu20 . . 146.00(9) ?
    Cl28 Cu25 Cu20 . . 71.12(9) ?
    Cu27 Cu25 Cu20 . . 65.65(5) ?
    Cu31 Cu25 Cu20 . . 88.57(5) ?
    Cl24 Cu26 Cl27 . . 120.65(11) ?
    Cl24 Cu26 Cl25 . . 118.76(10) ?
    Cl27 Cu26 Cl25 . . 114.22(11) ?
    Cl24 Cu26 Cl25 . 2_655 96.60(9) ?
    Cl27 Cu26 Cl25 . 2_655 98.93(10) ?
    Cl25 Cu26 Cl25 . 2_655 99.93(9) ?
    Cl24 Cu26 Cu30 . . 98.60(8) ?
    Cl27 Cu26 Cu30 . . 94.15(9) ?
    Cl25 Cu26 Cu30 . . 51.27(7) ?
    Cl25 Cu26 Cu30 2_655 . 151.19(8) ?
    Cl24 Cu26 Cu22 . . 50.91(6) ?
    Cl27 Cu26 Cu22 . . 94.55(8) ?
    Cl25 Cu26 Cu22 . . 101.78(7) ?
    Cl25 Cu26 Cu22 2_655 . 146.94(8) ?
    Cu30 Cu26 Cu22 . . 55.85(4) ?
    Cl24 Cu26 Cu26 . 2_655 101.19(7) ?
    Cl27 Cu26 Cu26 . 2_655 131.07(7) ?
    Cl25 Cu26 Cu26 . 2_655 55.00(7) ?
    Cl25 Cu26 Cu26 2_655 2_655 48.68(7) ?
    Cu30 Cu26 Cu26 . 2_655 104.12(7) ?
    Cu22 Cu26 Cu26 . 2_655 133.25(5) ?
    S1_9 Cu27 S1_8 . . 133.93(11) ?
    S1_9 Cu27 Cl20 . . 108.72(10) ?
    S1_8 Cu27 Cl20 . . 116.73(11) ?
    S1_9 Cu27 Cu25 . . 102.03(8) ?
    S1_8 Cu27 Cu25 . . 52.02(7) ?
    Cl20 Cu27 Cu25 . . 131.21(9) ?
    S1_9 Cu27 Cu28 . . 98.04(8) ?
    S1_8 Cu27 Cu28 . . 104.65(8) ?
    Cl20 Cu27 Cu28 . . 50.55(7) ?
    Cu25 Cu27 Cu28 . . 156.37(6) ?
    S1_9 Cu27 Cu29 . . 110.13(8) ?
    S1_8 Cu27 Cu29 . . 50.06(7) ?
    Cl20 Cu27 Cu29 . . 107.03(8) ?
    Cu25 Cu27 Cu29 . . 96.36(5) ?
    Cu28 Cu27 Cu29 . . 64.77(5) ?
    Cl20 Cu28 Cl22 . . 128.41(11) ?
    Cl20 Cu28 Cl23 . . 115.36(11) ?
    Cl22 Cu28 Cl23 . . 112.48(10) ?
    Cl20 Cu28 Cl31 . 4 97.52(9) ?
    Cl22 Cu28 Cl31 . 4 95.60(10) ?
    Cl23 Cu28 Cl31 . 4 96.03(9) ?
    Cl20 Cu28 Cu27 . . 51.21(7) ?
    Cl22 Cu28 Cu27 . . 105.10(8) ?
    Cl23 Cu28 Cu27 . . 97.34(7) ?
    Cl31 Cu28 Cu27 4 . 148.71(8) ?
    Cl20 Cu28 Cu32 . 4 103.79(8) ?
    Cl22 Cu28 Cu32 . 4 53.59(7) ?
    Cl23 Cu28 Cu32 . 4 130.85(8) ?
    Cl31 Cu28 Cu32 4 4 48.61(7) ?
    Cu27 Cu28 Cu32 . 4 130.99(6) ?
    S1_7 Cu29 S1_8 . . 125.43(11) ?
    S1_7 Cu29 Cl23 . . 117.35(11) ?
    S1_8 Cu29 Cl23 . . 111.70(11) ?
    S1_7 Cu29 Cl26 . . 98.46(10) ?
    S1_8 Cu29 Cl26 . . 96.90(10) ?
    Cl23 Cu29 Cl26 . . 98.08(10) ?
    S1_7 Cu29 Cu27 . . 99.99(9) ?
    S1_8 Cu29 Cu27 . . 49.32(7) ?
    Cl23 Cu29 Cu27 . . 98.35(9) ?
    Cl26 Cu29 Cu27 . . 146.06(8) ?
    S1_10 Cu30 S1_7 . . 130.46(10) ?
    S1_10 Cu30 Cl25 . . 117.32(10) ?
    S1_7 Cu30 Cl25 . . 112.21(9) ?
    S1_10 Cu30 Cu22 . . 106.53(8) ?
    S1_7 Cu30 Cu22 . . 53.71(7) ?
    Cl25 Cu30 Cu22 . . 108.82(8) ?
    S1_10 Cu30 Cu26 . . 108.00(9) ?
    S1_7 Cu30 Cu26 . . 100.28(8) ?
    Cl25 Cu30 Cu26 . . 52.66(7) ?
    Cu22 Cu30 Cu26 . . 62.23(5) ?
    S1_10 Cu30 Cu23 . . 49.07(8) ?
    S1_7 Cu30 Cu23 . . 109.07(8) ?
    Cl25 Cu30 Cu23 . . 113.25(8) ?
    Cu22 Cu30 Cu23 . . 61.65(4) ?
    Cu26 Cu30 Cu23 . . 70.35(5) ?
    S1_12 Cu31 S1_10 . . 132.71(10) ?
    S1_12 Cu31 Cl31 . . 115.40(10) ?
    S1_10 Cu31 Cl31 . . 111.83(10) ?
    S1_12 Cu31 Cu24 . . 111.17(9) ?
    S1_10 Cu31 Cu24 . . 50.59(8) ?
    Cl31 Cu31 Cu24 . . 106.54(9) ?
    S1_12 Cu31 Cu23 . . 98.79(9) ?
    S1_10 Cu31 Cu23 . . 51.70(8) ?
    Cl31 Cu31 Cu23 . . 127.11(9) ?
    Cu24 Cu31 Cu23 . . 96.04(6) ?
    S1_12 Cu31 Cu25 . . 50.10(8) ?
    S1_10 Cu31 Cu25 . . 108.12(9) ?
    Cl31 Cu31 Cu25 . . 112.92(9) ?
    Cu24 Cu31 Cu25 . . 64.41(5) ?
    Cu23 Cu31 Cu25 . . 119.97(5) ?
    S1_12 Cu31 Cu32 . . 110.60(9) ?
    S1_10 Cu31 Cu32 . . 97.10(9) ?
    Cl31 Cu31 Cu32 . . 50.52(8) ?
    Cu24 Cu31 Cu32 . . 61.59(5) ?
    Cu23 Cu31 Cu32 . . 147.74(6) ?
    Cu25 Cu31 Cu32 . . 73.34(5) ?
    Cl30 Cu32 Cl32 . . 116.45(11) ?
    Cl30 Cu32 Cl31 . . 110.64(11) ?
    Cl32 Cu32 Cl31 . . 120.05(11) ?
    Cl30 Cu32 Cl22 . 4_545 103.22(10) ?
    Cl32 Cu32 Cl22 . 4_545 105.85(9) ?
    Cl31 Cu32 Cl22 . 4_545 96.96(9) ?
    Cl30 Cu32 Cu24 . . 89.52(8) ?
    Cl32 Cu32 Cu24 . . 48.68(7) ?
    Cl31 Cu32 Cu24 . . 99.14(8) ?
    Cl22 Cu32 Cu24 4_545 . 154.43(8) ?
    Cl30 Cu32 Cu31 . . 88.56(8) ?
    Cl32 Cu32 Cu31 . . 97.77(8) ?
    Cl31 Cu32 Cu31 . . 48.18(7) ?
    Cl22 Cu32 Cu31 4_545 . 144.87(9) ?
    Cu24 Cu32 Cu31 . . 55.83(5) ?
    Cl30 Cu32 Cu28 . 4_545 136.35(8) ?
    Cl32 Cu32 Cu28 . 4_545 104.04(7) ?
    Cl31 Cu32 Cu28 . 4_545 56.20(7) ?
    Cl22 Cu32 Cu28 4_545 4_545 47.49(7) ?
    Cu24 Cu32 Cu28 . 4_545 131.43(6) ?
    Cu31 Cu32 Cu28 . 4_545 102.00(6) ?
    Cu2 Cl1 Cu1 . . 82.91(11) ?
    Cu4 Cl2 Cu1 . . 76.72(9) ?
    Cu4 Cl2 Cu11 . 4_546 149.49(12) ?
    Cu1 Cl2 Cu11 . 4_546 82.50(9) ?
    Cu1 Cl3 Cu3 . . 88.88(11) ?
    Cu11 Cl4 Cu5 . . 78.80(10) ?
    Cu10 Cl6 Cu11 . . 80.86(10) ?
    Cu10 Cl6 Cu1 . 4_556 149.02(12) ?
    Cu11 Cl6 Cu1 . 4_556 83.18(10) ?
    Cu9 Cl7 Cu6 . . 93.22(12) ?
    Cu9 Cl7 Cu9 . 2_556 78.14(12) ?
    Cu6 Cl7 Cu9 . 2_556 149.00(14) ?
    Cu12 Cl8 Cu11 . . 82.02(11) ?
    Cu8 Cl9 Cu9 . . 82.54(13) ?
    Cu9 Cl10 Cu7 . . 87.41(11) ?
    Cu16 Cl12 Cu13 . . 83.23(10) ?
    Cu16 Cl13 Cu14 . . 86.53(12) ?
    Cu15 Cl14 Cu16 . . 82.98(10) ?
    Cu15 Cl14 Cu17 . . 166.76(15) ?
    Cu16 Cl14 Cu17 . . 85.33(10) ?
    C1_1 S1_1 Cu5 . . 105.2(13) ?
    C1_1 S1_1 Cu10 . . 111.8(16) ?
    Cu5 S1_1 Cu10 . . 79.1(8) ?
    C1_1 S1_1 Cu8 . . 118.9(14) ?
    Cu5 S1_1 Cu8 . . 135.7(10) ?
    Cu10 S1_1 Cu8 . . 86.7(11) ?
    C1_1 S1_1 Cu6 . . 109.9(18) ?
    Cu5 S1_1 Cu6 . . 75.0(9) ?
    Cu10 S1_1 Cu6 . . 135.3(10) ?
    Cu8 S1_1 Cu6 . . 87.1(7) ?
    C2_1 N1_1 H1A_1 . . 109.5 ?
    C2_1 N1_1 H1B_1 . . 109.5 ?
    H1A_1 N1_1 H1B_1 . . 109.5 ?
    C2_1 N1_1 H1C_1 . . 109.5 ?
    H1A_1 N1_1 H1C_1 . . 109.5 ?
    H1B_1 N1_1 H1C_1 . . 109.5 ?
    C2_1 C1_1 S1_1 . . 110.9(16) ?
    C2_1 C1_1 H1D_1 . . 109.5 ?
    S1_1 C1_1 H1D_1 . . 109.5 ?
    C2_1 C1_1 H1E_1 . . 109.5 ?
    S1_1 C1_1 H1E_1 . . 109.5 ?
    H1D_1 C1_1 H1E_1 . . 108.0 ?
    C1_1 C2_1 C3_1 . . 116.8(16) ?
    C1_1 C2_1 N1_1 . . 108.0(19) ?
    C3_1 C2_1 N1_1 . . 106.3(13) ?
    C1_1 C2_1 H2_1 . . 108.5 ?
    C3_1 C2_1 H2_1 . . 108.5 ?
    N1_1 C2_1 H2_1 . . 108.5 ?
    O1_1 C3_1 O2_1 . . 132.1(17) ?
    O1_1 C3_1 C2_1 . . 119.3(15) ?
    O2_1 C3_1 C2_1 . . 108.3(15) ?
    C1A_1 S1A_1 Cu8 . . 114(3) ?
    C1A_1 S1A_1 Cu6 . . 112(4) ?
    Cu8 S1A_1 Cu6 . . 93.7(18) ?
    C1A_1 S1A_1 Cu10 . . 105(3) ?
    Cu8 S1A_1 Cu10 . . 90(2) ?
    Cu6 S1A_1 Cu10 . . 138(2) ?
    C1A_1 S1A_1 Cu5 . . 105(3) ?
    Cu8 S1A_1 Cu5 . . 141(2) ?
    Cu6 S1A_1 Cu5 . . 74.9(19) ?
    Cu10 S1A_1 Cu5 . . 76.4(16) ?
    C2A_1 N1A_1 H1AA_1 . . 109.5 ?
    C2A_1 N1A_1 H1AB_1 . . 109.5 ?
    H1AA_1 N1A_1 H1AB_1 . . 109.5 ?
    C2A_1 N1A_1 H1AC_1 . . 109.5 ?
    H1AA_1 N1A_1 H1AC_1 . . 109.5 ?
    H1AB_1 N1A_1 H1AC_1 . . 109.5 ?
    C2A_1 C1A_1 S1A_1 . . 131(6) ?
    C2A_1 C1A_1 H1BA_1 . . 104.4 ?
    S1A_1 C1A_1 H1BA_1 . . 104.4 ?
    C2A_1 C1A_1 H1BB_1 . . 104.4 ?
    S1A_1 C1A_1 H1BB_1 . . 104.4 ?
    H1BA_1 C1A_1 H1BB_1 . . 105.6 ?
    C1A_1 C2A_1 N1A_1 . . 103(4) ?
    C1A_1 C2A_1 C3A_1 . . 130(5) ?
    N1A_1 C2A_1 C3A_1 . . 113(3) ?
    C1A_1 C2A_1 H2A_1 . . 102.5 ?
    N1A_1 C2A_1 H2A_1 . . 102.5 ?
    C3A_1 C2A_1 H2A_1 . . 102.5 ?
    O1A_1 C3A_1 O2A_1 . . 118(5) ?
    O1A_1 C3A_1 C2A_1 . . 125(6) ?
    O2A_1 C3A_1 C2A_1 . . 117(4) ?
    C1_2 S1_2 Cu5 . . 114.4(5) ?
    C1_2 S1_2 Cu2 . . 113.3(4) ?
    Cu5 S1_2 Cu2 . . 91.98(12) ?
    C1_2 S1_2 Cu3 . . 108.5(5) ?
    Cu5 S1_2 Cu3 . . 134.92(14) ?
    Cu2 S1_2 Cu3 . . 83.10(11) ?
    C1_2 S1_2 Cu12 . . 106.0(4) ?
    Cu5 S1_2 Cu12 . . 76.15(10) ?
    Cu2 S1_2 Cu12 . . 140.31(15) ?
    Cu3 S1_2 Cu12 . . 79.60(10) ?
    C2_2 N1_2 H1A_2 . . 109.5 ?
    C2_2 N1_2 H1B_2 . . 109.5 ?
    H1A_2 N1_2 H1B_2 . . 109.5 ?
    C2_2 N1_2 H1C_2 . . 109.5 ?
    H1A_2 N1_2 H1C_2 . . 109.5 ?
    H1B_2 N1_2 H1C_2 . . 109.5 ?
    C2_2 C1_2 S1_2 . . 110.6(9) ?
    C2_2 C1_2 H1AA_2 . . 109.5 ?
    S1_2 C1_2 H1AA_2 . . 109.5 ?
    C2_2 C1_2 H1AB_2 . . 109.5 ?
    S1_2 C1_2 H1AB_2 . . 109.5 ?
    H1AA_2 C1_2 H1AB_2 . . 108.1 ?
    C3_2 C2_2 C1_2 . . 108.3(13) ?
    C3_2 C2_2 N1_2 . . 109.0(12) ?
    C1_2 C2_2 N1_2 . . 116.2(12) ?
    C3_2 C2_2 H2_2 . . 107.7 ?
    C1_2 C2_2 H2_2 . . 107.7 ?
    N1_2 C2_2 H2_2 . . 107.7 ?
    O1_2 C3_2 O2_2 . . 124.6(16) ?
    O1_2 C3_2 C2_2 . . 116.7(15) ?
    O2_2 C3_2 C2_2 . . 117.3(14) ?
    C1_3 S1_3 Cu4 . . 117.3(3) ?
    C1_3 S1_3 Cu7 . . 109.7(4) ?
    Cu4 S1_3 Cu7 . . 83.88(11) ?
    C1_3 S1_3 Cu2 . . 108.2(4) ?
    Cu4 S1_3 Cu2 . . 75.02(10) ?
    Cu7 S1_3 Cu2 . . 141.82(12) ?
    C1_3 S1_3 Cu6 . . 101.9(3) ?
    Cu4 S1_3 Cu6 . . 139.18(12) ?
    Cu7 S1_3 Cu6 . . 93.65(12) ?
    Cu2 S1_3 Cu6 . . 82.77(11) ?
    C2_3 N1_3 H1A_3 . . 109.5 ?
    C2_3 N1_3 H1B_3 . . 109.5 ?
    H1A_3 N1_3 H1B_3 . . 109.5 ?
    C2_3 N1_3 H1C_3 . . 109.5 ?
    H1A_3 N1_3 H1C_3 . . 109.5 ?
    H1B_3 N1_3 H1C_3 . . 109.5 ?
    C2_3 C1_3 S1_3 . . 116.5(6) ?
    C2_3 C1_3 H1D_3 . . 108.2 ?
    S1_3 C1_3 H1D_3 . . 108.2 ?
    C2_3 C1_3 H1DE_3 . . 108.2 ?
    S1_3 C1_3 H1DE_3 . . 108.2 ?
    H1D_3 C1_3 H1DE_3 . . 107.3 ?
    N1_3 C2_3 C3_3 . . 109.3(8) ?
    N1_3 C2_3 C1_3 . . 111.8(9) ?
    C3_3 C2_3 C1_3 . . 109.5(7) ?
    N1_3 C2_3 H2_3 . . 108.7 ?
    C3_3 C2_3 H2_3 . . 108.7 ?
    C1_3 C2_3 H2_3 . . 108.7 ?
    O2_3 C3_3 O1_3 . . 126.2(9) ?
    O2_3 C3_3 C2_3 . . 118.0(9) ?
    O1_3 C3_3 C2_3 . . 115.8(9) ?
    C1_4 S1_4 Cu15 . . 118.7(3) ?
    C1_4 S1_4 Cu10 . . 103.6(3) ?
    Cu15 S1_4 Cu10 . . 137.67(13) ?
    C1_4 S1_4 Cu12 . . 112.7(5) ?
    Cu15 S1_4 Cu12 . . 84.27(12) ?
    Cu10 S1_4 Cu12 . . 80.70(10) ?
    C1_4 S1_4 Cu13 . . 107.8(5) ?
    Cu15 S1_4 Cu13 . . 82.38(12) ?
    Cu10 S1_4 Cu13 . . 83.61(12) ?
    Cu12 S1_4 Cu13 . . 139.02(13) ?
    C2_4 N1_4 H1A_4 . . 109.5 ?
    C2_4 N1_4 H1B_4 . . 109.5 ?
    H1A_4 N1_4 H1B_4 . . 109.5 ?
    C2_4 N1_4 H1C_4 . . 109.5 ?
    H1A_4 N1_4 H1C_4 . . 109.5 ?
    H1B_4 N1_4 H1C_4 . . 109.5 ?
    C2_4 C1_4 S1_4 . . 113.4(7) ?
    C2_4 C1_4 H1AA_4 . . 108.9 ?
    S1_4 C1_4 H1AA_4 . . 108.9 ?
    C2_4 C1_4 H1AB_4 . . 108.9 ?
    S1_4 C1_4 H1AB_4 . . 108.9 ?
    H1AA_4 C1_4 H1AB_4 . . 107.7 ?
    C3_4 C2_4 N1_4 . . 107.4(9) ?
    C3_4 C2_4 C1_4 . . 116.4(9) ?
    N1_4 C2_4 C1_4 . . 109.8(10) ?
    C3_4 C2_4 H2_4 . . 107.6 ?
    N1_4 C2_4 H2_4 . . 107.6 ?
    C1_4 C2_4 H2_4 . . 107.6 ?
    O1_4 C3_4 O2_4 . . 125.2(11) ?
    O1_4 C3_4 C2_4 . . 121.7(12) ?
    O2_4 C3_4 C2_4 . . 113.0(10) ?
    C1_5 S1_5 Cu15 . . 111(2) ?
    C1_5 S1_5 Cu14 . . 117.0(18) ?
    Cu15 S1_5 Cu14 . . 87.9(14) ?
    C1_5 S1_5 Cu3 . . 100.6(18) ?
    Cu15 S1_5 Cu3 . . 82.7(11) ?
    Cu14 S1_5 Cu3 . . 142.1(12) ?
    C1_5 S1_5 Cu4 . . 106.3(16) ?
    Cu15 S1_5 Cu4 . . 141.0(12) ?
    Cu14 S1_5 Cu4 . . 85.5(12) ?
    Cu3 S1_5 Cu4 . . 79.4(12) ?
    C2_5 N1_5 H1A_5 . . 109.5 ?
    C2_5 N1_5 H1B_5 . . 109.5 ?
    H1A_5 N1_5 H1B_5 . . 109.5 ?
    C2_5 N1_5 H1C_5 . . 109.5 ?
    H1A_5 N1_5 H1C_5 . . 109.5 ?
    H1B_5 N1_5 H1C_5 . . 109.5 ?
    C2_5 C1_5 S1_5 . . 119.5(19) ?
    C2_5 C1_5 H1AA_5 . . 107.4 ?
    S1_5 C1_5 H1AA_5 . . 107.4 ?
    C2_5 C1_5 H1AB_5 . . 107.4 ?
    S1_5 C1_5 H1AB_5 . . 107.4 ?
    H1AA_5 C1_5 H1AB_5 . . 107.0 ?
    C1_5 C2_5 C3_5 . . 111.9(17) ?
    C1_5 C2_5 N1_5 . . 111.8(18) ?
    C3_5 C2_5 N1_5 . . 111.4(13) ?
    C1_5 C2_5 H2_5 . . 107.1 ?
    C3_5 C2_5 H2_5 . . 107.2 ?
    N1_5 C2_5 H2_5 . . 107.2 ?
    O1_5 C3_5 O2_5 . . 123.5(17) ?
    O1_5 C3_5 C2_5 . . 117.9(14) ?
    O2_5 C3_5 C2_5 . . 118.2(16) ?
    C1A_5 S1A_5 Cu4 . . 114(2) ?
    C1A_5 S1A_5 Cu3 . . 99(2) ?
    Cu4 S1A_5 Cu3 . . 82.5(16) ?
    C1A_5 S1A_5 Cu14 . . 123(2) ?
    Cu4 S1A_5 Cu14 . . 87.6(17) ?
    Cu3 S1A_5 Cu14 . . 136.8(15) ?
    C1A_5 S1A_5 Cu15 . . 107(2) ?
    Cu4 S1A_5 Cu15 . . 136.2(15) ?
    Cu3 S1A_5 Cu15 . . 77.7(13) ?
    Cu14 S1A_5 Cu15 . . 81.2(15) ?
    C2A_5 N1A_5 H1A1_5 . . 109.5 ?
    C2A_5 N1A_5 H1A2_5 . . 109.5 ?
    H1A1_5 N1A_5 H1A2_5 . . 109.5 ?
    C2A_5 N1A_5 H1A3_5 . . 109.5 ?
    H1A1_5 N1A_5 H1A3_5 . . 109.5 ?
    H1A2_5 N1A_5 H1A3_5 . . 109.5 ?
    C2A_5 C1A_5 S1A_5 . . 99(2) ?
    C2A_5 C1A_5 H1AC_5 . . 112.0 ?
    S1A_5 C1A_5 H1AC_5 . . 112.0 ?
    C2A_5 C1A_5 H1AD_5 . . 112.0 ?
    S1A_5 C1A_5 H1AD_5 . . 112.0 ?
    H1AC_5 C1A_5 H1AD_5 . . 109.7 ?
    N1A_5 C2A_5 C3A_5 . . 116(2) ?
    N1A_5 C2A_5 C1A_5 . . 108(2) ?
    C3A_5 C2A_5 C1A_5 . . 99(2) ?
    N1A_5 C2A_5 H2A_5 . . 111.2 ?
    C3A_5 C2A_5 H2A_5 . . 111.2 ?
    C1A_5 C2A_5 H2A_5 . . 111.2 ?
    O2A_5 C3A_5 O1A_5 . . 128(3) ?
    O2A_5 C3A_5 C2A_5 . . 116(3) ?
    O1A_5 C3A_5 C2A_5 . . 116(2) ?
    C1_6 S1_6 Cu13 . . 119.7(6) ?
    C1_6 S1_6 Cu7 . . 98.0(5) ?
    Cu13 S1_6 Cu7 . . 140.8(3) ?
    C1_6 S1_6 Cu8 . . 109.6(6) ?
    Cu13 S1_6 Cu8 . . 94.8(2) ?
    Cu7 S1_6 Cu8 . . 80.91(17) ?
    C1_6 S1_6 Cu14 . . 104.4(6) ?
    Cu13 S1_6 Cu14 . . 82.22(17) ?
    Cu7 S1_6 Cu14 . . 78.33(16) ?
    Cu8 S1_6 Cu14 . . 142.2(3) ?
    C2_6 N1_6 H1A_6 . . 109.5 ?
    C2_6 N1_6 H1B_6 . . 109.5 ?
    H1A_6 N1_6 H1B_6 . . 109.5 ?
    C2_6 N1_6 H1C_6 . . 109.5 ?
    H1A_6 N1_6 H1C_6 . . 109.5 ?
    H1B_6 N1_6 H1C_6 . . 109.5 ?
    C2_6 C1_6 S1_6 . . 109.9(11) ?
    C2_6 C1_6 H1D_6 . . 109.7 ?
    S1_6 C1_6 H1D_6 . . 109.7 ?
    C2_6 C1_6 H1E_6 . . 109.7 ?
    S1_6 C1_6 H1E_6 . . 109.7 ?
    H1D_6 C1_6 H1E_6 . . 108.2 ?
    C1_6 C2_6 N1_6 . . 105.8(14) ?
    C1_6 C2_6 C3_6 . . 109.7(13) ?
    N1_6 C2_6 C3_6 . . 103.0(11) ?
    C1_6 C2_6 H2_6 . . 112.6 ?
    N1_6 C2_6 H2_6 . . 112.6 ?
    C3_6 C2_6 H2_6 . . 112.6 ?
    O1_6 C3_6 O2_6 . . 128.3(18) ?
    O1_6 C3_6 C2_6 . . 116.3(11) ?
    O2_6 C3_6 C2_6 . . 115.4(11) ?
    H4A_6 O4_6 H4B_6 . . 105.8(3) ?
    C1A_6 S1A_6 Cu13 . . 75.8(15) ?
    C1A_6 S1A_6 Cu7 . . 137(2) ?
    Cu13 S1A_6 Cu7 . . 142.4(15) ?
    C1A_6 S1A_6 Cu8 . . 124(2) ?
    Cu13 S1A_6 Cu8 . . 95.0(8) ?
    Cu7 S1A_6 Cu8 . . 81.2(6) ?
    C1A_6 S1A_6 Cu14 . . 90.9(17) ?
    Cu13 S1A_6 Cu14 . . 82.8(7) ?
    Cu7 S1A_6 Cu14 . . 79.0(6) ?
    Cu8 S1A_6 Cu14 . . 143.6(15) ?
    C2A_6 N1A_6 H1AA_6 . . 109.5 ?
    C2A_6 N1A_6 H1AB_6 . . 109.5 ?
    H1AA_6 N1A_6 H1AB_6 . . 109.5 ?
    C2A_6 N1A_6 H1AC_6 . . 109.5 ?
    H1AA_6 N1A_6 H1AC_6 . . 109.5 ?
    H1AB_6 N1A_6 H1AC_6 . . 109.5 ?
    C2A_6 C1A_6 S1A_6 . . 106(3) ?
    C2A_6 C1A_6 Cu13 . . 154(3) ?
    S1A_6 C1A_6 Cu13 . . 58.4(11) ?
    C2A_6 C1A_6 H1BA_6 . . 110.5 ?
    S1A_6 C1A_6 H1BA_6 . . 110.5 ?
    Cu13 C1A_6 H1BA_6 . . 63.0 ?
    C2A_6 C1A_6 H1BB_6 . . 110.5 ?
    S1A_6 C1A_6 H1BB_6 . . 110.5 ?
    Cu13 C1A_6 H1BB_6 . . 95.5 ?
    H1BA_6 C1A_6 H1BB_6 . . 108.7 ?
    N1A_6 C2A_6 C1A_6 . . 101(3) ?
    N1A_6 C2A_6 C3A_6 . . 142(4) ?
    C1A_6 C2A_6 C3A_6 . . 104(3) ?
    N1A_6 C2A_6 H2A_6 . . 101.6 ?
    C1A_6 C2A_6 H2A_6 . . 101.6 ?
    C3A_6 C2A_6 H2A_6 . . 101.6 ?
    O1A_6 C3A_6 O2A_6 . . 129(2) ?
    O1A_6 C3A_6 C2A_6 . . 115.2(14) ?
    O2A_6 C3A_6 C2A_6 . . 115.3(14) ?
    C1_7 S1_7 Cu30 . . 107.0(3) ?
    C1_7 S1_7 Cu29 . . 119.8(3) ?
    Cu30 S1_7 Cu29 . . 89.79(10) ?
    C1_7 S1_7 Cu22 . . 101.1(3) ?
    Cu30 S1_7 Cu22 . . 73.59(8) ?
    Cu29 S1_7 Cu22 . . 138.90(11) ?
    C1_7 S1_7 Cu21 . . 108.8(3) ?
    Cu30 S1_7 Cu21 . . 136.47(11) ?
    Cu29 S1_7 Cu21 . . 93.35(10) ?
    Cu22 S1_7 Cu21 . . 75.88(9) ?
    C2_7 N1_7 H1A_7 . . 109.5 ?
    C2_7 N1_7 H1B_7 . . 109.5 ?
    H1A_7 N1_7 H1B_7 . . 109.5 ?
    C2_7 N1_7 H1C_7 . . 109.5 ?
    H1A_7 N1_7 H1C_7 . . 109.5 ?
    H1B_7 N1_7 H1C_7 . . 109.5 ?
    C2_7 C1_7 S1_7 . . 116.2(7) ?
    C2_7 C1_7 H1AA_7 . . 108.2 ?
    S1_7 C1_7 H1AA_7 . . 108.2 ?
    C2_7 C1_7 H1AB_7 . . 108.2 ?
    S1_7 C1_7 H1AB_7 . . 108.2 ?
    H1AA_7 C1_7 H1AB_7 . . 107.4 ?
    C1_7 C2_7 N1_7 . . 112.5(7) ?
    C1_7 C2_7 C3_7 . . 111.4(9) ?
    N1_7 C2_7 C3_7 . . 109.6(7) ?
    C1_7 C2_7 H2_7 . . 107.7 ?
    N1_7 C2_7 H2_7 . . 107.7 ?
    C3_7 C2_7 H2_7 . . 107.7 ?
    O1_7 C3_7 O2_7 . . 127.9(9) ?
    O1_7 C3_7 C2_7 . . 120.2(9) ?
    O2_7 C3_7 C2_7 . . 111.9(8) ?
    C1_8 S1_8 Cu24 . . 120.5(4) ?
    C1_8 S1_8 Cu27 . . 101.0(4) ?
    Cu24 S1_8 Cu27 . . 138.17(14) ?
    C1_8 S1_8 Cu29 . . 112.0(4) ?
    Cu24 S1_8 Cu29 . . 88.23(11) ?
    Cu27 S1_8 Cu29 . . 80.61(10) ?
    C1_8 S1_8 Cu25 . . 104.3(4) ?
    Cu24 S1_8 Cu25 . . 86.31(10) ?
    Cu27 S1_8 Cu25 . . 77.87(9) ?
    Cu29 S1_8 Cu25 . . 140.61(13) ?
    C2_8 N1_8 H1A_8 . . 109.5 ?
    C2_8 N1_8 H1B_8 . . 109.5 ?
    H1A_8 N1_8 H1B_8 . . 109.5 ?
    C2_8 N1_8 H1C_8 . . 109.5 ?
    H1A_8 N1_8 H1C_8 . . 109.5 ?
    H1B_8 N1_8 H1C_8 . . 109.5 ?
    C2_8 C1_8 S1_8 . . 113.3(9) ?
    C2_8 C1_8 H1AA_8 . . 108.9 ?
    S1_8 C1_8 H1AA_8 . . 108.9 ?
    C2_8 C1_8 H1AB_8 . . 108.9 ?
    S1_8 C1_8 H1AB_8 . . 108.9 ?
    H1AA_8 C1_8 H1AB_8 . . 107.7 ?
    C1_8 C2_8 N1_8 . . 110.4(11) ?
    C1_8 C2_8 C3_8 . . 111.0(11) ?
    N1_8 C2_8 C3_8 . . 111.9(10) ?
    C1_8 C2_8 H2_8 . . 107.8 ?
    N1_8 C2_8 H2_8 . . 107.8 ?
    C3_8 C2_8 H2_8 . . 107.8 ?
    O1_8 C3_8 O2_8 . . 121.3(13) ?
    O1_8 C3_8 C2_8 . . 121.7(12) ?
    O2_8 C3_8 C2_8 . . 116.9(12) ?
    C1_9 S1_9 Cu20 . . 116.2(3) ?
    C1_9 S1_9 Cu27 . . 110.3(4) ?
    Cu20 S1_9 Cu27 . . 90.28(10) ?
    C1_9 S1_9 Cu18 . . 107.3(4) ?
    Cu20 S1_9 Cu18 . . 76.31(9) ?
    Cu27 S1_9 Cu18 . . 142.24(11) ?
    C1_9 S1_9 Cu21 . . 103.4(3) ?
    Cu20 S1_9 Cu21 . . 138.21(11) ?
    Cu27 S1_9 Cu21 . . 87.75(10) ?
    Cu18 S1_9 Cu21 . . 80.08(10) ?
    C2_9 N1_9 H1A_9 . . 109.5 ?
    C2_9 N1_9 H1B_9 . . 109.5 ?
    H1A_9 N1_9 H1B_9 . . 109.5 ?
    C2_9 N1_9 H1C_9 . . 109.5 ?
    H1A_9 N1_9 H1C_9 . . 109.5 ?
    H1B_9 N1_9 H1C_9 . . 109.5 ?
    C2_9 C1_9 S1_9 . . 115.2(6) ?
    C2_9 C1_9 H1D_9 . . 108.5 ?
    S1_9 C1_9 H1D_9 . . 108.5 ?
    C2_9 C1_9 H1DE_9 . . 108.5 ?
    S1_9 C1_9 H1DE_9 . . 108.5 ?
    H1D_9 C1_9 H1DE_9 . . 107.5 ?
    C1_9 C2_9 C3_9 . . 110.2(7) ?
    C1_9 C2_9 N1_9 . . 113.5(8) ?
    C3_9 C2_9 N1_9 . . 108.8(8) ?
    C1_9 C2_9 H2_9 . . 108.1 ?
    C3_9 C2_9 H2_9 . . 108.1 ?
    N1_9 C2_9 H2_9 . . 108.1 ?
    O1_9 C3_9 O2_9 . . 124.9(9) ?
    O1_9 C3_9 C2_9 . . 116.5(9) ?
    O2_9 C3_9 C2_9 . . 118.3(10) ?
    C1_10 S1_10 Cu31 . . 102.0(3) ?
    C1_10 S1_10 Cu30 . . 119.2(3) ?
    Cu31 S1_10 Cu30 . . 138.57(12) ?
    C1_10 S1_10 Cu24 . . 110.4(4) ?
    Cu31 S1_10 Cu24 . . 79.16(10) ?
    Cu30 S1_10 Cu24 . . 89.92(11) ?
    C1_10 S1_10 Cu23 . . 107.6(4) ?
    Cu31 S1_10 Cu23 . . 79.26(10) ?
    Cu30 S1_10 Cu23 . . 84.02(10) ?
    Cu24 S1_10 Cu23 . . 139.33(12) ?
    C2_10 N1_10 H1A_10 . . 109.5 ?
    C2_10 N1_10 H1B_10 . . 109.5 ?
    H1A_10 N1_10 H1B_10 . . 109.5 ?
    C2_10 N1_10 H1C_10 . . 109.5 ?
    H1A_10 N1_10 H1C_10 . . 109.5 ?
    H1B_10 N1_10 H1C_10 . . 109.5 ?
    C2_10 C1_10 S1_10 . . 114.5(6) ?
    C2_10 C1_10 H1D_10 . . 108.6 ?
    S1_10 C1_10 H1D_10 . . 108.6 ?
    C2_10 C1_10 H1DE_10 . . 108.6 ?
    S1_10 C1_10 H1DE_10 . . 108.6 ?
    H1D_10 C1_10 H1DE_10 . . 107.6 ?
    N1_10 C2_10 C3_10 . . 106.6(8) ?
    N1_10 C2_10 C1_10 . . 112.5(8) ?
    C3_10 C2_10 C1_10 . . 109.3(7) ?
    N1_10 C2_10 H2_10 . . 109.5 ?
    C3_10 C2_10 H2_10 . . 109.5 ?
    C1_10 C2_10 H2_10 . . 109.5 ?
    O1_10 C3_10 O2_10 . . 125.8(9) ?
    O1_10 C3_10 C2_10 . . 120.8(10) ?
    O2_10 C3_10 C2_10 . . 113.4(9) ?
    C1_11 S1_11 Cu22 . . 114.0(3) ?
    C1_11 S1_11 Cu18 . . 113.2(3) ?
    Cu22 S1_11 Cu18 . . 90.15(10) ?
    C1_11 S1_11 Cu23 . . 105.6(3) ?
    Cu22 S1_11 Cu23 . . 81.82(9) ?
    Cu18 S1_11 Cu23 . . 140.22(14) ?
    C1_11 S1_11 Cu19 . . 107.0(3) ?
    Cu22 S1_11 Cu19 . . 138.06(13) ?
    Cu18 S1_11 Cu19 . . 81.51(9) ?
    Cu23 S1_11 Cu19 . . 79.07(9) ?
    C2_11 N1_11 H1A_11 . . 109.5 ?
    C2_11 N1_11 H1B_11 . . 109.5 ?
    H1A_11 N1_11 H1B_11 . . 109.5 ?
    C2_11 N1_11 H1C_11 . . 109.5 ?
    H1A_11 N1_11 H1C_11 . . 109.5 ?
    H1B_11 N1_11 H1C_11 . . 109.5 ?
    C2_11 C1_11 S1_11 . . 116.1(7) ?
    C2_11 C1_11 H1AA_11 . . 108.3 ?
    S1_11 C1_11 H1AA_11 . . 108.3 ?
    C2_11 C1_11 H1AB_11 . . 108.3 ?
    S1_11 C1_11 H1AB_11 . . 108.3 ?
    H1AA_11 C1_11 H1AB_11 . . 107.4 ?
    C3_11 C2_11 N1_11 . . 107.5(8) ?
    C3_11 C2_11 C1_11 . . 110.2(10) ?
    N1_11 C2_11 C1_11 . . 113.3(8) ?
    C3_11 C2_11 H2_11 . . 108.6 ?
    N1_11 C2_11 H2_11 . . 108.6 ?
    C1_11 C2_11 H2_11 . . 108.6 ?
    O1_11 C3_11 O2_11 . . 121.8(12) ?
    O1_11 C3_11 C2_11 . . 122.6(10) ?
    O2_11 C3_11 C2_11 . . 115.0(11) ?
    C1_12 S1_12 Cu31 . . 114.3(3) ?
    C1_12 S1_12 Cu20 . . 109.0(3) ?
    Cu31 S1_12 Cu20 . . 136.06(11) ?
    C1_12 S1_12 Cu19 . . 115.8(4) ?
    Cu31 S1_12 Cu19 . . 92.02(11) ?
    Cu20 S1_12 Cu19 . . 75.54(9) ?
    C1_12 S1_12 Cu25 . . 102.6(4) ?
    Cu31 S1_12 Cu25 . . 82.12(10) ?
    Cu20 S1_12 Cu25 . . 81.52(10) ?
    Cu19 S1_12 Cu25 . . 139.87(11) ?
    C2_12 N1_12 H1A_12 . . 109.5 ?
    C2_12 N1_12 H1B_12 . . 109.5 ?
    H1A_12 N1_12 H1B_12 . . 109.5 ?
    C2_12 N1_12 H1C_12 . . 109.5 ?
    H1A_12 N1_12 H1C_12 . . 109.5 ?
    H1B_12 N1_12 H1C_12 . . 109.5 ?
    C2_12 C1_12 S1_12 . . 114.9(7) ?
    C2_12 C1_12 H1AA_12 . . 108.5 ?
    S1_12 C1_12 H1AA_12 . . 108.5 ?
    C2_12 C1_12 H1AB_12 . . 108.5 ?
    S1_12 C1_12 H1AB_12 . . 108.5 ?
    H1AA_12 C1_12 H1AB_12 . . 107.5 ?
    N1_12 C2_12 C1_12 . . 111.0(8) ?
    N1_12 C2_12 C3_12 . . 109.5(8) ?
    C1_12 C2_12 C3_12 . . 110.2(9) ?
    N1_12 C2_12 H2_12 . . 108.7 ?
    C1_12 C2_12 H2_12 . . 108.7 ?
    C3_12 C2_12 H2_12 . . 108.7 ?
    O1_12 C3_12 O2_12 . . 126.1(10) ?
    O1_12 C3_12 C2_12 . . 118.2(10) ?
    O2_12 C3_12 C2_12 . . 115.7(9) ?
    H1A_13 O1_13 H1B_13 . . 112(5) ?
loop_
    _geom_torsion_atom_site_label_1
    _geom_torsion_atom_site_label_2
    _geom_torsion_atom_site_label_3
    _geom_torsion_atom_site_label_4
    _geom_torsion_site_symmetry_1
    _geom_torsion_site_symmetry_2
    _geom_torsion_site_symmetry_3
    _geom_torsion_site_symmetry_4
    _geom_torsion
    _geom_torsion_publ_flag
    Cu5 S1_1 C1_1 C2_1 . . . . 173(2) ?
    Cu10 S1_1 C1_1 C2_1 . . . . 89(3) ?
    Cu8 S1_1 C1_1 C2_1 . . . . -10(3) ?
    Cu6 S1_1 C1_1 C2_1 . . . . -108(3) ?
    S1_1 C1_1 C2_1 C3_1 . . . . 166.7(19) ?
    S1_1 C1_1 C2_1 N1_1 . . . . -74(3) ?
    C1_1 C2_1 C3_1 O1_1 . . . . 140(3) ?
    N1_1 C2_1 C3_1 O1_1 . . . . 19(3) ?
    C1_1 C2_1 C3_1 O2_1 . . . . -35(3) ?
    N1_1 C2_1 C3_1 O2_1 . . . . -156(2) ?
    Cu8 S1A_1 C1A_1 C2A_1 . . . . 81(6) ?
    Cu6 S1A_1 C1A_1 C2A_1 . . . . -24(7) ?
    Cu10 S1A_1 C1A_1 C2A_1 . . . . 177(5) ?
    Cu5 S1A_1 C1A_1 C2A_1 . . . . -103(6) ?
    S1A_1 C1A_1 C2A_1 N1A_1 . . . . -78(6) ?
    S1A_1 C1A_1 C2A_1 C3A_1 . . . . 147(5) ?
    C1A_1 C2A_1 C3A_1 O1A_1 . . . . 107(7) ?
    N1A_1 C2A_1 C3A_1 O1A_1 . . . . -25(7) ?
    C1A_1 C2A_1 C3A_1 O2A_1 . . . . -71(8) ?
    N1A_1 C2A_1 C3A_1 O2A_1 . . . . 157(4) ?
    Cu5 S1_2 C1_2 C2_2 . . . . 79.5(10) ?
    Cu2 S1_2 C1_2 C2_2 . . . . -24.2(11) ?
    Cu3 S1_2 C1_2 C2_2 . . . . -114.6(9) ?
    Cu12 S1_2 C1_2 C2_2 . . . . 161.2(9) ?
    S1_2 C1_2 C2_2 C3_2 . . . . 163.3(12) ?
    S1_2 C1_2 C2_2 N1_2 . . . . -73.6(15) ?
    C1_2 C2_2 C3_2 O1_2 . . . . 141(2) ?
    N1_2 C2_2 C3_2 O1_2 . . . . 14(3) ?
    C1_2 C2_2 C3_2 O2_2 . . . . -25(3) ?
    N1_2 C2_2 C3_2 O2_2 . . . . -152(2) ?
    Cu4 S1_3 C1_3 C2_3 . . . . -6.5(11) ?
    Cu7 S1_3 C1_3 C2_3 . . . . 86.9(9) ?
    Cu2 S1_3 C1_3 C2_3 . . . . -88.6(9) ?
    Cu6 S1_3 C1_3 C2_3 . . . . -174.8(8) ?
    S1_3 C1_3 C2_3 N1_3 . . . . -64.4(11) ?
    S1_3 C1_3 C2_3 C3_3 . . . . 174.3(8) ?
    N1_3 C2_3 C3_3 O2_3 . . . . -3.6(12) ?
    C1_3 C2_3 C3_3 O2_3 . . . . 119.2(11) ?
    N1_3 C2_3 C3_3 O1_3 . . . . 174.8(8) ?
    C1_3 C2_3 C3_3 O1_3 . . . . -62.4(12) ?
    Cu15 S1_4 C1_4 C2_4 . . . . -3.7(12) ?
    Cu10 S1_4 C1_4 C2_4 . . . . 177.8(9) ?
    Cu12 S1_4 C1_4 C2_4 . . . . 92.3(9) ?
    Cu13 S1_4 C1_4 C2_4 . . . . -94.7(10) ?
    S1_4 C1_4 C2_4 C3_4 . . . . 167.2(10) ?
    S1_4 C1_4 C2_4 N1_4 . . . . -70.6(12) ?
    N1_4 C2_4 C3_4 O1_4 . . . . 18.0(18) ?
    C1_4 C2_4 C3_4 O1_4 . . . . 141.5(14) ?
    N1_4 C2_4 C3_4 O2_4 . . . . -157.4(12) ?
    C1_4 C2_4 C3_4 O2_4 . . . . -33.9(18) ?
    Cu15 S1_5 C1_5 C2_5 . . . . -78(3) ?
    Cu14 S1_5 C1_5 C2_5 . . . . 21(4) ?
    Cu3 S1_5 C1_5 C2_5 . . . . -164(3) ?
    Cu4 S1_5 C1_5 C2_5 . . . . 114(3) ?
    S1_5 C1_5 C2_5 C3_5 . . . . 161(2) ?
    S1_5 C1_5 C2_5 N1_5 . . . . -73(3) ?
    C1_5 C2_5 C3_5 O1_5 . . . . -44(3) ?
    N1_5 C2_5 C3_5 O1_5 . . . . -170(2) ?
    C1_5 C2_5 C3_5 O2_5 . . . . 144(3) ?
    N1_5 C2_5 C3_5 O2_5 . . . . 18(3) ?
    S1A_5 C1A_5 C2A_5 N1A_5 . . . . -73(3) ?
    S1A_5 C1A_5 C2A_5 C3A_5 . . . . 166(2) ?
    N1A_5 C2A_5 C3A_5 O2A_5 . . . . 24(4) ?
    C1A_5 C2A_5 C3A_5 O2A_5 . . . . 139(3) ?
    N1A_5 C2A_5 C3A_5 O1A_5 . . . . -158(3) ?
    C1A_5 C2A_5 C3A_5 O1A_5 . . . . -43(3) ?
    Cu13 S1_6 C1_6 C2_6 . . . . -8.7(14) ?
    Cu7 S1_6 C1_6 C2_6 . . . . -177.8(11) ?
    Cu8 S1_6 C1_6 C2_6 . . . . 99.0(12) ?
    Cu14 S1_6 C1_6 C2_6 . . . . -97.9(12) ?
    S1_6 C1_6 C2_6 N1_6 . . . . -80.6(15) ?
    S1_6 C1_6 C2_6 C3_6 . . . . 168.9(11) ?
    C1_6 C2_6 C3_6 O1_6 . . . . 129(2) ?
    N1_6 C2_6 C3_6 O1_6 . . . . 17(3) ?
    C1_6 C2_6 C3_6 O2_6 . . . . -52(3) ?
    N1_6 C2_6 C3_6 O2_6 . . . . -165(2) ?
    Cu13 S1A_6 C1A_6 C2A_6 . . . . -157(3) ?
    Cu7 S1A_6 C1A_6 C2A_6 . . . . 46(4) ?
    Cu8 S1A_6 C1A_6 C2A_6 . . . . -70(3) ?
    Cu14 S1A_6 C1A_6 C2A_6 . . . . 121(2) ?
    Cu7 S1A_6 C1A_6 Cu13 . . . . -157(2) ?
    Cu8 S1A_6 C1A_6 Cu13 . . . . 86.5(14) ?
    Cu14 S1A_6 C1A_6 Cu13 . . . . -82.4(8) ?
    S1A_6 C1A_6 C2A_6 N1A_6 . . . . -81(5) ?
    Cu13 C1A_6 C2A_6 N1A_6 . . . . -131(6) ?
    S1A_6 C1A_6 C2A_6 C3A_6 . . . . 128(4) ?
    Cu13 C1A_6 C2A_6 C3A_6 . . . . 79(7) ?
    N1A_6 C2A_6 C3A_6 O1A_6 . . . . 77(10) ?
    C1A_6 C2A_6 C3A_6 O1A_6 . . . . -154(4) ?
    N1A_6 C2A_6 C3A_6 O2A_6 . . . . -106(10) ?
    C1A_6 C2A_6 C3A_6 O2A_6 . . . . 23(4) ?
    Cu30 S1_7 C1_7 C2_7 . . . . 110.9(6) ?
    Cu29 S1_7 C1_7 C2_7 . . . . 11.1(8) ?
    Cu22 S1_7 C1_7 C2_7 . . . . -173.0(6) ?
    Cu21 S1_7 C1_7 C2_7 . . . . -94.3(6) ?
    S1_7 C1_7 C2_7 N1_7 . . . . -67.5(9) ?
    S1_7 C1_7 C2_7 C3_7 . . . . 169.0(7) ?
    C1_7 C2_7 C3_7 O1_7 . . . . 129.1(10) ?
    N1_7 C2_7 C3_7 O1_7 . . . . 4.0(14) ?
    C1_7 C2_7 C3_7 O2_7 . . . . -50.7(11) ?
    N1_7 C2_7 C3_7 O2_7 . . . . -175.7(9) ?
    Cu24 S1_8 C1_8 C2_8 . . . . -2.2(11) ?
    Cu27 S1_8 C1_8 C2_8 . . . . -176.5(8) ?
    Cu29 S1_8 C1_8 C2_8 . . . . 99.3(9) ?
    Cu25 S1_8 C1_8 C2_8 . . . . -96.3(9) ?
    S1_8 C1_8 C2_8 N1_8 . . . . -71.9(12) ?
    S1_8 C1_8 C2_8 C3_8 . . . . 163.4(9) ?
    C1_8 C2_8 C3_8 O1_8 . . . . 114.5(17) ?
    N1_8 C2_8 C3_8 O1_8 . . . . -9(2) ?
    C1_8 C2_8 C3_8 O2_8 . . . . -63.2(18) ?
    N1_8 C2_8 C3_8 O2_8 . . . . 173.0(14) ?
    Cu20 S1_9 C1_9 C2_9 . . . . -10.2(10) ?
    Cu27 S1_9 C1_9 C2_9 . . . . 90.7(8) ?
    Cu18 S1_9 C1_9 C2_9 . . . . -93.1(8) ?
    Cu21 S1_9 C1_9 C2_9 . . . . -176.7(7) ?
    S1_9 C1_9 C2_9 C3_9 . . . . 176.4(8) ?
    S1_9 C1_9 C2_9 N1_9 . . . . -61.3(10) ?
    C1_9 C2_9 C3_9 O1_9 . . . . -57.1(13) ?
    N1_9 C2_9 C3_9 O1_9 . . . . 177.9(9) ?
    C1_9 C2_9 C3_9 O2_9 . . . . 116.8(11) ?
    N1_9 C2_9 C3_9 O2_9 . . . . -8.2(12) ?
    Cu31 S1_10 C1_10 C2_10 . . . . 176.7(7) ?
    Cu30 S1_10 C1_10 C2_10 . . . . -8.0(10) ?
    Cu24 S1_10 C1_10 C2_10 . . . . 93.9(8) ?
    Cu23 S1_10 C1_10 C2_10 . . . . -100.9(8) ?
    S1_10 C1_10 C2_10 N1_10 . . . . -61.7(10) ?
    S1_10 C1_10 C2_10 C3_10 . . . . -179.8(7) ?
    N1_10 C2_10 C3_10 O1_10 . . . . -6.8(12) ?
    C1_10 C2_10 C3_10 O1_10 . . . . 115.0(10) ?
    N1_10 C2_10 C3_10 O2_10 . . . . 175.3(8) ?
    C1_10 C2_10 C3_10 O2_10 . . . . -62.9(12) ?
    Cu22 S1_11 C1_11 C2_11 . . . . 73.4(8) ?
    Cu18 S1_11 C1_11 C2_11 . . . . -27.8(9) ?
    Cu23 S1_11 C1_11 C2_11 . . . . 161.2(7) ?
    Cu19 S1_11 C1_11 C2_11 . . . . -115.7(7) ?
    S1_11 C1_11 C2_11 C3_11 . . . . 162.7(7) ?
    S1_11 C1_11 C2_11 N1_11 . . . . -76.8(10) ?
    N1_11 C2_11 C3_11 O1_11 . . . . -4.1(18) ?
    C1_11 C2_11 C3_11 O1_11 . . . . 119.8(14) ?
    N1_11 C2_11 C3_11 O2_11 . . . . 167.0(12) ?
    C1_11 C2_11 C3_11 O2_11 . . . . -69.1(14) ?
    Cu31 S1_12 C1_12 C2_12 . . . . 83.5(7) ?
    Cu20 S1_12 C1_12 C2_12 . . . . -104.3(7) ?
    Cu19 S1_12 C1_12 C2_12 . . . . -21.6(8) ?
    Cu25 S1_12 C1_12 C2_12 . . . . 170.4(6) ?
    S1_12 C1_12 C2_12 N1_12 . . . . -69.9(10) ?
    S1_12 C1_12 C2_12 C3_12 . . . . 168.6(7) ?
    N1_12 C2_12 C3_12 O1_12 . . . . -3.2(17) ?
    C1_12 C2_12 C3_12 O1_12 . . . . 119.2(13) ?
    N1_12 C2_12 C3_12 O2_12 . . . . 175.4(11) ?
    C1_12 C2_12 C3_12 O2_12 . . . . -62.3(14) ?
loop_
    _geom_hbond_atom_site_label_D
    _geom_hbond_atom_site_label_H
    _geom_hbond_atom_site_label_A
    _geom_hbond_site_symmetry_A
    _geom_hbond_distance_DH
    _geom_hbond_distance_HA
    _geom_hbond_distance_DA
    _geom_hbond_angle_DHA
    _geom_hbond_publ_flag
    N1_1 H1A_1 Cl6 . 0.91 2.73 3.554(19) 151 yes
    N1_1 H1A_1 Cl16 . 0.91 2.66 3.148(16) 115 yes
    N1_1 H1B_1 Cl3 4_556 0.91 2.81 3.42(2) 126 yes
    N1A_1 H1AA_1 Cl7 . 0.91 2.74 3.34(4) 125 yes
    N1A_1 H1AA_1 Cl9 . 0.91 2.54 3.28(3) 138 yes
    N1_2 H1A_2 Cl4 . 0.91 2.78 3.395(15) 126 yes
    N1_2 H1A_2 O2A_5 4_556 0.91 2.48 3.04(2) 120 yes
    N1_2 H1C_2 Cl5 . 0.91 2.19 3.101(15) 175 yes
    N1_3 H1A_3 Cl10 . 0.91 2.69 3.592(9) 171 yes
    N1_3 H1B_3 O2_3 . 0.91 2.13 2.605(10) 112 yes
    N1_3 H1C_3 Cl2 . 0.91 2.53 3.306(8) 143 yes
    N1_3 H1C_3 Cl11 . 0.91 2.68 3.228(9) 120 yes
    N1_4 H1B_4 Cl15 . 0.91 2.44 3.199(10) 141 yes
    N1_4 H1B_4 S1_4 . 0.91 2.82 3.300(10) 114 yes
    N1_5 H1B_5 O2_12 . 0.91 2.36 3.14(3) 144 yes
    N1_5 H1C_5 Cl11 . 0.91 2.76 3.46(2) 134 yes
    N1_5 H1C_5 Cl13 . 0.91 2.49 3.24(2) 139 yes
    N1A_5 H1A2_5 Cl2 . 0.91 2.74 3.46(2) 137 yes
    N1A_5 H1A2_5 Cl11 . 0.91 2.42 2.99(2) 121 yes
    N1A_5 H1A2_5 S1A_5 . 0.91 2.68 3.22(4) 119 yes
    N1A_5 H1A3_5 Cl4 4_546 0.91 2.82 3.49(3) 132 yes
    N1_6 H1B_6 O3_6 . 0.91 1.92 2.70(3) 142 yes
    N1_6 H1C_6 Cl16 . 0.91 2.53 3.311(16) 145 yes
    N1_6 H1C_6 S1_6 . 0.91 2.89 3.330(16) 111 yes
    N1A_6 H1AC_6 Cl11 . 0.91 2.74 3.60(7) 158 yes
    N1_7 H1B_7 Cl23 . 0.91 2.77 3.435(9) 131 yes
    N1_7 H1B_7 Cl26 . 0.91 2.58 3.315(9) 138 yes
    N1_7 H1C_7 O1_13 . 0.91 1.99 2.803(12) 148 yes
    N1_8 H1C_8 Cl26 . 0.91 2.51 3.370(12) 158 yes
    N1_8 H1C_8 S1_8 . 0.91 2.83 3.286(13) 112 yes
    N1_9 H1A_9 Cl20 . 0.91 2.85 3.585(9) 139 yes
    N1_9 H1A_9 O1_10 4 0.91 2.12 2.796(11) 130 yes
    N1_9 H1B_9 O4_6 . 0.91 2.01 2.86(3) 154 yes
    N1_9 H1C_9 Cl17 . 0.91 2.79 3.348(9) 121 yes
    N1_9 H1C_9 Cl28 . 0.91 2.45 3.211(9) 142 yes
    N1_10 H1B_10 Cl25 . 0.91 2.77 3.239(9) 113 yes
    N1_10 H1B_10 Cl26 . 0.91 2.57 3.363(8) 146 yes
    N1_10 H1C_10 O2_9 4_545 0.91 2.15 2.856(12) 134 yes
    N1_11 H1A_11 O1_13 2_655 0.91 2.08 2.971(13) 167 yes
    N1_11 H1C_11 Cl21 . 0.91 2.61 3.362(10) 141 yes
    N1_11 H1C_11 Cl24 . 0.91 2.61 3.235(9) 126 yes
    N1_12 H1A_12 Cl31 . 0.91 2.92 3.387(9) 113 yes
    N1_12 H1C_12 Cl29 . 0.91 2.44 3.316(9) 161 yes
    O4_6 H4B_6 Cl12 . 0.8400(17) 2.89(10) 3.32(3) 114(8) yes
    O4_6 H4B_6 O3_6 . 0.8400(17) 1.76(7) 2.51(4) 148(10) yes
    O1_13 H1A_13 Cl25 . 0.82(3) 2.97(3) 3.501(9) 125(2) yes
_shelx_space_group_comment
;
The symmetry employed for this shelxl refinement is uniquely defined
by the following loop, which should always be used as a source of
symmetry information in preference to the above space-group names.
They are only intended as comments.
;
_shelx_estimated_absorpt_T_min     0.315
_shelx_estimated_absorpt_T_max     0.619
_shelx_hkl_file
;
  -2   0   0 1000.00   43.46
   4   0   0  133.67    6.06
  -4   0   0  136.88    6.01
  -4   0   0  142.61    6.06
  -4   0   0  140.78    6.05
  -4   0   0  145.67    6.03
  -4   0   0  134.13    6.06
  -4   0   0  141.52    6.06
   4   0   0  149.52    6.07
   4   0   0  137.51    6.05
   4   0   0  140.40    6.03
   4   0   0  141.04    6.06
   6   0   0   37.19    1.83
   6   0   0   39.88    1.84
  -6   0   0   39.84    1.82
  -6   0   0   40.77    1.78
  -6   0   0   39.39    1.84
  -6   0   0   39.35    1.83
   6   0   0   41.95    1.77
   6   0   0   40.50    1.84
   6   0   0   40.51    1.82
   6   0   0   41.66    1.79
  -6   0   0   42.93    1.79
  -6   0   0   41.07    1.84
  -6   0   0   39.80    1.77
  -8   0   0   67.36    3.01
  -8   0   0   66.76    3.01
   8   0   0   67.08    2.94
   8   0   0   65.19    3.00
   8   0   0   65.79    3.00
  -8   0   0   65.87    2.93
  -8   0   0   67.45    2.98
  -8   0   0   66.41    2.91
  -8   0   0   64.90    3.00
  -8   0   0   67.74    3.01
  -8   0   0   70.05    2.94
   8   0   0   69.87    3.02
   8   0   0   67.00    2.99
   8   0   0   64.95    2.91
 -10   0   0    1.86    0.23
  10   0   0    1.73    0.25
 -10   0   0    1.81    0.27
 -10   0   0    1.62    0.27
  10   0   0    1.68    0.26
 -10   0   0    1.99    0.29
 -10   0   0    1.92    0.26
 -10   0   0    1.95    0.26
  10   0   0    1.75    0.24
 -10   0   0    2.47    0.22
  10   0   0    2.15    0.31
 -10   0   0    1.96    0.29
  10   0   0    1.91    0.20
  10   0   0    1.89    0.27
 -12   0   0    1.51    0.23
 -12   0   0    1.42    0.20
  12   0   0    1.13    0.17
 -12   0   0    1.65    0.33
  12   0   0    1.78    0.31
  12   0   0    1.14    0.32
  12   0   0    1.38    0.21
 -12   0   0    1.36    0.18
 -12   0   0    1.47    0.31
 -12   0   0    1.44    0.30
  12   0   0    1.32    0.27
 -14   0   0   11.81    0.81
 -14   0   0   10.99    0.65
 -14   0   0   10.54    0.69
  14   0   0   11.55    0.60
 -14   0   0   10.18    0.60
  14   0   0   11.07    0.81
  14   0   0    9.38    0.65
  14   0   0   11.65    0.78
 -14   0   0   10.98    0.61
 -14   0   0   10.40    0.81
 -16   0   0  125.91    5.42
  16   0   0  129.82    5.65
  16   0   0  114.81    5.62
 -16   0   0  125.71    5.63
  16   0   0  126.41    5.60
 -16   0   0  120.77    5.47
  16   0   0  124.82    5.41
 -16   0   0  120.03    5.41
 -16   0   0  126.49    5.49
 -16   0   0  127.88    5.64
  18   0   0   21.07    1.28
  18   0   0   19.25    1.21
 -18   0   0   19.53    1.12
 -18   0   0   20.29    1.27
  18   0   0   19.14    0.96
 -18   0   0   19.75    1.25
  18   0   0   17.41    1.05
 -18   0   0   19.12    0.97
 -18   0   0   18.34    0.99
 -18   0   0   17.35    1.05
 -20   0   0   -0.25    0.37
 -20   0   0    0.11    0.35
  20   0   0    0.13    0.37
  20   0   0    0.16    0.20
 -20   0   0    0.16    0.21
 -20   0   0   -0.03    0.32
 -20   0   0   -0.42    0.24
 -20   0   0   -0.01    0.39
 -22   0   0   34.14    2.02
 -22   0   0   35.13    1.66
 -22   0   0   33.66    1.79
  22   0   0   33.34    1.96
 -22   0   0   33.92    2.00
  22   0   0   34.19    1.60
 -22   0   0   32.24    1.61
 -24   0   0    3.93    0.69
 -24   0   0    2.67    0.36
  24   0   0    3.00    0.64
 -24   0   0    3.01    0.55
 -24   0   0    2.78    0.66
 -26   0   0   16.28    1.58
  26   0   0   17.29    1.45
 -26   0   0   16.36    1.49
 -28   0   0    1.88    0.74
  28   0   0    1.37    0.76
 -28   0   0    2.82    0.65
 -28   0   0    2.37    0.83
 -30   0   0    1.09    0.86
 -30   0   0   -0.03    0.75
  30   0   0    2.28    1.37
 -32   0   0    1.64    1.10
 -32   0   0    2.26    0.99
  32   0   0    1.51    0.94
 -34   0   0    0.59    1.02
  34   0   0    0.66    1.03
 -34   0   0   -0.97    0.97
   3  -1   0    7.04    0.35
  -3  -1   0    7.45    0.37
  -3  -1   0    7.23    0.37
  -3  -1   0    7.57    0.35
   3  -1   0    7.78    0.37
   3   1   0    7.31    0.37
   3   1   0    6.79    0.34
  -3   1   0    6.86    0.37
  -3   1   0    7.37    0.35
  -3   1   0    5.83    0.43
   3   1   0    6.81    0.37
  -3   1   0    7.06    0.36
  -3   1   0    7.78    0.36
  -3   1   0    7.45    0.37
  -3   1   0    7.15    0.35
  -5  -1   0   14.82    0.76
   5  -1   0   16.01    0.73
   5  -1   0   15.37    0.76
   5  -1   0   15.79    0.75
  -5  -1   0   15.45    0.76
   5  -1   0   15.27    0.73
   5  -1   0   15.30    0.76
  -5  -1   0   15.46    0.75
  -5  -1   0   15.04    0.76
   5  -1   0   15.55    0.73
   5  -1   0   16.20    0.77
   5  -1   0   15.67    0.77
  -5  -1   0   15.65    0.73
   5   1   0   16.34    0.76
  -5   1   0   16.02    0.73
   5   1   0   15.99    0.73
  -5   1   0   15.44    0.77
  -5   1   0   16.24    0.75
   5   1   0   15.77    0.77
  -5   1   0   15.93    0.77
   5   1   0   14.99    0.76
   5   1   0   15.32    0.76
  -5   1   0   15.81    0.73
  -5   1   0   15.16    0.77
  -5   1   0   15.17    0.76
  -5   1   0   15.80    0.73
   7  -1   0   15.48    0.75
   7  -1   0   15.54    0.80
  -7  -1   0   14.82    0.81
   7  -1   0   14.85    0.76
   7  -1   0   15.33    0.82
   7  -1   0   15.73    0.81
  -7  -1   0   15.54    0.79
   7  -1   0   15.07    0.75
  -7  -1   0   15.45    0.76
  -7  -1   0   14.98    0.81
   7  -1   0   15.74    0.79
  -7  -1   0   15.86    0.82
   7  -1   0   16.75    0.82
  -7   1   0   16.77    0.76
  -7   1   0   16.33    0.83
  -7   1   0   15.83    0.81
  -7   1   0   16.27    0.75
   7   1   0   15.58    0.80
   7   1   0   15.77    0.81
   7   1   0   15.97    0.82
   7   1   0   16.42    0.75
  -7   1   0   15.56    0.81
   7   1   0   15.79    0.81
  -7   1   0   15.08    0.78
  -7   1   0   15.04    0.80
  -7   1   0   15.99    0.76
  -9  -1   0    9.04    0.55
   9  -1   0    7.49    0.45
   9  -1   0    7.98    0.43
  -9  -1   0    6.67    0.51
  -9  -1   0    8.22    0.50
  -9  -1   0    7.62    0.46
   9  -1   0    7.87    0.52
  -9  -1   0    7.44    0.52
   9  -1   0    7.74    0.52
   9  -1   0    8.62    0.51
   9  -1   0    7.80    0.54
  -9  -1   0    8.24    0.39
  -9   1   0    6.54    0.43
   9   1   0    7.43    0.52
   9   1   0    7.05    0.38
   9   1   0    7.31    0.43
  -9   1   0    7.24    0.44
   9   1   0    7.85    0.51
  -9   1   0    7.35    0.48
   9   1   0    6.78    0.52
  -9   1   0    7.19    0.51
  -9   1   0    7.52    0.52
  -9   1   0    6.85    0.44
  -9   1   0    7.22    0.53
   9   1   0    7.49    0.54
  -9   1   0    7.60    0.54
 -11  -1   0   36.33    1.65
  11  -1   0   34.30    1.66
  11  -1   0   34.19    1.58
  11  -1   0   37.83    1.56
 -11  -1   0   34.72    1.67
  11  -1   0   36.18    1.68
 -11  -1   0   36.38    1.51
 -11  -1   0   35.00    1.68
 -11  -1   0   36.96    1.69
  11  -1   0   38.00    1.66
 -11  -1   0   36.35    1.59
  11  -1   0   35.47    1.69
 -11   1   0   32.21    1.62
  11   1   0   32.90    1.50
 -11   1   0   32.36    1.57
  11   1   0   32.37    1.67
  11   1   0   32.16    1.64
 -11   1   0   32.92    1.67
 -11   1   0   30.94    1.64
  11   1   0   29.17    1.64
 -11   1   0   33.94    1.68
 -11   1   0   31.07    1.55
 -11   1   0   32.63    1.57
 -11   1   0   32.68    1.67
 -11   1   0   31.71    1.55
  11   1   0   33.52    1.67
  11   1   0   30.97    1.55
  13  -1   0  114.74    5.12
 -13  -1   0  120.83    5.23
 -13  -1   0  106.02    5.08
  13  -1   0  121.87    5.21
  13  -1   0  114.54    5.08
 -13  -1   0  118.41    5.04
 -13  -1   0  116.72    5.12
  13  -1   0  114.77    5.21
 -13  -1   0  115.98    5.23
 -13   1   0  120.77    5.12
 -13   1   0  115.05    5.08
 -13   1   0  114.77    5.11
  13   1   0  120.24    5.21
  13   1   0  116.91    5.23
 -13   1   0  114.47    5.08
 -13   1   0  112.95    5.22
  13   1   0  115.03    5.10
 -13   1   0  120.77    5.24
  13   1   0  117.28    5.03
  15  -1   0   26.86    1.43
 -15  -1   0   24.24    1.22
 -15  -1   0   26.94    1.24
  15  -1   0   27.10    1.27
 -15  -1   0   27.73    1.47
 -15  -1   0   24.12    1.28
 -15  -1   0   29.47    1.51
 -15  -1   0   26.48    1.34
  15  -1   0   24.09    1.31
  15   1   0   25.07    1.29
  15   1   0   26.30    1.22
 -15   1   0   26.85    1.29
 -15   1   0   26.76    1.28
 -15   1   0   26.90    1.33
 -15   1   0   26.30    1.47
  15   1   0   28.45    1.49
 -15   1   0   27.33    1.33
 -15   1   0   24.79    1.62
 -17  -1   0    0.13    0.32
 -17  -1   0    0.80    0.36
  17  -1   0    0.81    0.37
  17  -1   0    0.66    0.27
 -17  -1   0    0.64    0.17
 -17  -1   0    0.57    0.24
  17  -1   0    0.14    0.30
 -17  -1   0    0.51    0.28
 -17  -1   0    0.51    0.21
 -17   1   0    0.37    0.27
  17   1   0    0.44    0.24
 -17   1   0    0.27    0.35
 -17   1   0    0.69    0.24
 -17   1   0    0.36    0.37
  17   1   0    0.20    0.15
  17   1   0    0.08    0.32
 -17   1   0    0.40    0.26
 -17   1   0    0.29    0.21
  19  -1   0    2.11    0.45
 -19  -1   0    2.61    0.51
 -19  -1   0    2.30    0.42
  19  -1   0    2.84    0.32
 -19  -1   0    2.14    0.51
  19  -1   0    2.15    0.47
 -19  -1   0    2.01    0.34
 -19   1   0    2.60    0.32
 -19   1   0    3.29    0.42
  19   1   0    1.69    0.47
 -19   1   0    2.78    0.52
 -19   1   0    2.26    0.51
 -19   1   0    2.17    0.33
  19   1   0    1.73    0.34
  21  -1   0    0.94    0.47
 -21  -1   0    0.41    0.54
 -21  -1   0    0.30    0.44
  21  -1   0    0.45    0.41
 -21  -1   0    0.79    0.49
  21  -1   0    0.78    0.26
 -21  -1   0    1.25    0.40
  21   1   0    0.85    0.45
 -21   1   0    1.57    0.52
 -21   1   0    0.68    0.38
 -21   1   0    0.37    0.32
 -21   1   0    1.33    0.50
 -21   1   0    0.71    0.28
  23  -1   0    9.63    0.67
 -23  -1   0    9.49    1.14
 -23  -1   0    8.98    0.89
  23  -1   0   10.65    1.05
 -23  -1   0   10.00    1.11
 -23   1   0    9.31    0.90
  23   1   0    7.09    0.99
 -23   1   0    9.00    1.08
 -23   1   0    8.48    0.70
 -23   1   0    8.46    1.12
 -23   1   0    7.50    0.79
 -25  -1   0    6.50    0.90
 -25  -1   0    6.07    0.86
  25  -1   0    6.81    0.88
 -25  -1   0    7.29    0.91
 -25   1   0    6.15    0.91
 -25   1   0    5.50    0.68
  25   1   0    7.49    0.89
 -25   1   0    6.13    0.84
 -25   1   0    6.12    0.89
  27  -1   0    1.03    0.68
 -27  -1   0    1.05    0.74
 -27  -1   0   -1.09    0.59
 -27   1   0    0.36    0.66
  27   1   0    0.16    0.65
 -27   1   0    1.24    0.72
 -27   1   0    0.95    0.56
 -29  -1   0    0.87    0.79
  29  -1   0    1.19    0.77
 -29  -1   0    0.97    0.76
 -29   1   0    1.35    1.05
  29   1   0    0.05    0.78
 -29   1   0    0.14    0.73
 -29   1   0    0.35    0.60
 -31  -1   0   -1.18    0.79
  31  -1   0    0.16    0.90
 -31  -1   0    0.79    0.84
 -31   1   0    0.25    0.87
  31   1   0    0.38    0.81
 -31   1   0   -0.92    0.78
 -33  -1   0   -1.97    0.90
  33  -1   0    0.72    1.04
 -33  -1   0   -0.22    0.97
 -33   1   0    0.31    0.91
  33   1   0    0.90    1.02
 -33   1   0    0.76    0.95
   0  -2   0  310.50   13.24
   0  -2   0  318.07   13.25
   0   2   0  301.04   13.24
   0   2   0  308.22   13.23
   0   2   0  309.22   13.25
  -2  -2   0   34.66    1.51
  -2  -2   0   32.78    1.49
   2  -2   0   34.34    1.50
  -2  -2   0   34.86    1.52
  -2  -2   0   33.57    1.49
  -2  -2   0   33.82    1.50
   2  -2   0   34.97    1.52
  -2   2   0   35.47    1.50
  -2   2   0   34.71    1.51
  -2   2   0   29.21    1.55
  -2   2   0   35.40    1.52
   2   2   0   33.77    1.51
   2   2   0   35.23    1.50
  -2   2   0   33.50    1.50
  -2   2   0   37.17    1.50
   2   2   0   33.33    1.52
   2   2   0   33.51    1.49
   4  -2   0    0.11    0.06
   4  -2   0    0.09    0.07
  -4  -2   0    0.01    0.08
  -4  -2   0   -0.01    0.07
  -4  -2   0    0.08    0.08
   4  -2   0    0.07    0.07
   4  -2   0   -0.02    0.06
  -4  -2   0    0.09    0.06
  -4  -2   0    0.16    0.07
   4  -2   0    0.07    0.07
  -4  -2   0    0.10    0.04
   4   2   0    0.06    0.07
  -4   2   0    0.09    0.07
  -4   2   0    0.01    0.06
  -4   2   0    0.11    0.07
  -4   2   0   -0.04    0.06
   4   2   0    0.04    0.06
  -4   2   0    0.12    0.07
  -4   2   0    0.04    0.06
   4   2   0    0.05    0.07
  -4   2   0    0.05    0.07
   4   2   0    0.04    0.08
   4   2   0    0.07    0.05
  -4   2   0    0.10    0.07
  -6  -2   0    1.59    0.20
  -6  -2   0    1.62    0.21
  -6  -2   0    1.91    0.17
   6  -2   0    1.47    0.18
   6  -2   0    1.31    0.17
  -6  -2   0    1.47    0.19
   6  -2   0    1.45    0.18
   6  -2   0    1.51    0.19
  -6  -2   0    1.20    0.18
   6  -2   0    1.04    0.17
  -6   2   0    1.51    0.19
  -6   2   0    1.55    0.18
   6   2   0    1.24    0.18
  -6   2   0    1.49    0.19
   6   2   0    1.72    0.20
  -6   2   0    1.62    0.20
  -6   2   0    1.50    0.19
  -6   2   0    1.54    0.20
  -6   2   0    1.47    0.18
  -6   2   0    1.52    0.19
   6   2   0    1.42    0.19
  -6   2   0    1.48    0.20
   6   2   0    1.59    0.19
  -8  -2   0    1.48    0.22
   8  -2   0    1.81    0.22
   8  -2   0    1.50    0.22
   8  -2   0    1.60    0.21
   8  -2   0    1.65    0.23
   8  -2   0    1.22    0.22
   8  -2   0    1.21    0.18
   8  -2   0    1.94    0.25
  -8  -2   0    1.68    0.22
  -8  -2   0    1.69    0.19
  -8  -2   0    1.47    0.23
  -8  -2   0    1.84    0.25
  -8   2   0    1.75    0.24
   8   2   0    1.88    0.25
   8   2   0    1.83    0.24
  -8   2   0    1.76    0.23
  -8   2   0    1.75    0.23
  -8   2   0    1.72    0.23
  -8   2   0    1.85    0.26
  -8   2   0    1.79    0.25
  -8   2   0    1.52    0.19
  -8   2   0    1.42    0.18
  -8   2   0    1.55    0.19
   8   2   0    1.57    0.23
   8   2   0    1.59    0.20
 -10  -2   0   12.94    0.79
  10  -2   0   12.87    0.76
  10  -2   0   12.90    0.69
  10  -2   0   13.42    0.79
  10  -2   0   11.21    0.69
  10  -2   0   12.86    0.69
 -10  -2   0   12.66    0.69
 -10  -2   0   12.90    0.79
  10  -2   0   12.60    0.79
 -10  -2   0   12.28    0.75
  10  -2   0   12.47    0.74
 -10  -2   0   12.35    0.78
 -10   2   0   12.24    0.79
 -10   2   0   12.87    0.69
 -10   2   0   13.59    0.70
 -10   2   0   14.44    0.79
  10   2   0   14.12    0.79
  10   2   0   13.85    0.70
 -10   2   0   14.07    0.75
  10   2   0   12.34    0.76
  10   2   0   13.07    0.79
 -10   2   0   13.73    0.79
 -10   2   0   13.64    0.72
 -10   2   0   13.43    0.71
 -10   2   0   14.12    0.79
 -12  -2   0   42.85    2.05
 -12  -2   0   44.56    2.06
  12  -2   0   45.81    2.02
  12  -2   0   43.56    1.93
  12  -2   0   41.95    2.03
  12  -2   0   41.27    2.06
  12  -2   0   43.25    1.95
 -12  -2   0   43.31    1.94
  12   2   0   41.85    2.02
 -12   2   0   41.69    1.94
 -12   2   0   42.87    1.95
 -12   2   0   41.23    2.03
 -12   2   0   40.18    1.92
 -12   2   0   40.93    2.05
 -12   2   0   39.59    2.03
 -12   2   0   39.93    1.92
 -12   2   0   39.15    1.98
  12   2   0   38.81    2.15
  12   2   0   41.30    1.92
  14  -2   0    6.47    0.47
 -14  -2   0    5.88    0.63
  14  -2   0    6.44    0.58
  14  -2   0    6.92    0.51
 -14  -2   0    6.10    0.65
  14  -2   0    5.19    0.58
 -14  -2   0    6.18    0.51
 -14   2   0    5.52    0.47
 -14   2   0    4.70    0.60
 -14   2   0    4.46    0.58
  14   2   0    5.25    0.46
 -14   2   0    4.78    0.49
 -14   2   0    5.27    0.48
  14   2   0    4.93    0.57
 -14   2   0    4.78    0.47
 -16  -2   0    6.80    0.59
  16  -2   0    8.34    0.55
  16  -2   0    7.21    0.83
  16  -2   0    7.61    0.60
 -16  -2   0    7.28    0.88
  16  -2   0    8.35    0.75
 -16  -2   0    7.11    0.75
 -16   2   0    7.21    0.61
  16   2   0    7.33    0.55
 -16   2   0    6.91    0.56
 -16   2   0    6.28    0.59
 -16   2   0    6.86    0.59
 -16   2   0    8.02    0.75
  16   2   0    7.57    0.72
 -16   2   0    5.56    0.84
  18  -2   0    8.81    0.66
 -18  -2   0    9.51    0.75
  18  -2   0    9.89    0.89
 -18  -2   0   10.25    0.92
 -18  -2   0    8.90    0.67
 -18  -2   0    9.70    0.92
  18  -2   0    9.13    0.83
 -18   2   0    9.58    0.72
 -18   2   0   10.53    0.91
 -18   2   0   11.89    0.71
 -18   2   0   10.27    0.74
  18   2   0   10.12    0.71
 -18   2   0    9.87    0.93
  18   2   0   11.19    0.90
  20  -2   0   16.83    1.27
 -20  -2   0   19.15    1.33
  20  -2   0   17.44    1.22
 -20  -2   0   16.66    1.03
 -20  -2   0   16.95    1.10
 -20  -2   0   17.96    1.30
  20  -2   0   18.68    1.02
 -20   2   0   19.14    1.05
 -20   2   0   18.56    1.07
 -20   2   0   18.08    1.31
 -20   2   0   19.60    1.33
  20   2   0   17.60    1.06
  20   2   0   20.05    1.28
 -20   2   0   18.61    1.13
 -22  -2   0    1.43    0.43
 -22  -2   0    1.47    0.55
  22  -2   0    1.60    0.51
  22  -2   0    2.24    0.34
 -22  -2   0    2.42    0.60
  22  -2   0    2.02    0.55
 -22   2   0    1.64    0.58
 -22   2   0    1.65    0.36
  22   2   0    1.37    0.51
 -22   2   0    1.98    0.58
 -22   2   0    1.43    0.42
 -22   2   0    2.04    0.42
 -24  -2   0    2.58    0.66
 -24  -2   0    3.17    0.54
  24  -2   0    3.58    0.43
  24  -2   0    2.65    0.68
 -24  -2   0    4.05    0.77
  24  -2   0    2.05    0.63
 -24   2   0    3.26    0.70
 -24   2   0    3.03    0.46
 -24   2   0    2.84    0.70
  24   2   0    3.63    0.67
 -24   2   0    2.79    0.53
 -26  -2   0    0.51    0.52
 -26  -2   0    0.10    0.61
 -26  -2   0   -0.40    0.62
  26  -2   0   -0.39    0.59
 -26   2   0   -0.19    0.38
 -26   2   0   -1.45    0.54
  26   2   0    0.01    0.63
 -26   2   0   -0.08    0.59
 -26   2   0   -0.10    0.48
 -28  -2   0   17.89    1.77
 -28  -2   0   15.53    1.66
  28  -2   0   18.59    1.65
 -28   2   0   17.96    1.41
  28   2   0   21.87    1.69
 -28   2   0   21.83    1.82
 -28   2   0   17.99    1.76
 -30  -2   0    2.91    0.93
 -30  -2   0    4.88    0.96
  30  -2   0    2.41    0.93
 -30   2   0    1.45    0.81
 -30   2   0    2.21    0.90
 -30   2   0    2.00    0.73
  30   2   0    1.98    0.87
 -32  -2   0    2.19    0.99
 -32  -2   0   -0.43    0.89
  32  -2   0    1.09    0.94
 -32   2   0   -0.41    0.89
  32   2   0    0.41    0.96
 -34  -2   0    3.18    1.17
 -34  -2   0    5.01    1.19
  34  -2   0    3.13    1.08
 -34   2   0    1.70    1.05
  34   2   0    3.75    1.18
 -34   2   0    2.62    1.11
   1  -3   0   35.33    1.67
  -1  -3   0   36.18    1.66
  -1  -3   0   37.94    1.68
  -1  -3   0   36.17    1.67
  -1  -3   0   35.18    1.65
  -1  -3   0   37.10    1.66
   1  -3   0   36.72    1.67
   1  -3   0   36.02    1.67
  -1  -3   0   36.38    1.68
   1  -3   0   38.95    1.68
   1  -3   0   32.48    1.64
   1  -3   0   36.00    1.66
   1  -3   0   36.19    1.67
  -1  -3   0   37.01    1.66
   1   3   0   40.84    1.67
   1   3   0   38.34    1.67
   1   3   0   38.02    1.68
   1   3   0   38.20    1.67
  -1   3   0   36.81    1.65
   1   3   0   38.41    1.67
  -1   3   0   39.30    1.68
   1   3   0   40.30    1.68
  -1   3   0   39.40    1.66
   1   3   0   38.70    1.65
  -1   3   0   38.19    1.68
  -1   3   0   37.47    1.67
  -1   3   0   40.01    1.68
   3  -3   0   11.15    0.54
  -3  -3   0   11.12    0.55
  -3  -3   0   10.57    0.55
   3  -3   0   11.63    0.57
  -3  -3   0   10.87    0.53
   3  -3   0   11.15    0.57
  -3  -3   0   10.71    0.56
  -3  -3   0   10.89    0.56
  -3  -3   0   10.59    0.57
   3  -3   0   10.74    0.54
   3  -3   0   11.00    0.56
   3  -3   0   11.05    0.54
   3  -3   0   11.07    0.56
  -3   3   0   10.55    0.56
  -3   3   0   10.85    0.56
  -3   3   0   10.87    0.56
  -3   3   0   10.92    0.57
  -3   3   0   10.62    0.57
   3   3   0   10.90    0.57
  -3   3   0   11.39    0.54
  -3   3   0   10.90    0.54
   3   3   0   11.26    0.53
   3   3   0   11.10    0.57
   3   3   0   11.46    0.54
   3   3   0   11.70    0.56
  -3   3   0   11.42    0.54
   3   3   0   11.39    0.53
   3   3   0   11.49    0.56
  -5  -3   0    6.52    0.41
  -5  -3   0    6.55    0.41
   5  -3   0    7.07    0.40
  -5  -3   0    7.12    0.42
  -5  -3   0    6.47    0.40
   5  -3   0    7.12    0.39
  -5  -3   0    6.90    0.38
  -5  -3   0    6.55    0.34
   5  -3   0    6.34    0.40
   5  -3   0    7.09    0.41
   5  -3   0    7.29    0.40
  -5   3   0    6.47    0.40
   5   3   0    6.79    0.42
  -5   3   0    6.88    0.39
   5   3   0    6.71    0.34
  -5   3   0    6.20    0.39
  -5   3   0    7.05    0.41
  -5   3   0    6.15    0.38
  -5   3   0    6.84    0.41
   5   3   0    6.30    0.41
  -5   3   0    6.59    0.40
   5   3   0    7.15    0.34
   5   3   0    6.77    0.37
  -5   3   0    6.92    0.41
   5   3   0    6.76    0.41
   5   3   0    6.76    0.41
   7  -3   0    3.60    0.29
  -7  -3   0    2.83    0.32
   7  -3   0    3.40    0.31
  -7  -3   0    3.36    0.26
   7  -3   0    3.08    0.29
  -7  -3   0    3.06    0.30
  -7  -3   0    3.33    0.31
  -7  -3   0    3.58    0.34
   7  -3   0    3.59    0.29
  -7  -3   0    3.79    0.34
   7  -3   0    3.67    0.32
   7   3   0    3.24    0.27
  -7   3   0    3.50    0.31
  -7   3   0    3.38    0.29
  -7   3   0    3.25    0.30
  -7   3   0    3.46    0.30
  -7   3   0    3.58    0.31
  -7   3   0    3.39    0.29
   7   3   0    3.88    0.32
   7   3   0    3.47    0.34
  -7   3   0    3.34    0.32
  -7   3   0    3.69    0.33
   7   3   0    3.55    0.34
  -7   3   0    3.70    0.31
  -9  -3   0    8.91    0.53
   9  -3   0    9.26    0.55
  -9  -3   0    8.60    0.61
  -9  -3   0    9.23    0.59
   9  -3   0    8.66    0.55
   9  -3   0    8.30    0.60
   9  -3   0    9.14    0.59
  -9  -3   0    8.99    0.58
   9  -3   0    9.40    0.57
  -9  -3   0    9.19    0.62
  -9  -3   0    8.85    0.62
  -9   3   0    9.65    0.63
   9   3   0    9.87    0.56
  -9   3   0    9.73    0.60
  -9   3   0    9.78    0.57
  -9   3   0   10.41    0.62
   9   3   0    9.32    0.60
   9   3   0    9.72    0.63
  -9   3   0   10.61    0.57
  -9   3   0   10.09    0.58
   9   3   0    9.96    0.63
  -9   3   0   10.00    0.57
  -9   3   0    9.36    0.56
  -9   3   0    9.56    0.60
 -11  -3   0   92.04    4.21
  11  -3   0   93.41    4.13
  11  -3   0   86.21    4.19
 -11  -3   0   94.87    4.10
  11  -3   0   94.49    4.17
  11  -3   0   93.93    4.21
  11  -3   0   93.49    4.13
  11  -3   0   91.50    4.18
 -11  -3   0   93.37    4.21
  11   3   0   86.19    4.19
 -11   3   0   97.84    4.14
 -11   3   0   93.35    4.13
 -11   3   0   90.58    4.19
 -11   3   0   95.14    4.22
 -11   3   0   92.82    4.15
 -11   3   0   94.69    4.13
 -11   3   0   89.85    4.18
 -11   3   0   95.71    4.20
 -11   3   0   99.08    4.16
  11   3   0   93.66    4.20
  11   3   0   95.53    4.12
  13  -3   0  209.35    9.06
 -13  -3   0  202.33    9.10
  13  -3   0  197.30    9.07
  13  -3   0  201.07    8.99
 -13  -3   0  210.76    8.98
  13  -3   0  208.45    9.10
 -13  -3   0  211.29    9.10
  13  -3   0  207.78    8.99
 -13   3   0  219.72    9.03
  13   3   0  203.63    9.08
 -13   3   0  205.49    9.00
  13   3   0  203.31    8.97
 -13   3   0  202.90    9.09
 -13   3   0  210.56    9.11
 -13   3   0  211.43    9.01
 -13   3   0  207.36    9.00
  15  -3   0   41.62    1.88
 -15  -3   0   40.43    1.87
 -15  -3   0   40.69    2.04
  15  -3   0   40.05    1.98
 -15  -3   0   38.35    2.06
 -15   3   0   39.43    1.91
 -15   3   0   38.56    1.88
 -15   3   0   37.20    1.87
  15   3   0   36.86    1.94
  15   3   0   42.85    2.02
 -15   3   0   37.48    1.89
 -15   3   0   38.13    2.10
 -17  -3   0    4.51    0.58
  17  -3   0    6.02    0.75
  17  -3   0    4.98    0.69
 -17  -3   0    4.63    0.62
  17  -3   0    5.32    0.54
 -17  -3   0    5.83    0.76
  17   3   0    5.44    0.70
  17   3   0    5.07    0.55
 -17   3   0    6.06    0.61
 -17   3   0    5.18    0.59
 -17   3   0    7.17    0.78
 -17   3   0    6.08    0.58
 -17   3   0    5.41    0.68
  19  -3   0    3.94    0.57
  19  -3   0    4.13    0.58
 -19  -3   0    3.79    0.47
 -19  -3   0    4.56    0.64
 -19  -3   0    3.63    0.61
  19  -3   0    4.86    0.52
 -19   3   0    4.31    0.64
  19   3   0    4.04    0.59
 -19   3   0    4.26    0.61
  19   3   0    4.29    0.55
 -19   3   0    4.46    0.61
 -19   3   0    4.22    0.57
 -19   3   0    3.42    0.48
  21  -3   0   15.34    0.98
 -21  -3   0   15.11    1.27
  21  -3   0   14.60    1.18
  21  -3   0   15.50    1.25
 -21  -3   0   15.14    1.04
 -21  -3   0   16.46    1.34
 -21   3   0   18.08    1.31
 -21   3   0   16.33    1.28
  21   3   0   15.08    1.01
 -21   3   0   17.77    1.10
  21   3   0   17.08    1.26
 -21   3   0   17.77    1.03
 -21   3   0   16.37    1.09
  23  -3   0    0.88    0.54
 -23  -3   0    1.58    0.44
 -23  -3   0    1.43    0.58
  23  -3   0    1.23    0.52
  23  -3   0    2.23    0.39
 -23  -3   0    0.66    0.54
  23   3   0    0.98    0.53
 -23   3   0    2.04    0.41
 -23   3   0    1.12    0.57
 -23   3   0    1.69    0.47
 -23   3   0    1.34    0.57
 -25  -3   0    0.49    0.59
  25  -3   0    1.33    0.62
  25  -3   0    0.84    0.37
 -25  -3   0    0.71    0.47
  25  -3   0    1.26    0.61
 -25  -3   0    0.66    0.59
  25   3   0    1.22    0.61
 -25   3   0    1.19    0.42
 -25   3   0    1.08    0.49
 -25   3   0    0.58    0.60
 -25   3   0    1.55    0.64
 -27  -3   0    1.32    0.56
 -27  -3   0    0.66    0.70
 -27  -3   0    1.66    0.75
  27  -3   0    1.80    0.72
 -27   3   0    1.19    0.55
 -27   3   0    1.81    0.49
  27   3   0    2.25    0.71
 -27   3   0    1.49    0.72
 -27   3   0    0.58    0.72
  29  -3   0    0.47    0.78
 -29  -3   0    0.60    0.82
 -29  -3   0    0.66    0.75
 -29   3   0    1.51    0.97
 -29   3   0    1.36    0.76
  29   3   0    0.98    0.98
 -29   3   0    1.33    0.64
 -31  -3   0    0.48    0.87
  31  -3   0    1.70    0.89
 -31   3   0    1.22    0.88
  31   3   0    0.05    0.90
 -31   3   0    1.46    0.89
 -33  -3   0    0.94    0.98
 -33  -3   0    2.45    1.10
  33  -3   0    0.55    0.95
  33   3   0    0.95    1.01
 -33   3   0    1.63    0.96
 -33   3   0    0.96    1.02
   0  -4   0   23.07    1.00
   0  -4   0   21.56    1.03
   0  -4   0   22.30    1.04
   0  -4   0   21.79    1.03
   0  -4   0   21.75    1.03
   0  -4   0   22.25    1.04
   0  -4   0   22.59    1.02
   0   4   0   21.86    1.00
   0   4   0   22.03    1.04
   0   4   0   21.93    1.03
   0   4   0   21.33    1.03
   0   4   0   22.00    1.02
   0   4   0   20.75    1.03
   0   4   0   21.74    1.04
  -2  -4   0  147.30    6.56
  -2  -4   0  151.38    6.58
   2  -4   0  144.65    6.58
   2  -4   0  144.34    6.58
   2  -4   0  151.25    6.58
  -2  -4   0  147.40    6.58
   2  -4   0  146.53    6.58
   2  -4   0  152.75    6.55
  -2  -4   0  147.67    6.57
  -2  -4   0  148.02    6.56
   2  -4   0  149.99    6.58
  -2  -4   0  150.67    6.55
   2  -4   0  146.54    6.55
  -2  -4   0  155.13    6.57
   2   4   0  157.65    6.56
  -2   4   0  156.73    6.59
   2   4   0  155.98    6.59
   2   4   0  154.41    6.59
   2   4   0  155.54    6.56
   2   4   0  153.41    6.56
  -2   4   0  154.01    6.59
  -2   4   0  151.99    6.58
  -2   4   0  152.46    6.55
  -2   4   0  152.73    6.58
  -2   4   0  154.93    6.59
   2   4   0  157.08    6.57
  -2   4   0  154.93    6.56
   2   4   0  156.34    6.57
   4  -4   0    8.73    0.47
  -4  -4   0    8.82    0.48
   4  -4   0    8.81    0.45
  -4  -4   0    8.07    0.49
  -4  -4   0    7.78    0.43
  -4  -4   0    7.87    0.46
  -4  -4   0    8.66    0.49
   4  -4   0    8.25    0.48
   4  -4   0    8.82    0.45
  -4  -4   0    8.32    0.45
   4  -4   0    8.29    0.48
   4  -4   0    8.50    0.45
   4  -4   0    8.36    0.47
  -4   4   0    8.34    0.48
   4   4   0    7.47    0.48
  -4   4   0    8.20    0.44
   4   4   0    8.07    0.43
   4   4   0    8.35    0.45
   4   4   0    7.82    0.43
   4   4   0    7.70    0.46
  -4   4   0    8.11    0.45
   4   4   0    8.03    0.47
  -4   4   0    8.09    0.48
  -4   4   0    7.08    0.47
  -4   4   0    7.72    0.46
  -4   4   0    7.33    0.48
  -4   4   0    7.76    0.45
   6  -4   0    1.09    0.16
  -6  -4   0    0.56    0.16
   6  -4   0    0.89    0.16
   6  -4   0    0.85    0.16
  -6  -4   0    0.85    0.18
   6  -4   0    0.77    0.16
  -6  -4   0    0.89    0.18
  -6  -4   0    0.89    0.17
  -6  -4   0    0.90    0.15
   6  -4   0    0.67    0.16
  -6  -4   0    0.76    0.11
   6   4   0    0.91    0.18
   6   4   0    1.09    0.19
   6   4   0    0.87    0.12
  -6   4   0    1.11    0.16
  -6   4   0    1.13    0.18
  -6   4   0    0.69    0.15
  -6   4   0    1.04    0.18
   6   4   0    1.13    0.12
   6   4   0    1.18    0.19
  -6   4   0    1.05    0.16
  -6   4   0    0.67    0.16
  -6   4   0    1.13    0.19
   6   4   0    1.06    0.15
   6   4   0    0.86    0.18
  -6   4   0    1.09    0.16
  -8  -4   0   17.65    0.88
   8  -4   0   18.61    0.88
  -8  -4   0   17.49    0.90
  -8  -4   0   17.08    0.91
   8  -4   0   18.39    0.88
  -8  -4   0   18.51    0.92
   8  -4   0   19.02    0.88
   8  -4   0   17.68    0.90
  -8  -4   0   17.98    0.89
  -8  -4   0   17.39    0.83
   8  -4   0   18.00    0.87
  -8  -4   0   17.17    0.76
   8   4   0   15.92    0.76
  -8   4   0   15.33    0.87
  -8   4   0   15.43    0.84
  -8   4   0   15.66    0.87
   8   4   0   15.30    0.89
   8   4   0   15.39    0.88
  -8   4   0   15.56    0.86
  -8   4   0   15.51    0.89
  -8   4   0   14.93    0.83
   8   4   0   15.81    0.89
  -8   4   0   15.47    0.86
   8   4   0   16.24    0.76
  -8   4   0   14.58    0.85
  -8   4   0   14.69    0.87
   8   4   0   15.64    0.82
  -8   4   0   14.58    0.85
  10  -4   0   33.34    1.56
 -10  -4   0   32.72    1.61
 -10  -4   0   33.86    1.51
 -10  -4   0   29.87    1.67
 -10  -4   0   33.87    1.62
 -10  -4   0   33.92    1.57
  10  -4   0   33.77    1.61
 -10  -4   0   32.10    1.61
  10  -4   0   34.26    1.56
  10  -4   0   34.74    1.57
  10  -4   0   34.95    1.59
  10   4   0   32.44    1.52
 -10   4   0   33.04    1.56
 -10   4   0   31.40    1.56
  10   4   0   29.29    1.59
 -10   4   0   31.88    1.58
 -10   4   0   32.35    1.56
 -10   4   0   30.80    1.61
 -10   4   0   30.07    1.54
 -10   4   0   31.73    1.59
  10   4   0   31.12    1.59
  10   4   0   30.15    1.59
 -10   4   0   30.98    1.58
 -10   4   0   32.54    1.57
  12  -4   0    7.09    0.53
 -12  -4   0    8.16    0.65
  12  -4   0    5.73    0.61
  12  -4   0    6.74    0.57
 -12  -4   0    6.60    0.64
  12  -4   0    6.96    0.53
 -12  -4   0    6.80    0.50
 -12  -4   0    6.42    0.58
  12  -4   0    6.66    0.59
 -12   4   0    7.50    0.56
 -12   4   0    7.08    0.62
 -12   4   0    8.45    0.59
 -12   4   0    7.77    0.65
 -12   4   0    8.87    0.60
 -12   4   0    7.29    0.55
  12   4   0    7.60    0.55
 -12   4   0    7.28    0.58
  12   4   0    7.77    0.62
 -12   4   0    7.80    0.65
 -14  -4   0  133.25    5.91
  14  -4   0  132.30    5.90
 -14  -4   0  117.94    6.27
  14  -4   0  130.25    5.87
  14  -4   0  132.72    5.79
 -14  -4   0  134.12    5.76
  14  -4   0  137.74    5.86
  14  -4   0  131.91    5.79
 -14   4   0  133.79    5.89
 -14   4   0  130.69    5.80
  14   4   0  130.64    5.77
 -14   4   0  129.79    5.80
  14   4   0  135.97    5.92
 -14   4   0  127.75    5.82
 -14   4   0  129.15    5.90
 -14   4   0  129.31    5.80
  16  -4   0   64.69    2.99
  16  -4   0   65.16    2.98
  16  -4   0   61.41    3.28
 -16  -4   0   64.66    3.12
 -16  -4   0   65.11    3.14
  16  -4   0   66.27    3.11
 -16  -4   0   66.78    2.96
  16   4   0   66.13    3.12
 -16   4   0   66.61    3.01
  16   4   0   62.74    2.96
 -16   4   0   63.90    3.00
 -16   4   0   62.83    3.00
 -16   4   0   65.86    3.12
 -18  -4   0   14.49    0.92
  18  -4   0   13.37    1.06
  18  -4   0   13.40    0.90
  18  -4   0   15.25    1.05
 -18  -4   0   15.43    1.15
 -18  -4   0   14.27    1.13
  18   4   0   17.61    1.13
 -18   4   0   13.69    0.95
 -18   4   0   14.03    1.13
  18   4   0   13.16    0.90
 -18   4   0   15.11    1.14
 -18   4   0   14.57    0.94
  20  -4   0   67.17    3.37
  20  -4   0   72.83    3.19
 -20  -4   0   71.05    3.18
 -20  -4   0   68.08    3.40
 -20  -4   0   69.66    3.42
  20  -4   0   70.35    3.34
  20   4   0   62.74    3.14
  20   4   0   69.61    3.39
 -20   4   0   63.22    3.34
 -20   4   0   70.30    3.40
 -20   4   0   69.34    3.40
 -20   4   0   68.38    3.20
 -22  -4   0    3.33    0.46
  22  -4   0    5.19    0.65
 -22  -4   0    4.58    0.72
 -22  -4   0    5.02    0.68
 -22  -4   0    4.57    0.73
  22  -4   0    4.80    0.69
  22  -4   0    4.73    0.67
  22   4   0    3.14    0.55
  22   4   0    5.00    0.74
 -22   4   0    5.16    0.59
 -22   4   0    5.48    0.71
 -22   4   0    4.66    0.70
 -22   4   0    5.76    0.76
 -24  -4   0    2.12    0.67
  24  -4   0    2.42    0.65
  24  -4   0    2.88    0.48
 -24  -4   0    3.10    0.51
 -24  -4   0    3.22    0.75
  24  -4   0    2.54    0.64
  24   4   0    2.86    0.67
 -24   4   0    3.35    0.53
 -24   4   0    4.23    0.74
 -24   4   0    3.75    0.56
 -24   4   0    3.38    0.72
  26  -4   0    1.05    0.64
  26  -4   0    0.69    0.40
  26  -4   0    0.74    0.62
 -26  -4   0    0.18    0.47
 -26  -4   0    1.62    0.69
 -26  -4   0    0.80    0.69
 -26   4   0    0.77    0.50
 -26   4   0   -0.21    0.48
 -26   4   0    1.17    0.66
 -26   4   0    1.21    0.67
  26   4   0   -0.21    0.59
 -28  -4   0    1.61    0.72
 -28  -4   0    0.66    0.74
  28  -4   0    0.89    0.74
 -28   4   0    1.43    0.76
 -28   4   0    1.07    0.58
 -28   4   0    1.18    0.74
  28   4   0    0.34    0.72
 -30  -4   0    0.29    0.79
  30  -4   0    0.53    0.81
 -30  -4   0    0.57    0.83
  30   4   0   -0.35    0.83
 -30   4   0    0.35    0.79
 -30   4   0    0.67    0.77
 -30   4   0    0.56    0.67
 -32  -4   0   -0.08    0.98
 -32  -4   0    1.33    0.95
  32  -4   0    0.98    0.87
  32   4   0    0.57    0.94
 -32   4   0   -0.86    0.88
 -34  -4   0    3.19    1.14
 -34  -4   0    2.69    1.21
  34  -4   0    2.69    1.07
  34   4   0    0.62    1.10
 -34   4   0   -0.13    1.03
 -34   4   0    4.44    1.24
   1  -5   0   71.37    3.16
  -1  -5   0   70.47    3.18
  -1  -5   0   72.96    3.19
  -1  -5   0   77.33    3.19
   1  -5   0   72.76    3.20
  -1  -5   0   75.48    3.21
   1  -5   0   74.47    3.20
  -1  -5   0   75.45    3.21
   1  -5   0   71.43    3.20
  -1  -5   0   72.66    3.16
   1  -5   0   75.91    3.21
   1  -5   0   74.22    3.18
  -1  -5   0   72.97    3.19
   1  -5   0   69.34    3.19
  -1   5   0   69.25    3.19
  -1   5   0   73.40    3.17
   1   5   0   69.66    3.20
  -1   5   0   70.40    3.15
   1   5   0   72.62    3.18
   1   5   0   70.17    3.18
  -1   5   0   70.77    3.20
   1   5   0   67.94    3.18
  -1   5   0   70.35    3.19
  -1   5   0   73.58    3.21
   1   5   0   71.11    3.19
   1   5   0   69.88    3.20
  -1   5   0   70.13    3.20
   1   5   0   71.07    3.15
  -3  -5   0   56.30    2.45
  -3  -5   0   54.32    2.48
   3  -5   0   55.96    2.44
   3  -5   0   55.94    2.44
   3  -5   0   54.52    2.48
  -3  -5   0   53.92    2.45
  -3  -5   0   55.22    2.46
  -3  -5   0   57.47    2.47
   3  -5   0   53.75    2.48
   3  -5   0   54.27    2.48
  -3  -5   0   54.65    2.49
  -3  -5   0   54.11    2.44
   3  -5   0   55.77    2.47
   3  -5   0   54.18    2.48
  -3   5   0   54.54    2.45
  -3   5   0   54.54    2.47
   3   5   0   55.85    2.45
   3   5   0   54.76    2.48
  -3   5   0   53.58    2.48
   3   5   0   54.56    2.45
   3   5   0   55.55    2.48
   3   5   0   54.57    2.46
  -3   5   0   55.73    2.49
   3   5   0   55.53    2.46
  -3   5   0   55.05    2.44
  -3   5   0   53.38    2.48
   3   5   0   55.26    2.45
   5  -5   0    2.48    0.25
  -5  -5   0    2.53    0.28
   5  -5   0    2.30    0.24
   5  -5   0    2.08    0.27
  -5  -5   0    2.47    0.29
  -5  -5   0    2.20    0.29
   5  -5   0    2.35    0.27
   5  -5   0    2.17    0.25
   5  -5   0    1.98    0.28
   5  -5   0    2.74    0.31
  -5  -5   0    2.21    0.25
  -5  -5   0    2.29    0.23
  -5  -5   0    2.46    0.29
  -5   5   0    2.46    0.29
   5   5   0    2.37    0.28
  -5   5   0    2.01    0.26
   5   5   0    2.56    0.30
  -5   5   0    2.63    0.30
   5   5   0    2.36    0.26
   5   5   0    1.93    0.24
  -5   5   0    2.09    0.24
  -5   5   0    2.11    0.25
   5   5   0    2.31    0.23
  -5   5   0    2.42    0.24
  -5   5   0    2.07    0.26
   5   5   0    2.01    0.28
  -5   5   0    2.34    0.28
   5   5   0    2.33    0.23
  -7  -5   0    0.41    0.17
   7  -5   0    0.25    0.16
  -7  -5   0    0.29    0.14
  -7  -5   0    0.34    0.17
  -7  -5   0    0.40    0.18
   7  -5   0    0.54    0.16
   7  -5   0    0.41    0.16
   7  -5   0    0.54    0.17
  -7  -5   0    0.32    0.18
  -7  -5   0    0.48    0.12
   7  -5   0    0.37    0.16
   7   5   0    0.46    0.18
  -7   5   0    0.40    0.16
   7   5   0    0.31    0.17
  -7   5   0    0.12    0.17
   7   5   0    0.33    0.18
  -7   5   0    0.37    0.18
   7   5   0    0.45    0.12
  -7   5   0   -0.03    0.14
   7   5   0    0.54    0.12
   7   5   0    0.30    0.15
   7   5   0    0.43    0.19
  -7   5   0    0.24    0.14
  -7   5   0    0.41    0.18
  -7   5   0    0.34    0.15
  -7   5   0    0.52    0.18
   9  -5   0   42.38    2.10
  -9  -5   0   43.41    1.97
  -9  -5   0   40.36    2.07
  -9  -5   0   39.90    2.09
   9  -5   0   45.99    2.07
  -9  -5   0   42.92    2.03
   9  -5   0   44.04    2.08
  -9  -5   0   42.69    2.11
   9  -5   0   44.06    2.08
  -9  -5   0   43.38    2.12
   9  -5   0   44.21    2.09
  -9   5   0   46.84    2.08
  -9   5   0   47.22    2.10
   9   5   0   45.45    2.03
   9   5   0   43.38    2.11
  -9   5   0   44.98    2.09
  -9   5   0   45.16    2.09
  -9   5   0   46.24    2.10
   9   5   0   46.95    1.97
   9   5   0   44.66    2.11
   9   5   0   46.94    1.98
   9   5   0   42.83    2.11
  -9   5   0   45.97    2.06
  -9   5   0   46.78    2.11
  -9   5   0   46.41    2.10
  -9   5   0   44.23    2.08
 -11  -5   0   31.19    1.60
  11  -5   0   31.64    1.59
 -11  -5   0   30.12    1.59
  11  -5   0   31.86    1.53
  11  -5   0   30.48    1.53
 -11  -5   0   29.61    1.54
  11  -5   0   31.48    1.56
 -11  -5   0   31.12    1.48
  11  -5   0   32.58    1.54
 -11   5   0   32.56    1.57
  11   5   0   33.85    1.60
 -11   5   0   31.56    1.57
 -11   5   0   29.28    1.51
 -11   5   0   31.79    1.55
 -11   5   0   29.11    1.55
 -11   5   0   28.93    1.55
 -11   5   0   32.31    1.54
 -11   5   0   29.54    1.55
 -11   5   0   32.19    1.61
 -11   5   0   31.38    1.54
 -11   5   0   29.55    1.54
  11   5   0   31.34    1.49
 -13  -5   0   64.94    3.12
  13  -5   0   66.43    3.06
  13  -5   0   66.05    3.04
 -13  -5   0   66.92    3.13
 -13  -5   0   65.17    2.98
  13  -5   0   66.73    3.04
  13  -5   0   64.73    3.08
  13  -5   0   65.55    3.12
 -13   5   0   69.82    3.06
 -13   5   0   67.45    3.09
 -13   5   0   66.78    3.06
  13   5   0   65.08    3.01
 -13   5   0   63.78    3.12
 -13   5   0   62.93    3.05
 -13   5   0   70.42    3.11
 -15  -5   0  115.89    5.04
 -15  -5   0  115.83    5.21
  15  -5   0  102.12    5.30
  15  -5   0  118.95    5.10
  15  -5   0  113.53    5.13
 -15  -5   0  118.33    5.21
  15  -5   0  117.22    5.09
  15  -5   0  114.40    5.21
  15   5   0  111.72    5.06
 -15   5   0  115.57    5.10
 -15   5   0  108.63    5.20
 -15   5   0  110.74    5.32
  15   5   0  114.74    5.19
 -15   5   0  115.80    5.10
 -17  -5   0   67.89    3.12
  17  -5   0   68.12    3.28
  17  -5   0   68.82    3.17
  17  -5   0   69.00    3.31
  17  -5   0   68.35    3.17
 -17  -5   0   67.59    3.33
 -17  -5   0   67.99    3.33
  17  -5   0   69.61    3.25
 -17   5   0   69.69    3.30
 -17   5   0   69.23    3.20
 -17   5   0   68.71    3.19
  17   5   0   64.62    3.13
  17   5   0   68.82    3.30
 -17   5   0   67.02    3.33
  19  -5   0    0.33    0.40
 -19  -5   0    0.68    0.45
  19  -5   0    1.33    0.45
 -19  -5   0    1.75    0.53
 -19  -5   0    0.79    0.34
  19  -5   0    0.28    0.46
  19   5   0    0.75    0.35
 -19   5   0    0.67    0.43
  19   5   0    0.16    0.41
 -19   5   0    0.08    0.46
 -19   5   0    0.55    0.42
 -19   5   0    0.78    0.36
 -21  -5   0   23.34    1.52
 -21  -5   0   20.63    1.20
  21  -5   0   21.09    1.46
  21  -5   0   22.22    1.41
 -21  -5   0   20.64    1.49
  21  -5   0   20.41    1.23
 -21   5   0   21.21    1.49
 -21   5   0   19.45    1.27
 -21   5   0   20.94    1.48
  21   5   0   18.40    1.20
  21   5   0   16.73    1.39
 -21   5   0   20.23    1.27
 -23  -5   0    1.11    0.58
 -23  -5   0    1.71    0.44
 -23  -5   0    1.20    0.61
  23  -5   0    0.88    0.54
  23  -5   0    1.35    0.54
 -23   5   0    1.11    0.61
 -23   5   0    0.61    0.53
  23   5   0    2.23    0.62
 -23   5   0    0.69    0.43
 -25  -5   0    2.79    0.73
  25  -5   0    1.79    0.65
  25  -5   0    2.37    0.47
 -25  -5   0    1.19    0.47
  25  -5   0    1.66    0.64
 -25  -5   0    2.41    0.71
  25   5   0    0.94    0.66
 -25   5   0    1.64    0.51
 -25   5   0    1.30    0.52
 -25   5   0    0.90    0.63
 -25   5   0    1.20    0.65
  27  -5   0    7.58    0.97
  27  -5   0    7.10    1.00
 -27  -5   0    7.81    1.09
 -27  -5   0    7.44    1.00
 -27  -5   0    6.38    1.01
 -27   5   0    9.23    1.04
  27   5   0    5.80    1.00
 -27   5   0   10.89    1.05
 -27   5   0    8.17    1.12
 -27   5   0    7.72    1.02
 -29  -5   0    2.29    0.87
 -29  -5   0    3.01    0.96
  29  -5   0    1.84    0.77
 -29   5   0    2.58    0.69
  29   5   0    2.76    0.93
 -29   5   0    4.41    1.16
 -29   5   0    3.65    0.95
 -31  -5   0    0.99    0.93
  31  -5   0    0.87    1.03
 -31  -5   0    2.19    0.94
 -31   5   0    0.10    0.69
 -31   5   0    0.11    0.82
  31   5   0   -0.13    0.90
 -31   5   0    0.19    0.85
 -31   5   0    0.51    0.77
 -33  -5   0    3.28    1.14
 -33  -5   0    3.52    1.07
  33  -5   0    1.92    1.02
 -33   5   0    1.94    1.02
  33   5   0    0.23    1.04
 -33   5   0    2.34    1.03
 -33   5   0    1.67    1.06
   0  -6   0   72.25    3.19
   0  -6   0   70.53    3.16
   0  -6   0   72.77    3.22
   0  -6   0   68.48    3.20
   0  -6   0   68.31    3.20
   0  -6   0   69.55    3.20
   0  -6   0   68.75    3.21
   0   6   0   73.70    3.16
   0   6   0   72.09    3.21
   0   6   0   74.93    3.22
   0   6   0   74.01    3.21
   0   6   0   74.75    3.18
   0   6   0   72.68    3.21
   0   6   0   71.52    3.21
  -2  -6   0    8.74    0.52
   2  -6   0    8.53    0.51
  -2  -6   0    8.92    0.56
  -2  -6   0    8.32    0.52
   2  -6   0    7.67    0.54
  -2  -6   0    8.42    0.55
  -2  -6   0    9.03    0.50
  -2  -6   0    8.52    0.54
   2  -6   0    8.43    0.54
   2  -6   0    8.80    0.49
   2  -6   0    8.82    0.55
  -2  -6   0    8.79    0.53
   2  -6   0    8.50    0.56
   2  -6   0    8.40    0.53
   2   6   0    9.54    0.51
   2   6   0    8.55    0.55
  -2   6   0    9.20    0.55
  -2   6   0    8.94    0.55
   2   6   0    9.73    0.54
   2   6   0    9.80    0.53
  -2   6   0    9.06    0.55
  -2   6   0    9.22    0.56
  -2   6   0    9.09    0.49
   2   6   0    9.36    0.56
  -2   6   0    8.83    0.51
   2   6   0    9.51    0.53
   2   6   0    8.69    0.52
  -2   6   0    8.09    0.54
   4  -6   0   26.33    1.29
  -4  -6   0   26.32    1.29
  -4  -6   0   26.84    1.35
   4  -6   0   26.19    1.34
  -4  -6   0   24.98    1.31
   4  -6   0   25.85    1.34
  -4  -6   0   24.39    1.29
   4  -6   0   25.46    1.32
  -4  -6   0   27.53    1.33
   4  -6   0   25.40    1.34
  -4  -6   0   24.74    1.34
  -4  -6   0   26.59    1.31
   4  -6   0   26.47    1.29
   4   6   0   29.77    1.32
   4   6   0   29.24    1.33
  -4   6   0   28.39    1.34
  -4   6   0   30.08    1.31
   4   6   0   28.88    1.32
   4   6   0   28.79    1.30
   4   6   0   29.57    1.36
  -4   6   0   29.02    1.36
  -4   6   0   28.68    1.35
  -4   6   0   28.58    1.30
  -4   6   0   28.62    1.36
   4   6   0   29.35    1.36
  -4   6   0   27.95    1.31
   4   6   0   28.90    1.30
   6  -6   0   27.00    1.32
   6  -6   0   27.17    1.37
   6  -6   0   27.58    1.39
   6  -6   0   26.97    1.38
  -6  -6   0   27.50    1.36
  -6  -6   0   28.32    1.38
   6  -6   0   29.22    1.35
  -6  -6   0   28.05    1.40
  -6  -6   0   26.27    1.30
   6  -6   0   29.08    1.34
   6  -6   0   27.97    1.39
  -6  -6   0   27.57    1.34
  -6  -6   0   27.49    1.39
  -6   6   0   30.12    1.40
  -6   6   0   27.30    1.39
  -6   6   0   26.78    1.34
   6   6   0   27.96    1.39
   6   6   0   28.27    1.38
  -6   6   0   27.53    1.37
   6   6   0   28.26    1.31
  -6   6   0   28.41    1.33
   6   6   0   29.06    1.34
  -6   6   0   30.14    1.41
  -6   6   0   27.27    1.39
   6   6   0   27.05    1.39
  -6   6   0   29.30    1.34
   6   6   0   28.85    1.31
   6   6   0   28.03    1.37
   8  -6   0    1.53    0.26
  -8  -6   0    1.05    0.25
   8  -6   0    1.51    0.24
   8  -6   0    0.95    0.24
  -8  -6   0    1.08    0.17
  -8  -6   0    1.03    0.21
  -8  -6   0    0.86    0.25
  -8  -6   0    1.36    0.25
   8  -6   0    0.98    0.22
   8  -6   0    1.00    0.23
  -8  -6   0    1.16    0.25
   8   6   0    1.44    0.18
  -8   6   0    2.06    0.26
  -8   6   0    1.51    0.23
  -8   6   0    2.01    0.25
   8   6   0    1.96    0.30
   8   6   0    1.40    0.27
  -8   6   0    1.62    0.28
   8   6   0    1.38    0.29
   8   6   0    1.87    0.24
  -8   6   0    1.56    0.25
  -8   6   0    1.22    0.26
   8   6   0    1.49    0.28
   8   6   0    1.06    0.21
  -8   6   0    1.90    0.28
 -10  -6   0    0.76    0.16
  10  -6   0    0.59    0.24
 -10  -6   0    0.39    0.27
  10  -6   0    0.91    0.25
  10  -6   0    0.69    0.24
 -10  -6   0    0.99    0.27
 -10  -6   0    0.75    0.27
 -10  -6   0    0.72    0.21
  10  -6   0    0.84    0.23
  10  -6   0    0.54    0.22
 -10   6   0    1.35    0.29
  10   6   0    1.28    0.17
 -10   6   0    0.93    0.24
 -10   6   0    1.41    0.25
 -10   6   0    0.89    0.26
 -10   6   0    0.77    0.23
 -10   6   0    1.36    0.27
  10   6   0    1.10    0.28
 -10   6   0    0.73    0.27
  10   6   0    0.93    0.16
 -10   6   0    0.95    0.28
 -10   6   0    1.27    0.26
  10   6   0    0.79    0.22
 -12  -6   0    6.20    0.39
  12  -6   0    7.49    0.62
 -12  -6   0    5.71    0.63
  12  -6   0    6.77    0.57
  12  -6   0    6.65    0.58
  12  -6   0    6.84    0.57
 -12  -6   0    7.05    0.52
  12  -6   0    6.08    0.62
 -12  -6   0    5.12    0.63
 -12   6   0    7.08    0.63
 -12   6   0    7.01    0.58
  12   6   0    6.24    0.63
  12   6   0    7.66    0.55
 -12   6   0    5.64    0.63
 -12   6   0    6.71    0.60
 -12   6   0    5.83    0.64
 -12   6   0    6.80    0.63
 -12   6   0    6.44    0.58
  14  -6   0    1.52    0.40
 -14  -6   0    1.27    0.36
  14  -6   0    1.60    0.33
 -14  -6   0    1.60    0.29
  14  -6   0    1.39    0.35
 -14  -6   0    1.70    0.41
  14  -6   0    1.22    0.34
  14  -6   0    1.68    0.33
 -14   6   0    1.94    0.37
 -14   6   0    1.48    0.35
 -14   6   0    1.36    0.33
  14   6   0    1.94    0.39
  14   6   0    0.68    0.38
 -14   6   0    1.02    0.38
 -14   6   0    1.65    0.39
 -14   6   0    1.46    0.41
 -16  -6   0   43.92    2.25
 -16  -6   0   44.55    2.26
  16  -6   0   44.93    2.20
 -16  -6   0   43.08    2.05
  16  -6   0   46.84    2.26
  16  -6   0   41.85    2.32
  16  -6   0   43.72    2.11
  16  -6   0   43.69    2.12
  16   6   0   38.72    2.07
  16   6   0   42.12    2.21
 -16   6   0   42.43    2.14
 -16   6   0   42.68    2.24
 -16   6   0   41.15    2.22
 -16   6   0   42.76    2.14
 -16   6   0   43.37    2.21
 -16   6   0   42.12    2.18
 -18  -6   0   25.91    1.34
  18  -6   0   26.16    1.50
 -18  -6   0   25.41    1.58
  18  -6   0   23.12    1.37
  18  -6   0   23.92    1.38
  18  -6   0   25.43    1.52
 -18  -6   0   25.38    1.58
  18  -6   0   25.95    1.56
 -18   6   0   27.09    1.46
 -18   6   0   25.80    1.44
 -18   6   0   24.48    1.53
 -18   6   0   24.41    1.57
 -18   6   0   23.81    1.51
  18   6   0   22.76    1.36
  18   6   0   25.00    1.54
  20  -6   0   11.28    1.08
  20  -6   0   10.61    1.12
  20  -6   0   11.60    1.17
  20  -6   0   12.39    1.08
 -20  -6   0   12.51    0.87
 -20  -6   0   11.09    1.16
 -20  -6   0   13.06    1.18
 -20   6   0   12.01    1.01
 -20   6   0   12.22    0.95
 -20   6   0   10.81    1.05
 -20   6   0   11.09    1.13
  20   6   0   12.93    1.11
 -20   6   0   12.68    1.16
  20   6   0    9.77    0.91
 -22  -6   0    2.93    0.68
  22  -6   0    2.64    0.61
  22  -6   0    3.10    0.49
 -22  -6   0    2.51    0.64
 -22  -6   0    3.68    0.49
  22  -6   0    2.90    0.60
 -22   6   0    4.35    0.58
 -22   6   0    3.42    0.71
 -22   6   0    4.47    0.68
  22   6   0    4.24    0.71
 -22   6   0    4.66    0.59
 -22   6   0    4.32    0.73
  24  -6   0   -0.45    0.52
 -24  -6   0    0.65    0.58
  24  -6   0    0.38    0.55
 -24  -6   0    0.09    0.56
 -24  -6   0   -0.40    0.39
  24  -6   0    0.32    0.42
 -24   6   0    0.42    0.57
 -24   6   0    1.06    0.56
  24   6   0   -0.56    0.56
 -24   6   0    0.71    0.62
 -24   6   0   -0.04    0.47
 -24   6   0   -0.44    0.42
 -26  -6   0    0.05    0.49
  26  -6   0    1.28    0.67
  26  -6   0    0.42    0.45
 -26  -6   0    0.68    0.69
 -26  -6   0    0.03    0.64
  26  -6   0    0.61    0.61
 -26   6   0    0.71    0.51
 -26   6   0    0.24    0.59
 -26   6   0    0.68    0.53
 -26   6   0    0.74    0.69
 -26   6   0    1.78    0.72
  26   6   0    1.77    0.72
  28  -6   0   -0.16    0.66
 -28  -6   0   -0.62    0.74
  28  -6   0   -0.27    0.73
 -28   6   0    0.28    0.78
 -28   6   0    1.02    0.69
 -28   6   0   -0.40    0.56
 -28   6   0    0.16    0.57
 -28   6   0    0.10    0.72
 -30  -6   0    0.01    0.96
  30  -6   0    0.46    0.81
 -30  -6   0    0.53    0.91
 -30   6   0    1.77    0.93
  30   6   0    1.69    0.96
 -30   6   0    2.23    0.81
 -30   6   0    0.16    0.84
 -30   6   0    0.82    0.68
  32  -6   0    1.51    0.93
 -32  -6   0    1.89    1.01
 -32  -6   0    0.05    1.02
 -32   6   0    0.91    0.99
 -32   6   0    1.74    1.01
 -32   6   0    1.39    0.90
 -32   6   0    0.80    0.90
  32   6   0    1.10    0.96
   1  -7   0   33.68    1.64
  -1  -7   0   33.71    1.62
  -1  -7   0   34.71    1.63
   1  -7   0   34.19    1.64
   1  -7   0   34.09    1.64
  -1  -7   0   34.13    1.65
  -1  -7   0   34.28    1.58
   1  -7   0   32.42    1.63
  -1  -7   0   34.19    1.63
   1  -7   0   33.93    1.58
   1  -7   0   34.29    1.65
  -1  -7   0   35.21    1.62
   1  -7   0   33.05    1.60
  -1  -7   0   34.21    1.65
  -1   7   0   34.31    1.57
   1   7   0   33.37    1.63
  -1   7   0   35.72    1.66
  -1   7   0   34.71    1.60
   1   7   0   34.90    1.63
   1   7   0   34.56    1.64
   1   7   0   34.54    1.61
  -1   7   0   33.78    1.64
   1   7   0   33.83    1.57
  -1   7   0   33.59    1.64
  -1   7   0   33.67    1.63
   1   7   0   34.28    1.65
   1   7   0   35.75    1.63
  -1   7   0   33.08    1.64
  -3  -7   0   51.43    2.33
  -3  -7   0   50.93    2.29
   3  -7   0   50.63    2.33
  -3  -7   0   50.75    2.33
   3  -7   0   50.22    2.32
   3  -7   0   52.45    2.34
  -3  -7   0   52.23    2.31
   3  -7   0   50.94    2.32
   3  -7   0   50.15    2.26
  -3  -7   0   50.17    2.27
  -3  -7   0   49.73    2.28
   3  -7   0   50.11    2.27
  -3  -7   0   54.20    2.31
  -3   7   0   48.89    2.32
  -3   7   0   48.96    2.33
   3   7   0   49.38    2.26
   3   7   0   48.65    2.28
  -3   7   0   48.36    2.31
  -3   7   0   47.93    2.32
   3   7   0   50.50    2.29
  -3   7   0   49.35    2.27
   3   7   0   48.53    2.32
  -3   7   0   49.22    2.32
   3   7   0   48.30    2.29
  -3   7   0   47.00    2.25
   3   7   0   49.28    2.29
   3   7   0   50.91    2.33
   5  -7   0   39.92    1.97
  -5  -7   0   40.00    1.99
   5  -7   0   39.59    1.92
  -5  -7   0   41.41    1.97
   5  -7   0   39.22    1.92
   5  -7   0   39.42    1.98
   5  -7   0   39.99    1.98
  -5  -7   0   40.05    1.95
  -5  -7   0   39.41    1.92
   5  -7   0   40.13    1.99
  -5  -7   0   39.04    1.99
  -5  -7   0   39.50    1.94
  -5   7   0   44.48    2.01
  -5   7   0   41.27    1.93
   5   7   0   42.33    1.99
  -5   7   0   44.26    1.94
   5   7   0   44.19    1.93
   5   7   0   45.13    1.96
   5   7   0   43.33    1.93
  -5   7   0   43.83    2.00
  -5   7   0   43.15    1.98
   5   7   0   42.56    1.95
  -5   7   0   44.03    1.95
  -5   7   0   42.40    2.01
   5   7   0   44.77    1.98
  -5   7   0   43.79    2.01
   5   7   0   42.39    2.00
  -7  -7   0  344.34   15.33
   7  -7   0  348.31   15.35
   7  -7   0  359.76   15.29
   7  -7   0  357.09   15.34
   7  -7   0  359.50   15.28
   7  -7   0  356.58   15.35
  -7  -7   0  350.27   15.34
  -7  -7   0  360.85   15.33
  -7  -7   0  362.37   15.37
   7  -7   0  358.24   15.35
  -7  -7   0  364.31   15.30
  -7  -7   0  340.09   15.25
   7   7   0  349.69   15.26
  -7   7   0  356.62   15.35
  -7   7   0  360.45   15.30
   7   7   0  355.98   15.32
   7   7   0  363.27   15.29
   7   7   0  362.39   15.34
  -7   7   0  343.32   15.35
  -7   7   0  350.15   15.33
   7   7   0  358.96   15.26
  -7   7   0  356.74   15.35
  -7   7   0  345.98   15.30
   7   7   0  361.89   15.36
  -7   7   0  354.93   15.28
  -7   7   0  343.58   15.35
   9  -7   0  373.04   15.71
  -9  -7   0  370.91   15.74
  -9  -7   0  347.29   15.59
   9  -7   0  362.46   15.71
  -9  -7   0  366.57   15.71
   9  -7   0  373.16   15.67
  -9  -7   0  358.26   15.64
   9  -7   0  375.99   15.67
   9  -7   0  358.45   15.70
   9   7   0  315.96   15.78
   9   7   0  366.49   15.59
  -9   7   0  371.72   15.67
  -9   7   0  352.19   15.71
  -9   7   0  363.39   15.72
  -9   7   0  356.06   15.64
  -9   7   0  360.81   15.67
   9   7   0  377.05   15.64
   9   7   0  370.56   15.73
  -9   7   0  366.17   15.71
   9   7   0  363.38   15.59
   9   7   0  371.56   15.72
 -11  -7   0   26.32    1.44
  11  -7   0   26.76    1.35
 -11  -7   0   24.95    1.30
  11  -7   0   24.95    1.37
  11  -7   0   25.61    1.40
  11  -7   0   25.98    1.36
 -11  -7   0   23.65    1.22
  11  -7   0   25.69    1.37
 -11  -7   0   25.58    1.41
  11   7   0   27.65    1.43
 -11   7   0   25.88    1.40
  11   7   0   26.50    1.23
 -11   7   0   24.66    1.33
 -11   7   0   26.82    1.40
  11   7   0   27.40    1.32
  11   7   0   26.91    1.23
 -11   7   0   27.05    1.40
 -11   7   0   27.06    1.35
 -13  -7   0    4.75    0.49
  13  -7   0    4.83    0.55
 -13  -7   0    4.48    0.62
  13  -7   0    5.07    0.55
 -13  -7   0    4.88    0.62
  13  -7   0    4.26    0.51
  13  -7   0    4.96    0.58
  13  -7   0    4.88    0.60
 -13   7   0    4.68    0.55
 -13   7   0    4.16    0.51
 -13   7   0    4.84    0.61
 -13   7   0    4.83    0.57
  13   7   0    3.83    0.46
 -13   7   0    4.55    0.62
  13   7   0    5.21    0.61
  13   7   0    4.53    0.35
 -13   7   0    4.10    0.50
 -15  -7   0    0.29    0.36
  15  -7   0    0.23    0.32
 -15  -7   0    0.29    0.25
  15  -7   0    0.33    0.29
  15  -7   0    0.02    0.33
  15  -7   0    0.24    0.29
 -15  -7   0   -0.11    0.34
 -15   7   0    0.66    0.35
  15   7   0    0.26    0.29
 -15   7   0   -0.38    0.29
 -15   7   0    0.25    0.30
 -15   7   0   -0.19    0.34
 -15   7   0    0.28    0.33
  15   7   0    0.06    0.31
  17  -7   0   11.40    0.94
  17  -7   0   11.00    0.96
  17  -7   0    9.60    0.85
  17  -7   0   11.28    0.91
 -17  -7   0   12.13    1.02
  17  -7   0   11.12    0.83
 -17  -7   0   11.52    0.79
 -17  -7   0   10.25    0.98
 -17   7   0    9.58    0.88
 -17   7   0   10.07    0.85
  17   7   0    8.69    0.84
 -17   7   0   10.46    0.92
 -17   7   0   10.12    0.98
 -17   7   0   10.71    0.97
  17   7   0   11.21    0.96
 -17   7   0   10.73    0.86
  19  -7   0    8.20    0.94
  19  -7   0    8.70    0.91
  19  -7   0    7.78    0.89
  19  -7   0    9.75    0.81
 -19  -7   0    8.60    0.73
  19  -7   0    8.44    0.76
 -19  -7   0    9.34    1.00
 -19  -7   0    8.76    0.99
  19   7   0    6.54    0.90
 -19   7   0    6.16    0.80
 -19   7   0    8.50    0.94
  19   7   0    6.01    0.80
 -19   7   0    5.83    0.69
 -19   7   0    7.10    0.95
 -19   7   0    6.33    0.86
 -19   7   0    7.44    0.82
  21  -7   0   16.50    1.12
 -21  -7   0   16.22    1.07
  21  -7   0   13.86    1.27
  21  -7   0   15.79    1.10
  21  -7   0   17.04    1.33
 -21  -7   0   14.89    1.33
  21  -7   0   17.79    1.26
 -21  -7   0   14.88    1.34
  21   7   0   16.70    1.31
 -21   7   0   15.60    1.25
 -21   7   0   16.25    1.24
 -21   7   0   18.36    1.37
 -21   7   0   15.92    1.14
 -21   7   0   14.11    1.34
 -21   7   0   17.10    1.21
  23  -7   0    4.55    0.75
 -23  -7   0    3.64    0.78
 -23  -7   0    4.54    0.79
 -23  -7   0    6.10    0.75
  23  -7   0    3.75    0.69
  23  -7   0    4.26    0.56
 -23   7   0    4.44    0.79
 -23   7   0    3.56    0.76
 -23   7   0    5.78    0.70
 -23   7   0    4.36    0.71
 -23   7   0    4.16    0.70
  23   7   0    2.99    0.75
 -23   7   0    4.26    0.63
  25  -7   0    1.29    0.62
 -25  -7   0    0.61    0.64
  25  -7   0    0.04    0.44
 -25  -7   0   -0.87    0.59
 -25  -7   0   -0.39    0.45
  25  -7   0    0.02    0.59
 -25   7   0    0.35    0.49
 -25   7   0   -0.06    0.56
 -25   7   0    0.68    0.52
 -25   7   0   -1.11    0.63
 -25   7   0   -0.28    0.53
  25   7   0    0.59    0.68
 -25   7   0   -0.02    0.63
  27  -7   0   11.47    1.42
  27  -7   0   11.65    1.41
 -27  -7   0    8.81    1.17
  27  -7   0   12.84    1.16
 -27  -7   0   12.39    1.58
 -27   7   0   10.93    1.39
 -27   7   0   11.68    1.25
 -27   7   0   11.01    1.28
 -27   7   0    9.64    1.19
  27   7   0   12.62    1.49
 -27   7   0   11.21    1.52
 -27   7   0   12.93    1.40
 -29  -7   0    3.18    0.97
  29  -7   0    1.66    0.83
 -29  -7   0    1.27    1.42
 -29   7   0    2.69    0.87
 -29   7   0    2.99    0.71
 -29   7   0    2.70    0.93
  29   7   0    2.27    0.92
 -29   7   0    3.26    0.85
 -29   7   0    2.98    0.73
  31  -7   0   -0.61    1.06
 -31  -7   0   -0.91    0.92
 -31  -7   0    1.08    0.92
 -31   7   0    1.13    0.73
 -31   7   0    0.88    0.87
 -31   7   0   -0.55    0.81
 -31   7   0    1.01    1.05
 -31   7   0    1.49    0.98
  31   7   0    0.11    0.94
 -33  -7   0   -0.45    0.97
  33  -7   0    1.09    1.02
 -33  -7   0   -0.59    1.02
 -33   7   0   -0.12    0.91
 -33   7   0    0.53    1.02
 -33   7   0    0.48    1.00
  33   7   0    0.13    1.00
   0  -8   0   92.60    4.01
   0  -8   0   90.97    3.97
   0  -8   0   93.72    4.02
   0  -8   0   92.54    3.94
   0  -8   0   93.62    4.00
   0  -8   0   88.35    4.01
   0  -8   0   86.04    3.99
   0   8   0   84.98    3.99
   0   8   0   88.47    3.96
   0   8   0   85.84    3.99
   0   8   0   86.78    3.99
   0   8   0   86.37    3.99
   0   8   0   88.29    4.01
   0   8   0   87.35    3.92
   2  -8   0   37.31    1.73
  -2  -8   0   36.08    1.73
  -2  -8   0   37.99    1.72
  -2  -8   0   35.81    1.75
   2  -8   0   34.80    1.74
  -2  -8   0   36.93    1.75
  -2  -8   0   37.60    1.71
   2  -8   0   33.84    1.72
  -2  -8   0   35.45    1.70
   2  -8   0   36.39    1.74
  -2  -8   0   37.15    1.67
   2  -8   0   36.20    1.66
   2  -8   0   37.67    1.74
   2  -8   0   36.50    1.70
   2   8   0   36.07    1.72
  -2   8   0   33.82    1.74
  -2   8   0   33.74    1.64
   2   8   0   35.96    1.71
   2   8   0   33.61    1.71
   2   8   0   35.74    1.69
  -2   8   0   34.23    1.73
   2   8   0   34.41    1.73
  -2   8   0   36.16    1.69
   2   8   0   33.91    1.65
  -2   8   0   33.97    1.72
  -2   8   0   34.21    1.73
   2   8   0   35.85    1.75
  -2   8   0   35.05    1.74
  -4  -8   0    6.99    0.56
  -4  -8   0    6.70    0.50
  -4  -8   0    7.05    0.53
   4  -8   0    7.08    0.53
  -4  -8   0    6.19    0.55
   4  -8   0    6.57    0.53
  -4  -8   0    6.70    0.49
   4  -8   0    6.45    0.49
  -4  -8   0    7.72    0.55
   4  -8   0    7.75    0.48
   4  -8   0    6.67    0.58
   4  -8   0    6.88    0.55
  -4  -8   0    6.38    0.50
  -4   8   0    6.25    0.54
   4   8   0    7.02    0.53
  -4   8   0    6.77    0.47
  -4   8   0    6.34    0.64
   4   8   0    7.17    0.56
  -4   8   0    6.82    0.55
   4   8   0    6.79    0.49
  -4   8   0    6.57    0.65
  -4   8   0    6.50    0.54
  -4   8   0    6.89    0.50
   4   8   0    7.41    0.51
   4   8   0    7.09    0.51
   4   8   0    6.35    0.66
   4   8   0    6.13    0.51
   6  -8   0   48.54    2.24
   6  -8   0   49.76    2.19
  -6  -8   0   46.14    2.24
  -6  -8   0   47.70    2.21
  -6  -8   0   46.28    2.27
  -6  -8   0   49.41    2.19
   6  -8   0   46.83    2.25
   6  -8   0   49.40    2.27
   6  -8   0   49.30    2.19
   6  -8   0   49.64    2.30
  -6  -8   0   47.80    2.22
  -6   8   0   47.88    2.26
   6   8   0   47.49    2.23
  -6   8   0   43.84    2.23
   6   8   0   46.85    2.18
  -6   8   0   48.53    2.19
   6   8   0   46.85    2.26
   6   8   0   46.61    2.21
  -6   8   0   45.02    2.18
   6   8   0   44.37    2.20
   6   8   0   43.95    2.17
  -6   8   0   47.60    2.27
  -6   8   0   47.07    2.20
  -8  -8   0    8.69    0.71
   8  -8   0    9.36    0.67
  -8  -8   0    8.74    0.57
   8  -8   0    9.21    0.62
   8  -8   0    9.53    0.61
  -8  -8   0    9.15    0.68
   8  -8   0    9.51    0.69
   8  -8   0   10.18    0.69
  -8  -8   0    8.59    0.61
  -8   8   0    8.75    0.70
  -8   8   0    8.55    0.60
   8   8   0    7.65    0.68
   8   8   0    8.83    0.57
  -8   8   0    8.46    0.62
   8   8   0    8.74    0.67
   8   8   0    8.82    0.72
  -8   8   0    9.20    0.70
   8   8   0    9.04    0.58
  -8   8   0    7.60    0.60
   8   8   0    8.71    0.63
  10  -8   0   17.62    1.04
 -10  -8   0   18.37    1.25
  10  -8   0   18.10    1.05
  10  -8   0   19.97    1.11
 -10  -8   0   16.18    0.95
 -10  -8   0   18.65    1.12
 -10  -8   0   18.03    1.03
  10  -8   0   18.00    1.10
  10  -8   0   18.45    1.09
  10   8   0   19.67    1.04
 -10   8   0   18.52    1.04
  10   8   0   20.36    1.13
 -10   8   0   20.35    1.14
  10   8   0   20.05    1.15
  10   8   0   19.22    0.97
 -10   8   0   18.51    1.06
 -10   8   0   21.38    1.14
  10   8   0   19.21    0.97
 -10   8   0   20.78    1.07
  12  -8   0    0.63    0.29
  12  -8   0    0.86    0.30
  12  -8   0    1.02    0.29
  12  -8   0    0.68    0.28
  12  -8   0    0.08    0.27
 -12  -8   0    0.87    0.38
 -12  -8   0    0.85    0.34
 -12  -8   0    0.71    0.27
 -12  -8   0    0.51    0.19
  12   8   0    0.81    0.20
 -12   8   0    0.73    0.36
 -12   8   0    0.74    0.28
  12   8   0    0.55    0.30
  12   8   0    0.35    0.27
 -12   8   0    0.67    0.31
 -12   8   0    0.82    0.32
  12   8   0    0.65    0.20
  14  -8   0    3.91    0.51
  14  -8   0    2.58    0.45
 -14  -8   0    3.09    0.39
 -14  -8   0    3.59    0.53
  14  -8   0    3.00    0.42
  14  -8   0    3.05    0.46
 -14  -8   0    3.30    0.50
  14  -8   0    3.16    0.51
  14   8   0    3.35    0.37
  14   8   0    2.03    0.38
 -14   8   0    3.17    0.56
 -14   8   0    2.46    0.44
  14   8   0    2.71    0.46
 -14   8   0    2.64    0.42
 -14   8   0    2.69    0.47
  14   8   0    2.03    0.25
 -14   8   0    2.50    0.41
 -14   8   0    2.60    0.49
  16  -8   0    9.75    0.83
  16  -8   0    8.24    0.79
  16  -8   0    8.94    0.88
 -16  -8   0    8.98    0.91
 -16  -8   0    8.74    0.74
 -16  -8   0    8.47    0.90
  16  -8   0    9.51    0.82
  16  -8   0    8.88    0.85
 -16   8   0   11.28    0.91
 -16   8   0   10.77    0.96
 -16   8   0   10.53    0.89
 -16   8   0   10.20    0.85
  16   8   0   11.31    0.90
  16   8   0    9.20    0.81
 -16   8   0   11.30    0.88
 -18  -8   0    3.97    0.63
 -18  -8   0    4.87    0.62
  18  -8   0    3.72    0.55
  18  -8   0    3.96    0.63
  18  -8   0    3.71    0.58
  18  -8   0    4.72    0.65
 -18  -8   0    2.86    0.59
  18  -8   0    4.66    0.56
  18   8   0    4.02    0.63
 -18   8   0    4.74    0.62
 -18   8   0    4.15    0.58
 -18   8   0    4.46    0.65
 -18   8   0    4.23    0.63
  18   8   0    3.71    0.59
 -18   8   0    3.64    0.56
 -18   8   0    3.74    0.56
 -20  -8   0   38.00    1.99
 -20  -8   0   38.52    2.25
  20  -8   0   40.14    2.15
  20  -8   0   38.59    2.17
  20  -8   0   40.75    2.09
  20  -8   0   38.44    2.06
  20  -8   0   42.15    2.25
 -20  -8   0   40.15    2.26
 -20   8   0   39.95    2.16
 -20   8   0   40.46    2.19
  20   8   0   40.51    2.23
 -20   8   0   42.56    2.15
 -20   8   0   40.00    2.12
 -20   8   0   36.06    2.23
 -20   8   0   39.32    2.23
 -22  -8   0    1.37    0.61
 -22  -8   0    0.57    0.41
  22  -8   0    0.31    0.40
 -22  -8   0    0.66    0.56
  22  -8   0    0.83    0.55
  22  -8   0    0.74    0.53
  22  -8   0    1.70    0.48
  22  -8   0    1.46    0.56
 -22   8   0    0.17    0.50
 -22   8   0    0.94    0.49
 -22   8   0    1.99    0.56
  22   8   0    0.60    0.57
 -22   8   0    1.04    0.57
 -22   8   0    1.27    0.50
 -22   8   0    0.59    0.56
 -24  -8   0    1.02    0.64
  24  -8   0   -0.64    0.57
  24  -8   0    0.21    0.55
 -24  -8   0    0.76    0.47
 -24  -8   0    0.57    0.64
  24  -8   0    0.01    0.55
  24  -8   0    1.13    0.48
  24   8   0    1.67    0.71
 -24   8   0    0.21    0.48
 -24   8   0    0.83    0.57
 -24   8   0    0.01    0.63
 -24   8   0   -0.67    0.54
 -24   8   0    0.50    0.53
 -24   8   0    0.36    0.66
  26  -8   0    6.73    0.98
 -26  -8   0   10.58    1.44
 -26  -8   0    7.53    1.03
  26  -8   0    8.91    1.05
 -26  -8   0    5.75    1.05
  26  -8   0    7.33    0.95
 -26   8   0    5.99    1.03
 -26   8   0    9.28    1.11
 -26   8   0    8.27    1.07
  26   8   0    5.71    1.02
 -26   8   0    6.06    0.93
 -26   8   0    6.72    0.93
 -26   8   0    8.64    1.17
 -28  -8   0    1.49    0.89
 -28  -8   0    1.15    0.81
  28  -8   0    0.39    0.70
  28  -8   0    0.59    0.77
 -28   8   0    1.41    0.67
 -28   8   0    0.21    0.73
 -28   8   0    1.66    0.78
 -28   8   0    0.05    0.62
 -28   8   0   -0.16    0.77
  28   8   0    0.19    0.83
 -28   8   0    0.45    0.83
 -30  -8   0    2.33    0.94
  30  -8   0    1.73    0.87
  30  -8   0    0.25    0.78
 -30  -8   0    2.43    0.97
 -30   8   0    0.25    0.79
 -30   8   0    0.65    0.81
 -30   8   0   -0.24    0.86
 -30   8   0    0.46    0.72
  30   8   0    0.70    0.94
 -30   8   0    1.06    0.91
 -32  -8   0   -0.76    0.90
  32  -8   0   -1.24    0.87
 -32  -8   0    0.59    1.01
 -32   8   0    0.86    0.93
 -32   8   0   -0.86    0.95
 -32   8   0    0.55    0.87
  32   8   0    0.21    1.06
 -32   8   0    0.93    0.88
 -32   8   0   -1.80    0.93
   1  -9   0   65.70    3.03
  -1  -9   0   67.31    3.03
  -1  -9   0   64.78    3.01
  -1  -9   0   66.51    2.95
  -1  -9   0   65.18    3.03
   1  -9   0   66.24    2.99
   1  -9   0   65.70    3.03
  -1  -9   0   68.58    3.01
   1  -9   0   65.97    3.02
  -1  -9   0   59.87    2.99
   1  -9   0   64.92    2.95
   1   9   0   66.80    3.05
  -1   9   0   67.87    3.04
   1   9   0   58.22    3.11
   1   9   0   66.18    2.94
  -1   9   0   67.37    3.03
   1   9   0   65.92    3.01
   1   9   0   66.76    2.98
  -1   9   0   65.82    2.97
  -1   9   0   65.27    2.93
   1   9   0   62.44    3.01
  -3  -9   0   24.08    1.26
  -3  -9   0   24.71    1.29
  -3  -9   0   24.25    1.24
   3  -9   0   26.26    1.26
  -3  -9   0   26.17    1.30
   3  -9   0   25.35    1.30
   3  -9   0   24.40    1.31
   3  -9   0   24.61    1.22
  -3  -9   0   25.76    1.34
   3  -9   0   24.55    1.31
  -3  -9   0   25.44    1.28
  -3   9   0   24.83    1.26
   3   9   0   25.29    1.27
   3   9   0   24.86    1.28
   3   9   0   22.94    1.28
  -3   9   0   24.47    1.31
  -3   9   0   24.74    1.32
   3   9   0   25.39    1.33
   3   9   0   24.37    1.24
   3   9   0   24.14    1.28
  -3   9   0   23.50    1.21
   5  -9   0   52.47    2.41
  -5  -9   0   51.06    2.43
   5  -9   0   52.84    2.42
  -5  -9   0   50.64    2.38
  -5  -9   0   51.67    2.35
   5  -9   0   51.86    2.34
   5  -9   0   52.49    2.33
  -5  -9   0   48.42    2.34
   5  -9   0   49.17    2.41
  -5   9   0   51.39    2.42
  -5   9   0   51.38    2.43
  -5   9   0   49.53    2.33
  -5   9   0   50.80    2.35
   5   9   0   49.86    2.42
   5   9   0   50.86    2.38
  -5   9   0   51.06    2.34
   5   9   0   49.84    2.35
   5   9   0   45.51    2.35
   5   9   0   51.69    2.35
   5   9   0   47.36    2.35
   7  -9   0   55.20    2.56
  -7  -9   0   55.23    2.53
  -7  -9   0   50.57    2.47
   7  -9   0   54.00    2.48
   7  -9   0   53.42    2.57
   7  -9   0   53.94    2.57
  -7  -9   0   53.06    2.59
   7  -9   0   54.61    2.49
  -7  -9   0   54.22    2.52
   7   9   0   52.24    2.48
  -7   9   0   55.76    2.49
   7   9   0   52.66    2.51
  -7   9   0   54.96    2.59
  -7   9   0   55.05    2.51
   7   9   0   57.14    2.59
  -7   9   0   53.15    2.57
   7   9   0   54.08    2.54
   7   9   0   55.09    2.48
  -7   9   0   51.36    2.49
   7   9   0   49.77    2.51
  -9  -9   0    5.84    0.58
   9  -9   0    4.93    0.50
   9  -9   0    4.27    0.57
   9  -9   0    4.66    0.54
  -9  -9   0    4.79    0.63
   9  -9   0    4.98    0.50
  -9  -9   0    4.57    0.47
  -9  -9   0    5.64    0.54
   9  -9   0    6.14    0.59
  -9   9   0    5.05    0.53
   9   9   0    4.51    0.47
  -9   9   0    5.61    0.58
  -9   9   0    5.83    0.60
   9   9   0    6.66    0.63
  -9   9   0    5.46    0.52
   9   9   0    6.09    0.56
   9   9   0    4.81    0.59
  -9   9   0    5.55    0.53
   9   9   0    5.19    0.46
 -11  -9   0   19.42    1.08
 -11  -9   0   20.34    1.17
 -11  -9   0   18.72    1.20
  11  -9   0   19.12    1.13
 -11  -9   0   16.90    0.98
  11  -9   0   19.99    1.10
  11  -9   0   19.11    1.14
  11  -9   0   18.61    1.13
  11  -9   0   19.55    1.09
  11   9   0   19.69    1.17
 -11   9   0   19.66    1.18
  11   9   0   17.25    1.06
 -11   9   0   18.30    1.19
 -11   9   0   19.54    1.16
  11   9   0   19.92    1.00
  11   9   0   17.78    0.99
 -11   9   0   18.06    1.08
 -13  -9   0   12.74    1.04
 -13  -9   0   14.61    0.89
 -13  -9   0   13.99    1.02
  13  -9   0   13.55    0.97
  13  -9   0   14.96    0.93
  13  -9   0   13.80    0.95
  13  -9   0   14.24    0.94
  13  -9   0   12.98    0.92
  13   9   0   13.79    0.76
  13   9   0   13.66    1.00
 -13   9   0   12.43    1.09
  13   9   0   13.63    0.77
 -13   9   0   13.31    0.92
  13   9   0   12.95    0.90
 -13   9   0   13.92    0.96
 -13   9   0   12.96    0.98
 -15  -9   0    7.75    0.86
  15  -9   0    7.17    0.76
  15  -9   0    8.19    0.75
  15  -9   0    8.00    0.76
  15  -9   0    8.02    0.81
 -15  -9   0    7.04    0.85
 -15  -9   0    8.31    0.71
 -15   9   0    7.17    0.85
 -15   9   0    8.11    0.81
 -15   9   0    7.59    0.85
  15   9   0    9.39    0.83
  15   9   0    6.78    0.55
 -15   9   0    8.06    0.82
  15   9   0    7.61    0.52
 -15   9   0    7.29    0.79
 -15   9   0    6.84    0.74
 -17  -9   0    1.93    0.39
 -17  -9   0    0.68    0.46
  17  -9   0    1.42    0.41
  17  -9   0    0.48    0.35
  17  -9   0    1.13    0.42
  17  -9   0    1.68    0.43
  17  -9   0    0.73    0.41
 -17  -9   0    0.69    0.47
 -17   9   0    1.31    0.44
 -17   9   0    1.64    0.48
  17   9   0    1.03    0.44
 -17   9   0    1.21    0.44
 -17   9   0    1.06    0.41
 -17   9   0    1.01    0.49
 -17   9   0    1.24    0.42
  19  -9   0   44.41    2.28
 -19  -9   0   45.19    2.45
  19  -9   0   43.09    2.39
  19  -9   0   42.93    2.31
 -19  -9   0   43.31    2.41
  19  -9   0   45.73    2.35
  19  -9   0   44.82    2.29
 -19  -9   0   41.51    2.17
 -19   9   0   45.41    2.38
 -19   9   0   43.94    2.33
 -19   9   0   44.71    2.37
 -19   9   0   45.53    2.32
 -19   9   0   46.78    2.33
  19   9   0   42.97    2.39
 -19   9   0   40.58    2.39
 -21  -9   0   18.70    1.18
 -21  -9   0   17.05    1.46
  21  -9   0   19.48    1.26
  21  -9   0   17.85    1.44
  21  -9   0   16.33    1.26
 -21  -9   0   17.58    1.48
  21  -9   0   16.16    1.32
  21  -9   0   17.81    1.38
 -21   9   0   15.86    1.45
 -21   9   0   18.52    1.45
 -21   9   0   19.04    1.31
 -21   9   0   19.43    1.37
 -21   9   0   19.18    1.41
  21   9   0   18.63    1.43
 -21   9   0   19.87    1.35
 -23  -9   0   15.65    1.12
  23  -9   0   16.11    1.17
  23  -9   0   15.49    1.29
  23  -9   0   14.07    1.35
  23  -9   0   14.93    1.17
 -23  -9   0   13.80    1.41
  23  -9   0   11.81    1.34
 -23  -9   0   12.22    1.41
 -23   9   0   14.07    1.29
  23   9   0   14.30    1.39
 -23   9   0   12.25    1.34
 -23   9   0   14.95    1.24
 -23   9   0   14.73    1.27
 -23   9   0   14.75    1.31
 -23   9   0   15.47    1.42
  25  -9   0    6.32    0.91
  25  -9   0    6.05    0.75
  25  -9   0    6.50    0.86
 -25  -9   0    8.08    1.06
 -25  -9   0    5.12    0.94
  25  -9   0    6.45    0.94
 -25  -9   0    6.31    0.71
 -25   9   0    3.59    0.75
  25   9   0    4.22    0.89
 -25   9   0    5.71    0.85
 -25   9   0    4.23    0.89
 -25   9   0    5.47    0.94
 -25   9   0    5.29    0.80
 -25   9   0    4.62    0.83
  27  -9   0   53.10    2.63
 -27  -9   0   47.34    2.94
  27  -9   0   46.12    2.78
  27  -9   0   47.60    2.85
 -27   9   0   48.63    2.80
  27   9   0   49.81    2.89
 -27   9   0   46.02    2.79
 -27   9   0   49.07    2.93
 -27   9   0   52.77    2.97
 -27   9   0   43.20    2.63
 -27   9   0   44.93    2.65
  29  -9   0    5.30    1.01
 -29  -9   0    4.68    1.04
  29  -9   0    5.04    1.59
 -29  -9   0    3.99    1.04
 -29   9   0    3.88    0.94
 -29   9   0    4.47    0.86
 -29   9   0    4.49    1.05
  29   9   0    4.04    1.11
 -29   9   0    4.29    0.93
 -29   9   0    3.06    1.13
 -29   9   0    4.60    0.88
 -31  -9   0    1.35    0.99
  31  -9   0    0.08    0.90
 -31  -9   0   -1.71    0.88
  31  -9   0   -0.68    0.86
 -31   9   0    0.47    0.94
 -31   9   0    0.11    0.97
 -31   9   0    0.76    0.89
 -31   9   0   -0.38    0.78
  31   9   0    0.66    1.02
 -31   9   0   -0.42    0.85
   0 -10   0   12.33    0.81
   0 -10   0   11.86    0.71
   0 -10   0   12.97    0.81
   0 -10   0   12.45    0.78
   0 -10   0   12.31    0.79
   0  10   0   11.23    0.77
   0  10   0    9.77    0.68
   0  10   0   11.60    0.83
   0  10   0    9.73    0.72
  -2 -10   0    2.86    0.33
  -2 -10   0    2.61    0.36
  -2 -10   0    2.14    0.36
  -2 -10   0    3.30    0.41
  -2 -10   0    2.67    0.41
   2 -10   0    2.96    0.37
   2 -10   0    3.32    0.40
   2 -10   0    2.80    0.36
   2 -10   0    2.53    0.37
   2 -10   0    2.90    0.38
   2  10   0    2.71    0.33
   2  10   0    4.33    0.50
  -2  10   0    2.93    0.41
  -2  10   0    3.66    0.43
   2  10   0    1.69    0.33
  -2  10   0    2.69    0.37
   2  10   0    2.75    0.35
  -2  10   0    2.93    0.40
   4 -10   0   29.29    1.42
   4 -10   0   28.87    1.52
  -4 -10   0   28.34    1.52
  -4 -10   0   29.57    1.50
   4 -10   0   29.02    1.51
   4 -10   0   30.72    1.52
  -4 -10   0   30.11    1.47
  -4 -10   0   30.58    1.45
  -4 -10   0   26.45    1.46
   4 -10   0   29.66    1.45
   4  10   0   29.46    1.44
  -4  10   0   28.74    1.45
   4  10   0   27.08    1.45
   4  10   0   27.55    1.51
  -4  10   0   27.86    1.41
   4  10   0   28.04    1.47
  -4  10   0   28.54    1.52
  -4  10   0   27.95    1.52
   4  10   0   26.55    1.57
  -6 -10   0   13.93    0.86
   6 -10   0   13.53    0.84
  -6 -10   0   13.64    0.85
   6 -10   0   13.62    0.82
   6 -10   0   12.10    1.08
   6 -10   0   14.25    0.91
   6 -10   0   13.47    1.01
  -6 -10   0   14.70    0.90
   6  10   0   15.13    0.89
  -6  10   0   13.78    0.87
   6  10   0   14.46    0.86
  -6  10   0   14.40    0.85
   6  10   0   14.94    0.96
  -6  10   0   14.57    0.93
   6  10   0   12.97    0.88
  -6  10   0   14.01    0.85
  -6  10   0   13.83    1.09
   6  10   0   13.05    0.86
  -8 -10   0   16.06    1.00
  -8 -10   0   14.80    0.94
  -8 -10   0   16.71    1.00
   8 -10   0   17.68    1.04
   8 -10   0   17.40    1.04
   8 -10   0   16.44    1.04
   8 -10   0   15.98    0.95
   8 -10   0   15.56    0.93
  -8 -10   0   17.03    1.07
   8  10   0   16.65    1.03
  -8  10   0   17.45    0.96
  -8  10   0   15.25    0.97
  -8  10   0   16.87    1.07
   8  10   0   16.95    0.94
   8  10   0   16.50    0.96
  -8  10   0   16.38    0.98
  -8  10   0   17.17    1.08
 -10 -10   0   18.75    1.19
 -10 -10   0   17.82    1.12
 -10 -10   0   18.08    1.08
  10 -10   0   18.70    1.13
  10 -10   0   19.02    1.14
 -10 -10   0   17.40    1.01
  10 -10   0   17.43    1.06
 -10  10   0   18.88    1.18
  10  10   0   18.17    1.17
 -10  10   0   19.10    1.09
  10  10   0   16.09    0.99
  10  10   0   19.41    1.14
  10  10   0   20.25    1.01
  12 -10   0    0.82    0.32
  12 -10   0    0.20    0.30
 -12 -10   0    0.49    0.30
  12 -10   0    0.47    0.29
  12 -10   0    0.08    0.29
 -12 -10   0    0.60    0.35
 -12 -10   0   -0.08    0.34
 -12  10   0    0.19    0.32
  12  10   0    0.01    0.33
  12  10   0    0.78    0.24
  12  10   0   -0.09    0.24
  12  10   0    0.49    0.36
 -12  10   0    0.23    0.31
 -12  10   0    0.04    0.29
 -12  10   0   -0.25    0.30
 -14 -10   0    4.19    0.50
  14 -10   0    4.29    0.54
 -14 -10   0    4.49    0.59
  14 -10   0    4.93    0.67
  14 -10   0    4.90    0.67
  14 -10   0    4.22    0.54
  14 -10   0    4.03    0.56
 -14 -10   0    3.58    0.57
  14  10   0    4.46    0.49
  14  10   0    5.23    0.72
 -14  10   0    5.83    0.74
 -14  10   0    5.66    0.71
 -14  10   0    4.98    0.64
  14  10   0    5.54    0.50
 -14  10   0    5.84    0.75
 -16 -10   0   -0.24    0.33
  16 -10   0   -0.22    0.34
  16 -10   0    0.43    0.34
  16 -10   0    0.16    0.35
 -16 -10   0   -0.84    0.38
 -16 -10   0   -0.02    0.40
  16 -10   0   -0.34    0.35
  16 -10   0    0.52    0.38
 -16  10   0    0.32    0.39
 -16  10   0    0.34    0.39
 -16  10   0   -0.29    0.35
 -16  10   0    0.10    0.37
 -16  10   0   -0.21    0.39
  16  10   0    0.31    0.26
 -16  10   0   -0.13    0.43
  16  10   0    0.11    0.23
  16  10   0   -0.11    0.40
 -18 -10   0    2.93    0.49
  18 -10   0    1.61    0.49
 -18 -10   0    1.95    0.61
  18 -10   0    2.46    0.51
  18 -10   0    1.06    0.51
 -18 -10   0    3.42    0.65
  18 -10   0    3.07    0.53
  18 -10   0    2.43    0.53
  18  10   0    2.79    0.59
 -18  10   0    2.42    0.64
 -18  10   0    2.58    0.58
 -18  10   0    2.35    0.55
 -18  10   0    2.69    0.57
 -18  10   0    2.37    0.53
 -18  10   0    2.93    0.55
  20 -10   0    2.11    0.54
 -20 -10   0    1.95    0.49
 -20 -10   0    2.02    0.64
  20 -10   0    2.22    0.59
  20 -10   0    1.87    0.54
  20 -10   0    0.96    0.44
 -20 -10   0    1.65    0.60
  20 -10   0    2.16    0.52
 -20  10   0    1.99    0.63
 -20  10   0    1.90    0.54
 -20  10   0    2.09    0.60
  20  10   0    1.10    0.61
 -20  10   0    1.60    0.52
 -20  10   0    1.43    0.55
 -20  10   0    2.81    0.61
  22 -10   0    0.51    0.45
 -22 -10   0    0.77    0.63
 -22 -10   0    0.86    0.48
  22 -10   0    0.57    0.45
  22 -10   0    0.99    0.59
  22 -10   0    0.13    0.51
  22 -10   0    0.56    0.54
 -22 -10   0    0.24    0.60
 -22  10   0    0.67    0.62
 -22  10   0    0.48    0.55
  22  10   0    0.73    0.61
 -22  10   0    0.57    0.58
 -22  10   0    0.26    0.51
 -22  10   0    0.68    0.55
 -22  10   0    1.17    0.53
  24 -10   0    0.60    0.48
 -24 -10   0   -0.02    0.67
  24 -10   0    0.36    0.63
  24 -10   0    0.26    0.58
  24 -10   0    0.06    0.60
 -24 -10   0   -0.41    0.66
 -24 -10   0    0.47    0.55
  24 -10   0   -0.37    0.50
 -24  10   0   -1.01    0.51
 -24  10   0    0.64    0.53
 -24  10   0   -0.46    0.58
 -24  10   0   -0.78    0.63
 -24  10   0    0.23    0.61
  24  10   0   -0.28    0.63
 -24  10   0    0.82    0.64
  26 -10   0   21.26    1.83
  26 -10   0   23.17    1.69
  26 -10   0   26.64    1.93
  26 -10   0   25.39    1.96
 -26 -10   0   24.90    2.03
 -26 -10   0   23.25    2.02
 -26  10   0   21.68    1.86
 -26  10   0   24.10    1.75
 -26  10   0   27.60    2.00
 -26  10   0   25.85    1.89
 -26  10   0   25.07    2.02
 -26  10   0   25.08    1.82
  26  10   0   26.44    2.27
 -28 -10   0    1.32    0.92
  28 -10   0    0.26    0.76
 -28 -10   0    0.92    0.88
  28 -10   0    2.58    0.86
 -28  10   0    0.14    0.76
 -28  10   0    1.01    0.91
  28  10   0    0.16    0.89
 -28  10   0    1.17    0.74
 -28  10   0    1.73    0.88
 -28  10   0    1.34    0.69
 -28  10   0    0.91    0.82
 -30 -10   0   -0.29    0.99
 -30 -10   0   -0.95    0.90
  30 -10   0    0.60    0.87
  30 -10   0    0.15    0.84
  30  10   0    0.80    0.97
 -30  10   0    1.14    0.84
 -30  10   0    0.15    0.84
 -30  10   0   -0.12    0.76
 -30  10   0    0.26    0.93
 -30  10   0   -0.16    0.92
  32 -10   0   -0.30    0.94
 -32 -10   0   -0.13    1.07
  32 -10   0    0.19    0.97
 -32 -10   0   -1.80    1.02
 -32  10   0    0.26    1.01
  32  10   0    1.50    1.06
 -32  10   0   -0.10    0.88
 -32  10   0    1.49    0.97
 -32  10   0    0.76    1.02
 -32  10   0   -0.87    1.01
   1 -11   0   17.27    1.03
  -1 -11   0   16.80    0.93
  -1 -11   0   17.90    1.05
   1 -11   0   13.91    0.99
   1 -11   0   15.95    0.93
  -1 -11   0   17.58    1.04
  -1 -11   0   17.38    1.02
   1 -11   0   16.89    1.05
   1 -11   0   16.39    1.03
   1  11   0   16.60    0.92
   1  11   0   16.20    0.97
  -1  11   0   17.08    0.92
   1  11   0   15.74    1.01
  -1  11   0   14.30    1.23
  -1  11   0   16.77    1.03
  -1  11   0   16.60    0.97
   3 -11   0    1.22    0.31
   3 -11   0    1.06    0.37
  -3 -11   0    0.87    0.31
   3 -11   0    0.87    0.30
   3 -11   0    0.78    0.23
  -3 -11   0    0.84    0.26
  -3 -11   0    1.04    0.29
  -3  11   0    0.67    0.27
   3  11   0    0.48    0.26
   3  11   0    0.46    0.27
  -3  11   0    0.23    0.22
   3  11   0    0.22    0.26
   3  11   0    0.84    0.37
   5 -11   0   14.44    0.96
  -5 -11   0   15.47    0.90
   5 -11   0   14.57    0.86
   5 -11   0   13.24    0.88
   5 -11   0   16.80    1.00
   5 -11   0   14.37    0.96
  -5 -11   0   14.53    0.95
  -5 -11   0   16.05    1.00
   5  11   0   13.15    0.90
   5  11   0   13.23    0.98
   5  11   0   14.76    0.92
   5  11   0   14.14    0.91
  -5  11   0   12.65    0.84
  -5  11   0   14.30    0.91
  -5  11   0   13.17    1.34
  -5  11   0   14.49    0.99
  -7 -11   0   15.79    0.97
   7 -11   0   16.83    1.04
  -7 -11   0   17.29    1.07
   7 -11   0   17.61    0.94
   7 -11   0   17.36    1.06
  -7 -11   0   16.70    1.01
   7 -11   0   17.71    1.06
   7  11   0   16.07    1.08
  -7  11   0   14.26    1.04
  -7  11   0   13.41    0.94
  -7  11   0   15.16    1.05
  -7  11   0   13.23    0.93
  -7  11   0   15.22    0.96
   7  11   0   13.39    0.93
   9 -11   0   10.51    0.74
   9 -11   0   11.13    0.86
  -9 -11   0   10.34    0.82
  -9 -11   0   11.34    0.90
   9 -11   0   11.41    0.84
   9 -11   0   11.86    0.85
  -9 -11   0    9.20    0.78
  -9  11   0   11.57    0.90
   9  11   0    9.87    0.86
   9  11   0    8.79    0.76
   9  11   0   10.93    0.82
  -9  11   0   12.35    0.88
  -9  11   0   10.11    0.78
   9  11   0    9.65    0.73
  11 -11   0   27.44    1.51
 -11 -11   0   26.85    1.54
  11 -11   0   27.13    1.48
  11 -11   0   27.02    1.40
 -11 -11   0   26.97    1.47
 -11 -11   0   26.52    1.42
  11 -11   0   25.71    1.47
 -11  11   0   26.03    1.51
  11  11   0   23.91    1.49
 -11  11   0   24.69    1.49
  11  11   0   23.27    1.46
  11  11   0   24.17    1.33
 -11  11   0   23.65    1.39
  11  11   0   24.95    1.33
 -13 -11   0   33.96    1.72
 -13 -11   0   31.30    1.85
  13 -11   0   30.94    1.77
  13 -11   0   35.87    1.82
 -13 -11   0   33.27    1.82
  13 -11   0   31.70    1.86
  13 -11   0   33.70    1.81
 -13  11   0   31.27    1.75
 -13  11   0   32.99    1.83
  13  11   0   32.13    1.62
 -13  11   0   32.73    1.85
  13  11   0   32.37    1.85
  13  11   0   33.91    1.82
  13  11   0   32.50    1.62
 -13  11   0   33.05    1.82
  15 -11   0   16.66    1.06
 -15 -11   0   14.98    1.16
 -15 -11   0   12.93    1.15
  15 -11   0   12.59    1.09
 -15 -11   0   14.95    1.02
  15 -11   0   14.69    1.07
  15 -11   0   16.40    1.08
  15 -11   0   14.35    1.09
  15  11   0   13.76    1.14
 -15  11   0   16.04    1.12
 -15  11   0   14.69    1.13
 -15  11   0   15.82    1.09
  15  11   0   13.55    0.87
 -15  11   0   16.84    1.17
  15  11   0   13.51    0.88
 -15  11   0   16.31    1.17
 -17 -11   0   24.07    1.41
  17 -11   0   24.81    1.50
  17 -11   0   23.71    1.48
  17 -11   0   23.82    1.56
 -17 -11   0   23.69    1.61
 -17 -11   0   22.12    1.57
  17 -11   0   24.67    1.51
  17 -11   0   25.99    1.49
  17  11   0   25.71    1.60
 -17  11   0   24.56    1.57
 -17  11   0   25.53    1.57
 -17  11   0   26.23    1.53
 -17  11   0   25.32    1.59
 -17  11   0   23.93    1.61
  17  11   0   23.27    1.26
 -17  11   0   23.78    1.51
  17  11   0   23.22    1.22
  19 -11   0    2.41    0.54
 -19 -11   0    3.09    0.72
  19 -11   0    2.83    0.56
 -19 -11   0    2.94    0.52
  19 -11   0    3.00    0.60
 -19 -11   0    2.89    0.67
  19 -11   0    2.56    0.58
  19 -11   0    1.72    0.58
 -19  11   0    1.52    0.55
  19  11   0    1.91    0.61
 -19  11   0    2.48    0.61
 -19  11   0    1.88    0.57
 -19  11   0    1.91    0.63
 -19  11   0    2.54    0.62
 -19  11   0    1.99    0.57
  21 -11   0    0.80    0.54
  21 -11   0    1.42    0.49
 -21 -11   0    0.82    0.61
 -21 -11   0    1.68    0.65
  21 -11   0    1.98    0.55
  21 -11   0    0.30    0.50
  21 -11   0    1.34    0.58
 -21  11   0    1.15    0.60
 -21  11   0    0.63    0.61
  21  11   0    1.52    0.66
 -21  11   0    2.48    0.63
 -21  11   0    1.16    0.55
 -21  11   0    2.25    0.61
 -21  11   0    1.04    0.55
  23 -11   0   -0.02    0.56
  23 -11   0    1.62    0.62
 -23 -11   0    2.08    0.74
 -23 -11   0    2.17    0.76
 -23 -11   0    0.72    0.70
  23 -11   0    0.76    0.49
  23 -11   0    0.44    0.64
  23 -11   0    0.45    0.51
 -23  11   0   -0.31    0.54
 -23  11   0    1.89    0.72
  23  11   0    0.85    0.69
 -23  11   0    0.15    0.61
 -23  11   0    0.63    0.62
 -23  11   0    1.17    0.64
 -23  11   0    0.08    0.55
  25 -11   0    1.59    0.76
 -25 -11   0    4.93    0.95
 -25 -11   0    4.00    0.91
  25 -11   0    3.90    0.68
  25 -11   0    3.02    0.81
  25 -11   0    3.89    0.74
  25 -11   0    4.12    0.80
 -25  11   0    4.82    0.85
 -25  11   0    4.99    0.80
 -25  11   0    3.98    0.88
 -25  11   0    5.29    0.92
 -25  11   0    3.88    0.83
 -25  11   0    4.08    0.81
  27 -11   0    6.30    1.07
  27 -11   0    6.15    0.99
 -27 -11   0    5.54    1.11
  27 -11   0    9.84    1.26
 -27 -11   0    5.95    1.17
  27 -11   0    4.02    0.93
 -27  11   0    8.09    1.18
 -27  11   0    5.72    1.02
 -27  11   0    5.61    0.94
 -27  11   0    7.43    1.02
 -27  11   0    4.99    1.09
  27  11   0    7.09    1.16
 -27  11   0    6.67    1.01
  29 -11   0    1.38    0.88
 -29 -11   0    3.10    1.05
  29 -11   0    2.03    0.92
 -29 -11   0    1.68    0.98
 -29  11   0    1.35    0.85
 -29  11   0    1.34    0.78
 -29  11   0    3.11    0.94
  29  11   0    1.05    0.97
 -29  11   0    0.83    1.00
 -29  11   0    1.70    0.84
 -29  11   0    1.21    0.96
 -31 -11   0    1.49    1.02
  31 -11   0    0.81    0.98
  31 -11   0    0.57    0.94
 -31 -11   0    1.32    1.13
  31  11   0   -0.57    1.07
 -31  11   0    1.43    0.87
 -31  11   0   -0.15    0.98
 -31  11   0   -0.97    0.96
 -31  11   0    0.32    0.93
 -31  11   0    0.28    0.99
   0 -12   0  222.22    9.68
   0 -12   0  217.93    9.66
   0 -12   0  221.07    9.68
   0 -12   0  221.15    9.57
   0  12   0  212.95    9.54
   0  12   0  223.65    9.70
   0  12   0  217.93    9.69
   0  12   0  218.75    9.60
  -2 -12   0    9.95    0.90
  -2 -12   0   10.27    0.72
   2 -12   0   10.78    0.84
  -2 -12   0   10.97    0.85
   2 -12   0    9.79    0.71
   2 -12   0   10.08    0.83
  -2 -12   0   10.07    0.83
   2 -12   0   10.80    0.81
  -2  12   0   11.81    0.87
   2  12   0   10.77    0.76
   2  12   0   10.70    0.85
  -2  12   0   10.74    0.77
  -2  12   0   11.55    0.88
  -2  12   0   11.32    0.71
   2  12   0   12.39    0.81
   2  12   0   10.39    0.82
   4 -12   0    0.36    0.30
  -4 -12   0    0.28    0.27
   4 -12   0    0.14    0.28
   4 -12   0    0.32    0.22
  -4 -12   0    0.96    0.35
   4 -12   0    0.36    0.29
  -4 -12   0    0.58    0.27
   4  12   0    0.68    0.29
   4  12   0    0.45    0.31
   4  12   0    0.59    0.32
   4  12   0    0.84    0.30
  -4  12   0    0.40    0.26
  -4  12   0    0.50    0.28
  -4  12   0    0.33    0.32
  -4  12   0    0.41    0.32
   6 -12   0  233.71   10.10
  -6 -12   0  227.76   10.11
   6 -12   0  230.06   10.08
   6 -12   0  228.89   10.09
   6 -12   0  229.13    9.97
  -6 -12   0  227.97   10.00
  -6  12   0  229.02   10.09
   6  12   0  212.72   10.15
  -6  12   0  234.95   10.01
   6  12   0  232.21   10.10
   6  12   0  228.93   10.01
  -6  12   0  235.66   10.11
  -6  12   0  220.82    9.96
   8 -12   0   50.78    2.56
  -8 -12   0   51.01    2.59
  -8 -12   0   46.62    2.63
   8 -12   0   51.02    2.57
   8 -12   0   51.88    2.44
  -8 -12   0   52.37    2.50
   8 -12   0   53.93    2.56
  -8  12   0   53.76    2.60
  -8  12   0   47.09    2.57
  -8  12   0   51.39    2.49
  -8  12   0   54.62    2.59
   8  12   0   50.99    2.52
   8  12   0   52.67    2.59
   8  12   0   53.19    2.47
 -10 -12   0   15.14    1.15
  10 -12   0   16.48    1.13
  10 -12   0   17.76    1.03
 -10 -12   0   14.16    1.19
 -10 -12   0   17.33    1.10
  10 -12   0   16.57    1.12
  10 -12   0   18.10    1.13
 -10  12   0   17.29    1.08
  10  12   0   16.51    1.00
  10  12   0   14.44    1.15
  10  12   0   16.08    1.12
 -10  12   0   17.97    1.16
 -10  12   0   15.24    1.12
  12 -12   0    1.92    0.39
 -12 -12   0    1.17    0.42
  12 -12   0    1.53    0.43
 -12 -12   0    1.34    0.47
 -12 -12   0    0.70    0.43
  12 -12   0    0.96    0.40
  12 -12   0    0.92    0.39
  12  12   0    1.25    0.43
 -12  12   0    2.37    0.48
  12  12   0    1.58    0.48
  12  12   0    2.62    0.37
 -12  12   0    2.11    0.46
  12  12   0    1.97    0.42
 -12  12   0    1.80    0.48
  14 -12   0    1.00    0.43
  14 -12   0    0.84    0.43
  14 -12   0    1.22    0.44
 -14 -12   0    0.65    0.48
  14 -12   0    1.68    0.41
 -14 -12   0    0.88    0.45
  14  12   0    1.15    0.35
 -14  12   0    1.41    0.46
  14  12   0    1.20    0.44
 -14  12   0    1.24    0.46
 -14  12   0    0.70    0.43
 -14  12   0    1.34    0.43
  14  12   0    0.94    0.32
  16 -12   0   25.56    1.50
  16 -12   0   25.33    1.55
  16 -12   0   25.03    1.59
 -16 -12   0   22.76    1.59
 -16 -12   0   23.12    1.65
  16 -12   0   24.94    1.53
  16  12   0   23.67    1.30
  16  12   0   24.69    1.58
 -16  12   0   25.66    1.60
 -16  12   0   25.01    1.56
 -16  12   0   24.96    1.56
 -16  12   0   25.60    1.53
 -16  12   0   24.52    1.61
  16  12   0   24.00    1.30
 -18 -12   0    1.24    0.58
  18 -12   0    0.64    0.47
  18 -12   0    0.89    0.51
 -18 -12   0    0.55    0.45
  18 -12   0    0.35    0.47
 -18 -12   0    0.66    0.59
  18 -12   0    0.90    0.46
  18 -12   0    0.71    0.48
  18  12   0    0.42    0.34
 -18  12   0    0.61    0.52
 -18  12   0    1.45    0.61
 -18  12   0    0.62    0.52
 -18  12   0    0.79    0.53
  18  12   0    1.00    0.50
 -18  12   0    0.98    0.53
  18  12   0   -0.08    0.51
 -18  12   0    1.21    0.50
  20 -12   0    7.35    0.92
 -20 -12   0    8.25    1.16
  20 -12   0    8.28    0.99
 -20 -12   0    7.85    0.97
  20 -12   0    7.32    0.95
  20 -12   0    7.78    1.00
  20 -12   0    8.07    1.03
 -20 -12   0    7.96    0.93
 -20  12   0    8.40    1.10
 -20  12   0    8.85    1.04
 -20  12   0    8.40    1.14
 -20  12   0    7.74    1.06
  20  12   0    8.13    1.10
 -20  12   0    8.38    1.14
 -20  12   0    9.49    1.22
 -22 -12   0    2.44    0.58
  22 -12   0    2.79    0.72
  22 -12   0    3.28    0.65
  22 -12   0    1.99    0.62
 -22 -12   0    2.08    0.73
 -22 -12   0    2.87    0.78
  22 -12   0    2.88    0.65
  22 -12   0    2.59    0.66
 -22  12   0    2.70    0.70
 -22  12   0    2.94    0.66
 -22  12   0    3.30    0.77
 -22  12   0    3.07    0.68
  22  12   0    3.02    0.81
 -22  12   0    3.30    0.73
 -22  12   0    4.10    0.77
 -24 -12   0   14.84    1.64
  24 -12   0   11.74    1.49
  24 -12   0   14.00    1.42
 -24 -12   0   14.54    1.65
 -24 -12   0   14.60    1.26
  24 -12   0   14.36    1.27
  24 -12   0   14.66    1.38
  24 -12   0   13.07    1.42
 -24  12   0   15.51    1.38
  24  12   0   14.47    1.64
 -24  12   0   13.47    1.48
 -24  12   0   15.91    1.49
 -24  12   0   14.02    1.51
 -24  12   0   15.93    1.45
 -24  12   0   13.40    1.55
  26 -12   0   11.60    1.54
  26 -12   0   12.10    1.31
  26 -12   0    9.51    1.34
 -26 -12   0   12.09    1.70
 -26 -12   0   13.74    1.71
  26 -12   0   11.24    1.49
  26 -12   0   11.49    1.49
 -26  12   0   11.35    1.37
  26  12   0   12.15    1.53
 -26  12   0   15.58    1.54
 -26  12   0   11.46    1.59
 -26  12   0    8.43    1.14
 -26  12   0    9.48    1.27
 -26  12   0   11.85    1.52
 -28 -12   0    1.07    0.95
 -28 -12   0   -0.24    0.84
  28 -12   0   -1.69    0.78
  28 -12   0   -0.23    0.75
  28 -12   0   -0.49    0.90
  28  12   0    0.61    0.95
 -28  12   0    1.04    0.87
 -28  12   0   -0.42    0.74
 -28  12   0    1.15    0.92
 -28  12   0   -0.21    0.79
 -28  12   0   -0.85    0.76
  30 -12   0    0.44    0.94
 -30 -12   0    1.57    1.00
 -30 -12   0    0.02    1.00
 -30  12   0   -0.37    0.78
 -30  12   0    0.46    0.89
  30  12   0    0.48    1.02
 -30  12   0    1.82    1.06
 -30  12   0   -1.18    0.93
 -30  12   0    0.14    0.90
  -1 -13   0    3.08    0.47
   1 -13   0    2.57    0.45
  -1 -13   0    2.14    0.35
   1 -13   0    2.18    0.43
   1 -13   0    2.99    0.37
  -1 -13   0    2.13    0.45
  -1 -13   0    2.90    0.44
   1 -13   0    2.10    0.41
   1  13   0    2.77    0.44
   1  13   0    2.83    0.48
  -1  13   0    2.32    0.44
   1  13   0    2.44    0.39
   1  13   0    2.90    0.42
  -1  13   0    3.43    0.46
  -1  13   0    2.43    0.37
  -1  13   0    2.39    0.45
   3 -13   0   10.81    0.75
   3 -13   0   10.57    0.88
  -3 -13   0   11.28    0.91
  -3 -13   0   10.22    0.77
  -3 -13   0   10.49    0.84
  -3 -13   0   11.65    0.88
   3 -13   0   12.00    0.89
   3 -13   0   10.67    0.86
  -3  13   0   11.30    0.76
   3  13   0   12.27    0.90
   3  13   0   10.79    0.85
  -3  13   0    9.72    0.88
   3  13   0    9.99    0.81
  -3  13   0   12.13    0.94
   3  13   0   11.29    0.86
  -3  13   0   10.33    0.81
  -5 -13   0   17.40    1.11
  -5 -13   0   15.88    1.02
   5 -13   0   16.54    1.08
   5 -13   0   16.43    1.11
   5 -13   0   15.98    0.98
  -5 -13   0   16.59    1.14
   5 -13   0   17.28    1.14
   5  13   0   17.65    1.18
   5  13   0   16.80    1.08
  -5  13   0   15.51    0.97
  -5  13   0   16.05    1.04
  -5  13   0   15.85    1.13
  -5  13   0   16.86    1.16
  -7 -13   0    6.69    0.74
  -7 -13   0    6.72    0.77
  -7 -13   0    6.72    0.72
   7 -13   0    6.45    0.63
   7 -13   0    7.53    0.77
   7 -13   0    6.58    0.74
   7 -13   0    6.49    0.77
  -7  13   0    7.49    0.73
   7  13   0    7.53    0.83
  -7  13   0    7.34    0.83
   7  13   0    8.07    0.77
   7  13   0    8.78    0.74
  -7  13   0    8.33    0.81
  -9 -13   0    3.20    0.50
  -9 -13   0    2.89    0.54
   9 -13   0    2.85    0.50
  -9 -13   0    2.78    0.54
   9 -13   0    2.82    0.50
   9 -13   0    2.70    0.47
   9 -13   0    4.01    0.54
   9  13   0    3.78    0.48
  -9  13   0    2.75    0.52
  -9  13   0    3.53    0.55
  -9  13   0    3.63    0.50
   9  13   0    4.12    0.57
   9  13   0    3.11    0.50
 -11 -13   0   -0.07    0.39
  11 -13   0    0.26    0.37
  11 -13   0    0.41    0.34
 -11 -13   0    0.73    0.40
 -11 -13   0    1.30    0.40
  11 -13   0    0.28    0.37
  11 -13   0   -0.20    0.30
  11  13   0   -0.29    0.42
  11  13   0    0.36    0.33
 -11  13   0    0.41    0.40
  11  13   0    0.45    0.38
 -11  13   0    0.46    0.39
 -11  13   0    0.61    0.42
  13 -13   0    0.45    0.39
  13 -13   0    0.76    0.41
 -13 -13   0    0.22    0.43
 -13 -13   0    0.25    0.41
  13 -13   0    0.36    0.34
 -13 -13   0    0.46    0.37
  13 -13   0    0.72    0.39
 -13  13   0    0.22    0.43
 -13  13   0    0.66    0.43
  13  13   0    0.68    0.34
  13  13   0   -0.20    0.40
  13  13   0   -0.19    0.43
 -13  13   0    0.18    0.42
 -13  13   0   -0.34    0.36
  15 -13   0   16.99    1.30
 -15 -13   0   15.68    1.33
  15 -13   0   18.51    1.20
  15 -13   0   19.25    1.30
 -15 -13   0   19.04    1.34
 -15 -13   0   17.60    1.20
  15 -13   0   18.21    1.26
  15  13   0   15.52    1.05
 -15  13   0   17.24    1.31
 -15  13   0   18.15    1.33
 -15  13   0   18.10    1.34
 -15  13   0   16.96    1.20
  15  13   0   16.47    1.22
  15  13   0   17.96    1.33
  17 -13   0    0.20    0.42
 -17 -13   0    0.24    0.51
  17 -13   0    1.11    0.48
  17 -13   0    0.59    0.43
 -17 -13   0    0.37    0.54
  17 -13   0    0.78    0.50
 -17 -13   0    0.31    0.44
 -17  13   0    0.34    0.52
 -17  13   0    0.54    0.47
  17  13   0    0.14    0.34
 -17  13   0    0.79    0.51
 -17  13   0    0.52    0.52
  17  13   0    1.24    0.53
 -17  13   0    0.64    0.51
 -19 -13   0   25.50    1.76
  19 -13   0   25.83    1.66
  19 -13   0   24.29    1.70
  19 -13   0   25.01    1.60
 -19 -13   0   23.99    1.51
  19 -13   0   21.68    1.57
 -19 -13   0   23.16    1.80
 -19  13   0   23.55    1.66
  19  13   0   21.69    1.68
 -19  13   0   24.39    1.79
  19  13   0   22.16    1.29
 -19  13   0   22.65    1.66
 -19  13   0   22.34    1.62
 -19  13   0   23.76    1.68
 -19  13   0   24.42    1.71
  21 -13   0    9.16    1.10
 -21 -13   0   11.27    1.34
  21 -13   0   11.61    1.19
  21 -13   0   11.95    1.17
  21 -13   0   12.08    1.16
 -21 -13   0   11.63    1.08
  21 -13   0    9.64    1.27
 -21 -13   0   10.38    1.43
 -21  13   0   10.53    1.33
 -21  13   0    9.84    1.28
 -21  13   0   10.09    1.16
 -21  13   0   12.18    1.30
  21  13   0   10.93    1.28
 -21  13   0    9.21    1.23
 -21  13   0    8.98    1.12
  23 -13   0    6.15    0.82
 -23 -13   0    6.57    0.78
  23 -13   0    6.30    0.87
  23 -13   0    5.20    0.92
  23 -13   0    6.20    0.89
 -23 -13   0    6.25    1.01
 -23 -13   0    7.51    1.06
  23 -13   0    6.66    0.91
 -23  13   0    7.05    0.93
 -23  13   0    6.02    0.89
 -23  13   0    5.98    0.97
  23  13   0    6.29    1.03
 -23  13   0    6.28    0.95
 -23  13   0    5.07    0.89
 -23  13   0    6.79    0.96
 -25 -13   0    6.02    1.09
  25 -13   0    5.63    0.84
  25 -13   0    5.83    0.94
  25 -13   0    5.01    0.88
  25 -13   0    5.12    1.02
  25 -13   0    5.58    0.94
  25  13   0    5.40    1.11
 -25  13   0    5.02    1.05
 -25  13   0    5.96    1.01
 -25  13   0    5.44    0.95
 -25  13   0    5.77    0.97
 -25  13   0    7.11    1.00
 -25  13   0    5.97    0.94
 -27 -13   0    4.74    1.08
  27 -13   0    2.31    0.90
  27 -13   0    3.06    0.90
 -27 -13   0    3.39    1.05
  27 -13   0    1.00    0.75
  27 -13   0    2.77    0.95
  27 -13   0    3.67    0.80
 -27  13   0    4.30    0.93
 -27  13   0    4.90    1.07
 -27  13   0    2.54    0.89
  27  13   0    4.29    1.07
 -27  13   0    5.26    0.99
 -27  13   0    3.17    0.96
 -27  13   0    3.47    1.00
  29 -13   0    2.40    0.98
 -29 -13   0    0.95    1.02
  29 -13   0    1.80    1.00
 -29 -13   0    2.00    1.11
  29 -13   0    2.31    0.95
 -29  13   0    1.88    1.05
 -29  13   0    0.74    0.94
 -29  13   0    3.82    0.98
 -29  13   0    0.92    1.00
  29  13   0    0.32    0.97
 -29  13   0    2.01    0.95
   0 -14   0   27.21    1.64
   0 -14   0   27.95    1.53
   0 -14   0   31.35    1.64
   0 -14   0   30.89    1.66
   0  14   0   28.65    1.57
   0  14   0   28.43    1.51
   0  14   0   27.91    1.65
   0  14   0   28.85    1.62
  -2 -14   0   19.60    1.31
   2 -14   0   21.76    1.21
   2 -14   0   22.17    1.32
  -2 -14   0   22.63    1.21
   2 -14   0   22.41    1.31
  -2 -14   0   19.72    1.31
   2 -14   0   22.01    1.35
  -2 -14   0   21.66    1.30
   2  14   0   20.95    1.33
  -2  14   0   20.01    1.35
  -2  14   0   18.98    1.17
  -2  14   0   21.09    1.25
   2  14   0   19.56    1.25
  -2  14   0   20.83    1.33
   2  14   0   21.46    1.29
   4 -14   0    3.89    0.55
   4 -14   0    3.73    0.55
   4 -14   0    3.86    0.55
  -4 -14   0    3.65    0.57
  -4 -14   0    5.08    0.61
  -4 -14   0    3.75    0.56
  -4  14   0    5.39    0.73
   4  14   0    4.04    0.59
  -4  14   0    4.53    0.59
  -4  14   0    5.45    0.64
   4  14   0    5.02    0.65
  -4  14   0    4.48    0.60
   4  14   0    6.33    0.67
  -6 -14   0    8.71    0.76
   6 -14   0    8.84    0.82
  -6 -14   0    8.17    0.86
   6 -14   0    8.03    0.80
  -6 -14   0    9.07    0.84
   6 -14   0    7.67    0.85
   6 -14   0    7.85    0.78
  -6  14   0    8.97    0.89
   6  14   0    8.29    0.79
  -6  14   0    8.85    0.78
  -6  14   0    7.28    0.85
   6  14   0    8.04    0.79
   6  14   0    8.00    0.90
   8 -14   0   16.20    1.21
   8 -14   0   18.27    1.21
  -8 -14   0   18.40    1.20
   8 -14   0   18.38    1.23
  -8 -14   0   17.06    1.28
   8 -14   0   18.03    1.09
  -8 -14   0   17.88    1.26
  -8  14   0   18.36    1.16
  -8  14   0   19.97    1.27
   8  14   0   18.51    1.14
   8  14   0   17.37    1.19
   8  14   0   15.28    1.23
  -8  14   0   17.87    1.27
 -10 -14   0   12.25    1.12
  10 -14   0   13.78    1.08
  10 -14   0   14.30    1.08
 -10 -14   0   13.57    1.07
 -10 -14   0   12.71    1.02
  10 -14   0   14.45    1.11
  10 -14   0   15.59    0.97
 -10  14   0   11.64    1.12
  10  14   0   12.15    1.14
 -10  14   0   13.25    1.14
 -10  14   0   14.38    1.11
  10  14   0   13.52    1.08
 -12 -14   0    8.47    0.89
  12 -14   0    8.00    0.91
 -12 -14   0    6.69    0.86
  12 -14   0    6.83    0.78
  12 -14   0    7.19    0.88
 -12 -14   0    6.43    0.82
  12 -14   0    7.59    0.87
 -12  14   0    7.26    0.98
 -12  14   0    8.37    0.87
 -12  14   0    8.29    0.98
  12  14   0    8.62    0.90
  12  14   0    8.32    1.01
  12  14   0    7.99    0.75
 -14 -14   0    7.38    0.88
  14 -14   0    6.95    0.92
  14 -14   0    7.18    0.83
 -14 -14   0    7.82    0.98
  14 -14   0    7.54    0.90
  14 -14   0    7.73    0.91
 -14 -14   0    8.93    1.00
 -14  14   0    5.99    0.77
  14  14   0    5.72    0.72
  14  14   0    7.09    0.97
  14  14   0    5.53    0.81
 -14  14   0    6.22    0.81
 -14  14   0    5.26    0.77
 -14  14   0    6.20    0.86
 -16 -14   0    1.48    0.61
  16 -14   0    0.82    0.52
  16 -14   0    1.07    0.52
 -16 -14   0    1.35    0.57
  16 -14   0    2.13    0.50
 -16 -14   0    1.49    0.50
  16 -14   0    2.02    0.55
 -16  14   0    2.31    0.59
  16  14   0    1.82    0.40
  16  14   0    1.40    0.60
 -16  14   0    0.59    0.56
 -16  14   0    1.59    0.58
 -16  14   0    1.28    0.53
  18 -14   0    0.25    0.51
 -18 -14   0    0.74    0.59
  18 -14   0   -0.27    0.52
 -18 -14   0    1.00    0.62
 -18 -14   0    0.23    0.47
  18 -14   0    0.27    0.47
  18 -14   0   -0.20    0.47
  18  14   0    0.42    0.38
 -18  14   0   -0.07    0.54
 -18  14   0    1.05    0.61
 -18  14   0    0.02    0.54
  18  14   0   -0.52    0.53
 -18  14   0    0.88    0.58
 -18  14   0   -0.07    0.50
 -18  14   0    0.15    0.54
 -20 -14   0    0.70    0.54
 -20 -14   0    1.32    0.68
 -20 -14   0    2.05    0.75
  20 -14   0    1.52    0.66
  20 -14   0    0.89    0.59
  20 -14   0    1.78    0.59
  20 -14   0    1.77    0.59
 -20  14   0    2.16    0.71
 -20  14   0    1.11    0.58
 -20  14   0    0.41    0.65
 -20  14   0    2.45    0.73
 -20  14   0    1.64    0.69
  20  14   0    2.54    0.74
 -20  14   0    1.72    0.67
 -22 -14   0    1.61    0.58
 -22 -14   0    1.64    0.79
  22 -14   0    0.95    0.67
  22 -14   0    0.08    0.59
 -22 -14   0    1.01    0.74
  22 -14   0    0.99    0.58
  22 -14   0    1.05    0.64
 -22  14   0    0.24    0.67
 -22  14   0    0.82    0.65
 -22  14   0    0.51    0.74
 -22  14   0    0.83    0.66
  22  14   0    1.36    0.73
 -22  14   0    0.12    0.64
 -22  14   0    0.16    0.70
  24 -14   0    1.71    0.71
  24 -14   0    1.02    0.77
  24 -14   0    1.39    0.70
  24 -14   0    0.63    0.73
  24 -14   0    0.51    0.61
 -24 -14   0    0.83    0.82
 -24 -14   0    2.05    0.82
  24  14   0    1.35    0.90
 -24  14   0    0.73    0.73
 -24  14   0   -0.26    0.78
 -24  14   0    0.51    0.69
 -24  14   0    1.30    0.76
 -24  14   0    2.06    0.83
 -24  14   0    0.54    0.69
  26 -14   0    3.72    0.80
 -26 -14   0    3.26    1.01
  26 -14   0    2.22    0.87
 -26 -14   0    2.21    0.97
  26 -14   0    2.80    0.94
  26 -14   0    2.26    0.84
  26 -14   0    3.28    0.80
 -26  14   0    3.55    0.91
 -26  14   0    3.46    1.02
  26  14   0    2.66    0.99
 -26  14   0    2.85    0.86
 -26  14   0    2.28    0.89
 -26  14   0    3.19    0.92
 -26  14   0    2.55    0.94
  28 -14   0    0.13    0.89
  28 -14   0    0.39    0.92
  28 -14   0    0.00    0.84
 -28 -14   0   -0.23    0.94
  28 -14   0    0.35    0.73
 -28 -14   0   -0.28    0.98
 -28  14   0   -0.35    0.83
 -28  14   0    0.39    0.95
 -28  14   0    0.88    0.90
 -28  14   0    2.42    1.05
  28  14   0    1.19    0.99
 -28  14   0    0.74    0.86
 -28  14   0    0.34    0.97
   1 -15   0    1.19    0.44
  -1 -15   0    0.72    0.40
  -1 -15   0    1.40    0.41
   1 -15   0    0.80    0.31
  -1 -15   0    0.97    0.41
   1 -15   0    0.76    0.38
  -1 -15   0   -0.02    0.31
   1 -15   0    0.95    0.41
   1  15   0    0.61    0.35
   1  15   0    0.71    0.39
  -1  15   0    0.23    0.37
   1  15   0    0.63    0.40
  -1  15   0    1.05    0.38
  -1  15   0    0.43    0.40
   3 -15   0    1.78    0.37
   3 -15   0    1.74    0.45
  -3 -15   0    1.70    0.47
   3 -15   0    1.57    0.44
  -3 -15   0    1.45    0.43
   3 -15   0    1.69    0.44
   3  15   0    1.39    0.42
   3  15   0    1.64    0.42
  -3  15   0    2.47    0.50
  -3  15   0    1.84    0.46
   3  15   0    1.35    0.45
   5 -15   0    5.39    0.75
  -5 -15   0    4.24    0.68
  -5 -15   0    5.31    0.72
   5 -15   0    5.85    0.61
   5 -15   0    4.07    0.61
  -5 -15   0    3.20    0.58
   5 -15   0    4.58    0.64
   5  15   0    3.81    0.56
  -5  15   0    5.01    0.65
   5  15   0    4.06    0.63
   5  15   0    4.52    0.58
  -5  15   0    4.89    0.66
   7 -15   0    1.64    0.48
   7 -15   0    1.71    0.38
  -7 -15   0    1.29    0.44
   7 -15   0    2.22    0.51
  -7 -15   0    2.66    0.58
  -7 -15   0    1.54    0.50
   7 -15   0    1.82    0.49
  -7  15   0    1.99    0.52
  -7  15   0    2.04    0.54
   7  15   0    3.12    0.61
  -7  15   0    2.84    0.57
   7  15   0    2.45    0.48
   7  15   0    2.47    0.51
  -9 -15   0   15.05    1.20
   9 -15   0   17.53    1.26
   9 -15   0   15.93    1.25
  -9 -15   0   17.26    1.34
   9 -15   0   16.90    1.11
   9 -15   0   16.11    1.27
  -9 -15   0   16.87    1.20
  -9  15   0   18.56    1.33
  -9  15   0   17.25    1.19
   9  15   0   16.77    1.32
   9  15   0   19.78    1.18
  -9  15   0   16.83    1.29
   9  15   0   17.01    1.25
 -11 -15   0    4.06    0.62
  11 -15   0    2.84    0.61
  11 -15   0    3.30    0.58
  11 -15   0    3.48    0.61
 -11 -15   0    3.49    0.65
 -11 -15   0    4.06    0.61
  11  15   0    3.31    0.50
  11  15   0    3.62    0.68
 -11  15   0    3.98    0.60
 -11  15   0    2.85    0.62
 -11  15   0    4.14    0.67
  11  15   0    2.95    0.61
 -13 -15   0    2.05    0.61
  13 -15   0    2.67    0.58
  13 -15   0    2.44    0.49
 -13 -15   0    1.88    0.56
  13 -15   0    3.45    0.62
  13 -15   0    2.77    0.56
 -13 -15   0    2.68    0.57
  13  15   0    2.58    0.60
 -13  15   0    2.66    0.62
 -13  15   0    2.75    0.56
 -13  15   0    2.65    0.61
 -13  15   0    2.97    0.61
  13  15   0    2.37    0.65
 -15 -15   0   26.36    1.62
 -15 -15   0   27.70    1.85
  15 -15   0   26.06    1.73
 -15 -15   0   24.84    1.72
  15 -15   0   27.49    1.70
  15 -15   0   26.54    1.58
  15 -15   0   27.46    1.73
  15  15   0   25.05    1.48
  15  15   0   22.42    1.79
 -15  15   0   28.10    1.80
  15  15   0   28.00    1.75
 -15  15   0   27.76    1.80
 -15  15   0   27.50    1.78
 -15  15   0   25.03    1.62
  17 -15   0   14.03    1.29
  17 -15   0   14.78    1.31
  17 -15   0   13.92    1.16
 -17 -15   0   14.83    1.23
  17 -15   0   14.01    1.27
 -17 -15   0   14.59    1.45
 -17 -15   0   14.62    1.34
  17  15   0   11.73    1.00
  17  15   0   14.04    1.30
 -17  15   0   13.86    1.33
 -17  15   0   13.44    1.30
 -17  15   0   15.62    1.29
 -17  15   0   13.79    1.25
 -17  15   0   15.45    1.39
 -19 -15   0   34.83    1.98
  19 -15   0   33.62    2.14
  19 -15   0   36.15    2.07
  19 -15   0   35.09    2.12
 -19 -15   0   35.42    2.20
  19 -15   0   31.98    2.16
 -19 -15   0   35.33    2.26
  19  15   0   33.72    2.18
  19  15   0   32.21    1.98
 -19  15   0   35.07    2.12
 -19  15   0   34.57    2.24
 -19  15   0   35.98    2.21
 -19  15   0   35.88    2.21
 -19  15   0   35.79    2.08
 -19  15   0   34.19    2.20
  21 -15   0    7.73    1.02
 -21 -15   0    9.03    1.17
  21 -15   0    7.30    0.96
 -21 -15   0    9.44    1.11
  21 -15   0    9.40    1.20
 -21 -15   0    7.79    1.02
  21 -15   0    8.35    1.15
 -21  15   0    6.83    1.01
 -21  15   0    4.99    0.93
  21  15   0    8.83    1.13
 -21  15   0    8.69    1.10
 -21  15   0    7.14    0.94
 -21  15   0    9.14    1.28
 -21  15   0    7.96    1.01
  23 -15   0    0.53    0.75
 -23 -15   0    0.34    0.67
 -23 -15   0    1.18    0.82
 -23 -15   0    0.12    0.80
  23 -15   0    0.71    0.70
  23 -15   0    0.21    0.64
  23 -15   0    0.64    0.65
 -23  15   0    2.20    0.78
 -23  15   0    1.85    0.80
 -23  15   0    1.52    0.82
 -23  15   0    1.34    0.72
  23  15   0    1.63    0.84
 -23  15   0    2.57    0.81
 -23  15   0    2.45    0.79
  25 -15   0    3.30    1.12
  25 -15   0    2.66    0.90
  25 -15   0    3.55    0.86
  25 -15   0    2.82    0.85
 -25 -15   0    3.50    1.01
 -25 -15   0    2.88    1.01
 -25  15   0    3.78    0.98
  25  15   0    3.35    0.97
 -25  15   0    1.61    0.88
 -25  15   0    1.81    0.86
 -25  15   0    2.58    0.87
 -25  15   0    2.79    0.96
  27 -15   0   -0.38    0.92
  27 -15   0    0.28    0.83
 -27 -15   0   -0.01    0.96
 -27 -15   0   -0.12    0.95
  27 -15   0    1.13    0.79
  27  15   0   -0.12    1.03
 -27  15   0    0.37    1.15
 -27  15   0    0.61    0.90
 -27  15   0   -0.24    0.86
 -27  15   0    0.98    0.86
 -27  15   0    0.14    0.86
 -27  15   0    0.25    0.98
   0 -16   0    8.34    0.89
   0 -16   0    8.07    0.87
   0 -16   0    7.42    0.89
   0 -16   0    8.35    0.77
   0  16   0    8.33    0.83
   0  16   0    7.84    0.93
   0  16   0   10.82    0.91
   2 -16   0   12.45    1.04
   2 -16   0   11.77    0.88
   2 -16   0   12.23    1.05
   2 -16   0   11.33    1.00
  -2 -16   0   12.06    1.04
  -2 -16   0   12.60    0.91
  -2 -16   0   10.95    0.97
  -2 -16   0   12.19    1.01
  -2  16   0   11.18    1.09
  -2  16   0   10.87    1.01
   2  16   0   10.72    0.99
   2  16   0   10.89    0.93
   2  16   0   10.13    1.06
  -2  16   0   11.27    0.94
   4 -16   0   21.29    1.40
   4 -16   0   21.97    1.26
  -4 -16   0   22.09    1.41
   4 -16   0   19.62    1.38
  -4 -16   0   20.80    1.29
   4 -16   0   21.63    1.42
  -4 -16   0   20.08    1.40
   4  16   0   18.49    1.41
   4  16   0   20.30    1.31
  -4  16   0   21.63    1.48
  -4  16   0   22.63    1.44
   4  16   0   21.85    1.37
  -4  16   0   22.57    1.33
  -6 -16   0   27.88    1.68
   6 -16   0   26.79    1.69
  -6 -16   0   27.14    1.75
   6 -16   0   26.28    1.68
   6 -16   0   27.50    1.53
   6 -16   0   26.91    1.70
  -6 -16   0   26.94    1.60
  -6  16   0   31.32    1.64
   6  16   0   28.16    1.75
   6  16   0   29.91    1.65
  -6  16   0   27.89    1.74
  -6  16   0   28.04    1.75
   6  16   0   27.23    1.61
  -8 -16   0    7.03    0.91
   8 -16   0    6.67    0.75
   8 -16   0    5.22    0.75
   8 -16   0    7.48    0.90
   8 -16   0    7.03    0.90
  -8 -16   0    6.97    0.94
  -8 -16   0    5.89    0.81
   8  16   0    7.71    0.87
   8  16   0    5.09    0.75
  -8  16   0    5.57    0.75
  -8  16   0    7.63    0.83
   8  16   0    7.80    0.86
  -8  16   0    7.04    0.82
 -10 -16   0   31.26    1.83
  10 -16   0   31.77    1.92
  10 -16   0   32.97    1.90
  10 -16   0   30.42    1.91
 -10 -16   0   31.30    1.97
 -10 -16   0   31.54    1.88
 -10  16   0   32.26    1.97
 -10  16   0   35.28    1.84
  10  16   0   31.35    1.87
  10  16   0   31.66    1.77
  10  16   0   33.14    1.98
 -10  16   0   32.27    1.97
  12 -16   0   17.02    1.39
 -12 -16   0   18.46    1.34
 -12 -16   0   17.77    1.48
  12 -16   0   18.36    1.39
  12 -16   0   18.41    1.22
 -12 -16   0   15.78    1.32
  12 -16   0   16.70    1.34
 -12  16   0   19.15    1.47
  12  16   0   18.83    1.22
  12  16   0   17.86    1.41
 -12  16   0   20.62    1.34
  12  16   0   18.37    1.50
 -12  16   0   21.24    1.48
 -14 -16   0   13.17    1.24
  14 -16   0   14.29    1.26
 -14 -16   0   13.54    1.39
  14 -16   0   14.85    1.23
  14 -16   0   14.06    1.29
  14 -16   0   16.16    1.13
 -14 -16   0   12.84    1.21
 -14  16   0   14.00    1.36
  14  16   0   16.32    1.29
 -14  16   0   15.59    1.37
 -14  16   0   13.00    1.33
 -14  16   0   14.46    1.18
  14  16   0   14.99    1.38
  14  16   0   12.53    1.05
 -16 -16   0   -0.42    0.58
  16 -16   0    0.47    0.47
 -16 -16   0    1.07    0.60
  16 -16   0   -0.12    0.51
  16 -16   0    0.63    0.56
 -16 -16   0    0.65    0.54
  16 -16   0   -0.15    0.52
  16  16   0   -0.30    0.56
 -16  16   0   -0.24    0.57
 -16  16   0   -0.44    0.52
 -16  16   0   -0.15    0.57
 -16  16   0   -0.42    0.51
 -18 -16   0    0.72    0.56
 -18 -16   0    1.16    0.73
  18 -16   0    1.43    0.55
  18 -16   0    1.11    0.63
  18 -16   0    1.70    0.67
  18 -16   0    1.09    0.60
 -18 -16   0    0.52    0.63
 -18  16   0    0.55    0.58
 -18  16   0    1.35    0.68
  18  16   0    0.85    0.47
 -18  16   0    1.49    0.68
 -18  16   0    0.57    0.64
 -18  16   0    1.94    0.70
  18  16   0    0.15    0.66
 -20 -16   0    7.14    0.98
  20 -16   0    6.77    0.93
 -20 -16   0    6.18    0.80
  20 -16   0    6.23    0.90
  20 -16   0    7.44    0.87
  20 -16   0    5.27    0.90
 -20  16   0    5.74    0.92
 -20  16   0    5.89    0.98
 -20  16   0    5.17    0.86
  20  16   0    3.16    0.89
 -20  16   0    5.82    0.95
 -20  16   0    4.58    0.96
 -20  16   0    4.80    0.90
 -22 -16   0   -0.46    0.79
 -22 -16   0   -0.28    0.60
  22 -16   0   -0.82    0.65
  22 -16   0    1.25    0.66
  22 -16   0   -0.59    0.61
  22 -16   0    0.32    0.75
 -22 -16   0   -0.10    0.75
 -22  16   0    1.17    0.80
 -22  16   0   -0.46    0.66
 -22  16   0   -0.54    0.70
 -22  16   0    0.78    0.75
 -22  16   0    0.47    0.76
 -22  16   0   -0.72    0.76
  22  16   0    0.11    0.77
 -24 -16   0    3.23    0.96
  24 -16   0    1.44    0.87
  24 -16   0    1.71    0.79
  24 -16   0    0.99    1.28
  24 -16   0    1.74    0.78
 -24 -16   0    1.57    0.99
  24  16   0    2.95    1.00
 -24  16   0    1.14    0.85
 -24  16   0    1.24    0.84
 -24  16   0    2.44    0.90
 -24  16   0    1.50    0.91
 -24  16   0    1.64    0.82
 -24  16   0    1.42    1.08
  26 -16   0   -0.12    0.92
  26 -16   0    0.17    0.74
 -26 -16   0    1.75    1.02
  26 -16   0    1.90    0.88
 -26 -16   0    1.61    1.05
 -26  16   0    2.11    0.98
 -26  16   0    0.78    0.93
 -26  16   0    0.30    0.83
 -26  16   0    0.79    0.88
  26  16   0    1.51    0.98
 -26  16   0    0.14    0.95
 -26  16   0    1.41    0.93
   1 -17   0   10.86    1.08
  -1 -17   0   11.26    1.07
   1 -17   0   12.16    1.05
  -1 -17   0   11.53    1.02
   1 -17   0   11.46    1.04
  -1 -17   0   12.95    1.11
   1 -17   0   12.28    0.90
  -1 -17   0   11.67    0.93
   1  17   0   10.33    1.11
   1  17   0   10.20    0.96
   1  17   0   10.32    1.03
  -1  17   0   10.30    0.95
  -1  17   0   10.24    1.09
  -1  17   0   10.05    1.05
  -3 -17   0   12.61    1.08
  -3 -17   0   14.18    1.02
   3 -17   0   11.90    1.09
   3 -17   0   12.09    0.94
   3 -17   0   12.31    1.13
  -3 -17   0   13.87    1.16
   3 -17   0   14.17    1.12
  -3  17   0   10.96    1.09
  -3  17   0   11.67    1.03
   3  17   0   12.01    1.13
  -3  17   0   12.09    1.20
   3  17   0   12.86    1.04
   3  17   0   10.81    1.06
   5 -17   0    7.19    0.96
  -5 -17   0    7.88    0.85
   5 -17   0    6.55    0.93
   5 -17   0    7.97    0.78
   5 -17   0    6.48    0.94
  -5 -17   0    7.02    0.96
  -5 -17   0    8.28    0.98
  -5  17   0    7.25    1.02
   5  17   0    9.03    1.08
   5  17   0    8.13    0.88
  -5  17   0    9.42    0.89
   5  17   0    8.10    0.92
  -5  17   0    8.86    1.04
   7 -17   0   57.17    2.76
   7 -17   0   56.26    2.97
  -7 -17   0   56.98    3.02
   7 -17   0   54.82    2.94
  -7 -17   0   59.21    2.85
  -7 -17   0   55.98    2.93
   7 -17   0   55.64    2.96
   7  17   0   56.86    2.88
   7  17   0   54.37    2.99
  -7  17   0   59.16    3.00
  -7  17   0   58.01    2.99
   7  17   0   56.58    2.87
  -7  17   0   60.47    2.87
  -9 -17   0   20.37    1.58
  -9 -17   0   21.74    1.39
   9 -17   0   20.90    1.47
  -9 -17   0   21.40    1.46
   9 -17   0   19.41    1.48
   9 -17   0   22.29    1.52
   9  17   0   19.46    1.55
  -9  17   0   18.44    1.52
  -9  17   0   21.39    1.57
   9  17   0   22.40    1.40
   9  17   0   20.29    1.44
  -9  17   0   19.19    1.39
 -11 -17   0    0.90    0.49
  11 -17   0    1.43    0.56
  11 -17   0    0.53    0.40
  11 -17   0   -0.08    0.48
 -11 -17   0    0.43    0.53
  11 -17   0    1.24    0.53
 -11 -17   0    0.87    0.57
 -11  17   0    0.68    0.56
 -11  17   0    0.71    0.50
 -11  17   0    1.01    0.57
  11  17   0    0.77    0.57
  11  17   0    0.88    0.55
  11  17   0    1.40    0.49
 -13 -17   0    1.35    0.64
  13 -17   0    1.18    0.47
 -13 -17   0    0.50    0.54
  13 -17   0    1.98    0.59
  13 -17   0    0.97    0.60
  13 -17   0    1.81    0.60
 -13 -17   0    1.15    0.55
 -13  17   0    1.56    0.57
 -13  17   0    1.58    0.64
  13  17   0    0.41    0.56
 -13  17   0    1.18    0.62
  13  17   0    0.50    0.64
  13  17   0    1.96    0.49
  15 -17   0    0.10    0.59
 -15 -17   0    2.28    0.64
  15 -17   0    1.77    0.60
 -15 -17   0    1.21    0.67
  15 -17   0    0.85    0.57
  15 -17   0    1.22    0.51
 -15 -17   0    1.95    0.58
 -15  17   0    1.99    0.66
 -15  17   0    1.07    0.63
  15  17   0    1.77    0.64
 -15  17   0    1.16    0.57
  15  17   0    0.38    0.66
 -15  17   0    2.28    0.69
  15  17   0    1.07    0.47
  17 -17   0    0.61    0.58
 -17 -17   0    0.94    0.74
  17 -17   0    2.10    0.69
  17 -17   0    1.09    0.63
 -17 -17   0    1.06    0.60
 -17 -17   0    1.97    0.69
  17 -17   0    0.97    0.53
  17  17   0    0.64    0.65
 -17  17   0    1.65    0.70
 -17  17   0    0.94    0.69
  17  17   0    1.95    0.49
 -17  17   0    1.25    0.63
 -17  17   0    0.67    0.65
 -17  17   0    2.34    0.75
  19 -17   0   11.87    1.41
 -19 -17   0   10.61    1.20
  19 -17   0   13.11    1.27
  19 -17   0    9.72    1.37
 -19 -17   0   12.98    1.47
  19 -17   0   12.44    1.35
 -19 -17   0   12.65    1.54
 -19  17   0    8.19    1.15
 -19  17   0   13.99    1.37
 -19  17   0   12.52    1.49
  19  17   0   11.38    1.49
 -19  17   0   11.84    1.47
 -19  17   0   13.22    1.31
 -21 -17   0    1.47    0.89
 -21 -17   0    2.64    0.73
 -21 -17   0    2.33    0.82
  21 -17   0    2.52    1.27
  21 -17   0    2.29    0.72
  21 -17   0    1.69    0.78
 -21  17   0    3.86    1.21
  21  17   0    0.99    0.82
 -21  17   0    2.63    0.83
 -21  17   0    2.86    0.93
 -21  17   0    3.43    0.85
 -21  17   0    3.27    0.85
  23 -17   0    1.36    0.75
  23 -17   0    0.86    0.73
 -23 -17   0    0.53    0.89
  23 -17   0    0.37    0.89
  23 -17   0    1.43    0.79
 -23 -17   0    2.21    0.96
 -23  17   0    0.47    0.83
 -23  17   0    2.36    1.15
  23  17   0    0.25    0.92
 -23  17   0   -0.05    0.78
 -23  17   0    0.49    0.82
 -23  17   0   -0.28    0.83
 -23  17   0    0.37    0.86
 -25 -17   0    0.40    0.95
  25 -17   0    0.89    0.78
  25 -17   0    2.88    0.88
 -25 -17   0    2.36    1.08
  25 -17   0    3.19    0.99
  25  17   0    0.53    1.00
 -25  17   0    1.69    0.93
 -25  17   0    1.68    1.02
 -25  17   0    1.90    0.93
 -25  17   0    2.02    1.18
 -25  17   0    1.91    0.94
 -25  17   0    2.65    1.02
   0 -18   0   36.28    2.15
   0 -18   0   39.42    2.17
   0 -18   0   37.67    1.98
   0  18   0   36.45    2.21
   0  18   0   37.29    2.04
   0  18   0   37.29    2.14
   2 -18   0    1.68    0.57
   2 -18   0    1.72    0.55
   2 -18   0    1.61    0.53
  -2 -18   0    2.36    0.60
  -2 -18   0    1.04    0.54
   2 -18   0    1.93    0.44
  -2  18   0    2.57    0.53
  -2  18   0    1.77    0.56
  -2  18   0    2.63    0.63
   2  18   0    1.84    0.51
   2  18   0    2.71    0.59
   2  18   0    1.52    0.56
   4 -18   0    8.46    1.03
   4 -18   0    8.49    1.02
  -4 -18   0    8.96    0.90
  -4 -18   0    8.66    1.07
   4 -18   0    8.60    1.00
   4 -18   0    9.27    0.85
  -4 -18   0   10.07    1.04
  -4  18   0    8.66    1.05
  -4  18   0    7.77    0.92
   4  18   0    8.79    1.11
  -4  18   0    7.92    0.92
   4  18   0    7.92    0.98
   4  18   0    8.20    0.97
   6 -18   0    3.09    0.64
  -6 -18   0    1.87    0.62
  -6 -18   0    2.70    0.54
   6 -18   0    1.81    0.47
   6 -18   0    3.04    0.61
   6 -18   0    2.67    0.62
  -6 -18   0    1.39    0.57
  -6  18   0    2.98    0.57
   6  18   0    3.65    0.69
  -6  18   0    3.17    0.67
   6  18   0    2.45    0.59
   6  18   0    3.29    0.62
  -6  18   0    2.98    0.70
   8 -18   0    9.89    1.07
  -8 -18   0    9.51    1.09
   8 -18   0    8.49    0.86
  -8 -18   0   10.57    1.21
  -8 -18   0    9.33    0.98
   8 -18   0    9.29    1.07
   8 -18   0    9.23    1.07
   8  18   0    8.03    1.01
   8  18   0    9.87    1.21
  -8  18   0    8.34    1.16
  -8  18   0    9.39    1.17
  -8  18   0    7.78    1.00
   8  18   0    6.59    0.81
 -10 -18   0   -0.65    0.49
 -10 -18   0    0.17    0.55
  10 -18   0    0.08    0.54
  10 -18   0    1.08    0.54
  10 -18   0    0.72    0.52
 -10 -18   0    0.73    0.50
  10 -18   0   -0.14    0.38
  10  18   0    0.50    0.48
 -10  18   0    0.21    0.55
 -10  18   0   -0.07    0.55
  10  18   0    0.57    0.62
  10  18   0    0.58    0.54
 -10  18   0    0.12    0.52
 -12 -18   0    1.74    0.62
 -12 -18   0    0.38    0.63
  12 -18   0    1.77    0.51
  12 -18   0    2.00    0.64
  12 -18   0    1.13    0.61
  12 -18   0    1.26    0.59
 -12 -18   0    0.74    0.56
  12  18   0    2.70    0.74
 -12  18   0    1.26    0.64
 -12  18   0    0.97    0.56
 -12  18   0    1.66    0.67
  12  18   0    1.15    0.51
  12  18   0    1.73    0.61
  14 -18   0    5.16    0.85
  14 -18   0    4.06    0.76
 -14 -18   0    3.81    0.75
 -14 -18   0    5.53    0.91
  14 -18   0    5.68    0.81
 -14 -18   0    3.87    0.74
  14 -18   0    5.27    0.68
 -14  18   0    2.77    0.79
 -14  18   0    3.74    0.71
  14  18   0    3.77    0.75
  14  18   0    4.79    0.85
 -14  18   0    5.51    0.88
 -14  18   0    5.67    0.88
  14  18   0    3.48    0.63
 -16 -18   0    1.54    0.69
  16 -18   0    3.49    0.79
 -16 -18   0    1.38    0.84
 -16 -18   0    2.32    0.68
  16 -18   0    1.75    0.58
  16 -18   0    2.10    0.67
  16 -18   0    1.18    0.66
 -16  18   0    2.98    0.78
 -16  18   0    2.25    0.73
  16  18   0    1.97    0.73
  16  18   0    2.00    0.53
  16  18   0    2.17    0.78
 -16  18   0    1.64    0.66
 -16  18   0    1.87    0.75
  18 -18   0    7.96    1.07
 -18 -18   0    5.75    1.05
 -18 -18   0    4.98    0.87
  18 -18   0    3.91    0.87
 -18 -18   0    4.59    0.80
  18  18   0    5.64    0.97
 -18  18   0    2.97    0.86
 -18  18   0    3.77    0.81
 -18  18   0    3.96    0.82
 -20 -18   0   -0.22    0.84
  20 -18   0    0.86    0.68
  20 -18   0    1.35    0.79
 -20 -18   0    1.41    0.83
  20 -18   0    0.30    0.77
 -20 -18   0    0.36    0.69
  20 -18   0    3.33    0.85
 -20  18   0    2.90    0.84
 -20  18   0    1.14    0.84
 -20  18   0    2.34    0.87
  20  18   0    1.99    0.91
 -20  18   0    1.79    0.78
 -20  18   0    1.06    0.88
 -20  18   0    2.51    0.87
  22 -18   0    1.02    0.77
 -22 -18   0    0.08    0.93
  22 -18   0    0.16    0.74
  22 -18   0    1.43    0.75
 -22  18   0    0.84    1.10
 -22  18   0    2.02    1.44
 -22  18   0    0.88    0.86
  22  18   0   -0.78    0.88
 -22  18   0    1.04    0.82
 -22  18   0    1.48    0.88
 -22  18   0    1.56    0.88
 -24 -18   0    0.76    1.03
  24 -18   0    1.24    0.83
  24 -18   0    1.78    0.95
 -24 -18   0    1.11    0.98
  24 -18   0    1.81    0.83
 -24  18   0    1.48    0.92
 -24  18   0    0.46    1.00
 -24  18   0   -0.18    0.92
 -24  18   0   -0.58    0.92
  24  18   0    0.52    0.98
 -24  18   0    0.49    0.91
 -24  18   0    0.81    0.89
   1 -19   0    0.99    0.55
  -1 -19   0   -0.76    0.41
  -1 -19   0    1.22    0.56
   1 -19   0    0.20    0.50
  -1 -19   0    0.61    0.53
  -1  19   0    1.08    0.55
   1  19   0   -0.06    0.45
   1  19   0    1.07    0.53
  -1  19   0   -0.02    0.54
   1  19   0    1.08    0.58
  -1  19   0    0.17    0.46
  -3 -19   0   40.84    2.09
   3 -19   0   39.11    2.24
   3 -19   0   41.07    2.25
   3 -19   0   37.63    2.25
  -3 -19   0   38.35    2.28
  -3 -19   0   37.23    2.21
  -3  19   0   39.94    2.10
   3  19   0   33.76    2.27
   3  19   0   39.11    2.13
  -3  19   0   36.74    2.24
   3  19   0   38.14    2.19
  -3  19   0   35.59    2.28
   5 -19   0    3.39    0.84
   5 -19   0    2.61    0.68
  -5 -19   0    2.89    0.58
  -5 -19   0    4.71    0.75
   5 -19   0    4.60    0.74
   5 -19   0    3.09    0.67
  -5 -19   0    3.70    0.70
  -5  19   0    3.99    0.76
  -5  19   0    3.51    0.72
   5  19   0    2.73    0.73
   5  19   0    4.40    0.70
   5  19   0    3.49    0.64
  -5  19   0    3.92    0.64
  -7 -19   0    2.92    0.68
   7 -19   0    1.98    0.60
   7 -19   0    1.94    0.47
  -7 -19   0    1.89    0.55
   7 -19   0    0.93    0.60
  -7 -19   0    1.14    0.63
   7 -19   0    1.78    0.60
  -7  19   0    2.16    0.67
   7  19   0    1.64    0.67
   7  19   0    1.34    0.57
  -7  19   0    1.58    0.54
  -7  19   0    1.27    0.62
   7  19   0    0.56    0.57
  -9 -19   0    4.09    0.70
  -9 -19   0    5.17    0.81
   9 -19   0    6.72    0.85
  -9 -19   0    5.39    0.87
   9 -19   0    5.53    0.65
   9 -19   0    4.96    0.81
   9 -19   0    4.27    0.78
  -9  19   0    4.60    0.82
   9  19   0    4.90    0.78
  -9  19   0    4.60    0.71
  -9  19   0    4.45    0.80
   9  19   0    4.59    0.70
   9  19   0    5.94    0.87
  11 -19   0    3.10    0.71
 -11 -19   0    4.39    0.86
  11 -19   0    2.70    0.72
 -11 -19   0    2.53    0.66
  11 -19   0    2.65    0.72
 -11 -19   0    2.82    0.71
  11 -19   0    3.84    0.58
  11  19   0    1.77    0.68
 -11  19   0    2.69    0.75
  11  19   0    3.18    0.62
 -11  19   0    0.97    0.70
 -11  19   0    1.07    0.63
  11  19   0    3.07    0.74
  13 -19   0    1.05    0.65
 -13 -19   0    1.82    0.78
  13 -19   0    1.62    0.70
 -13 -19   0    1.69    0.66
  13 -19   0    1.37    0.54
 -13 -19   0    0.90    0.62
  13 -19   0    1.36    0.64
  13  19   0    0.88    0.67
 -13  19   0    1.61    0.63
  13  19   0    0.51    0.51
 -13  19   0    1.07    0.72
 -13  19   0    2.24    0.76
  13  19   0    0.14    0.74
 -13  19   0    1.79    0.73
 -15 -19   0    6.83    0.90
  15 -19   0    5.50    1.15
  15 -19   0    7.03    0.97
 -15 -19   0    6.49    0.89
 -15 -19   0    7.15    1.13
  15 -19   0    6.17    0.90
 -15  19   0    6.07    1.47
  15  19   0    5.41    0.91
 -15  19   0    4.71    0.80
 -15  19   0    5.41    0.98
  15  19   0    5.70    0.74
  15  19   0    5.37    1.00
 -17 -19   0   15.20    1.72
  17 -19   0   13.47    1.57
  17 -19   0   16.36    1.33
 -17 -19   0   13.28    1.51
  17 -19   0   14.82    1.53
  17 -19   0   16.78    1.60
 -17 -19   0   15.27    1.48
  17  19   0   12.03    1.66
 -17  19   0   16.11    1.67
 -17  19   0   16.68    1.67
 -17  19   0   13.54    1.57
 -17  19   0   15.44    1.48
  17  19   0   14.95    1.46
  19 -19   0    0.48    0.74
 -19 -19   0   -0.99    0.69
 -19 -19   0    1.07    0.88
  19 -19   0   -0.16    0.61
 -19 -19   0   -1.41    0.72
  19 -19   0    0.40    0.76
  19 -19   0    0.30    0.69
 -19  19   0    0.84    0.82
  19  19   0    1.89    0.89
 -19  19   0    0.20    0.84
 -19  19   0    1.35    0.77
 -19  19   0    1.56    0.82
 -19  19   0    0.66    0.74
 -21 -19   0    3.74    1.15
  21 -19   0    3.97    1.00
  21 -19   0    5.14    0.97
  21 -19   0    5.61    0.92
  21 -19   0    2.93    0.95
 -21 -19   0    5.31    1.31
 -21 -19   0    4.98    1.01
 -21  19   0    2.89    1.01
  21  19   0    3.70    1.01
 -21  19   0    3.31    0.99
 -21  19   0    4.95    1.01
 -21  19   0    4.37    1.11
 -21  19   0    2.95    0.97
 -21  19   0    2.68    1.03
 -23 -19   0    1.04    1.06
  23 -19   0    1.31    0.83
  23 -19   0    0.45    0.84
 -23 -19   0   -0.39    0.92
  23 -19   0    1.43    0.98
 -23  19   0    1.55    0.98
 -23  19   0    0.56    0.93
 -23  19   0    2.22    0.99
 -23  19   0    1.63    1.05
 -23  19   0   -0.47    1.12
 -23  19   0    1.53    0.99
  23  19   0    2.76    1.06
   0 -20   0    1.72    0.65
   0 -20   0    3.18    0.57
   0 -20   0    1.88    0.63
   0  20   0    2.33    0.69
   0  20   0    2.66    0.66
   0  20   0    3.05    0.62
   2 -20   0    2.18    0.66
  -2 -20   0    1.91    0.53
  -2 -20   0    2.25    0.64
  -2 -20   0    1.82    0.63
   2 -20   0    2.01    0.53
   2 -20   0    2.11    0.64
   2  20   0    1.88    0.60
  -2  20   0    1.53    0.66
   2  20   0    2.29    0.64
   2  20   0    1.46    0.67
  -2  20   0    1.84    0.68
  -2  20   0    0.71    0.53
  -4 -20   0    4.46    0.69
  -4 -20   0    3.86    0.79
   4 -20   0    4.89    0.64
  -4 -20   0    4.58    0.82
   4 -20   0    5.40    0.83
   4 -20   0    5.62    0.83
   4 -20   0    5.60    0.83
  -4  20   0    5.15    0.73
   4  20   0    4.68    0.71
  -4  20   0    4.71    0.78
   4  20   0    5.35    0.77
  -4  20   0    3.23    0.80
   4  20   0    4.47    0.82
   6 -20   0    8.91    1.13
   6 -20   0    8.77    1.17
   6 -20   0    7.72    0.90
  -6 -20   0    7.20    0.96
   6 -20   0    8.94    1.18
  -6 -20   0    8.60    1.02
  -6 -20   0    9.44    1.25
  -6  20   0    9.11    1.27
   6  20   0   10.03    1.18
   6  20   0    7.88    1.07
  -6  20   0    7.56    1.01
   6  20   0    7.73    1.02
  -6  20   0    9.55    1.08
  -8 -20   0   25.38    1.90
   8 -20   0   27.70    1.62
   8 -20   0   26.20    1.89
   8 -20   0   26.00    1.88
  -8 -20   0   27.70    1.87
   8 -20   0   24.86    1.88
  -8 -20   0   28.38    1.75
  -8  20   0   27.37    1.90
  -8  20   0   27.54    1.72
   8  20   0   28.17    1.84
   8  20   0   27.03    1.80
   8  20   0   29.90    2.01
  -8  20   0   29.81    1.98
  10 -20   0  102.89    5.10
  10 -20   0  110.34    4.86
 -10 -20   0  106.28    5.22
 -10 -20   0  106.12    4.97
  10 -20   0  104.04    5.10
  10 -20   0   97.92    5.09
 -10 -20   0  101.89    5.05
  10  20   0   98.07    5.14
  10  20   0   99.65    4.99
 -10  20   0  111.51    4.97
 -10  20   0  105.96    5.19
 -10  20   0  108.16    5.18
  10  20   0  104.77    4.96
 -12 -20   0  105.10    5.03
 -12 -20   0  102.30    4.97
  12 -20   0  108.07    4.85
  12 -20   0  103.78    5.07
 -12  20   0  103.81    5.16
  12  20   0  102.42    4.91
 -12  20   0  103.57    4.94
  12  20   0  104.30    5.04
  12  20   0   99.11    5.15
 -14 -20   0    9.92    1.12
  14 -20   0   10.10    1.36
 -14 -20   0   10.91    1.33
  14 -20   0   12.01    1.41
 -14 -20   0    8.43    1.17
  14 -20   0   10.46    1.10
  14 -20   0   10.29    1.32
  14  20   0    8.24    1.92
 -14  20   0   11.86    1.48
 -14  20   0   12.04    1.52
  14  20   0   11.57    1.38
 -14  20   0   12.15    1.31
  14  20   0    7.99    1.13
 -14  20   0   11.00    1.29
  16 -20   0    0.44    0.73
  16 -20   0   -0.10    0.66
 -16 -20   0    0.46    0.70
 -16 -20   0    1.03    0.81
 -16 -20   0   -0.51    0.70
  16 -20   0   -0.51    0.56
  16 -20   0    0.71    0.72
  16  20   0   -0.35    0.58
 -16  20   0   -1.06    0.65
 -16  20   0    0.02    1.01
  16  20   0    2.48    0.89
 -16  20   0    0.38    0.77
 -16  20   0   -0.38    0.74
 -18 -20   0    5.09    0.89
  18 -20   0    5.08    0.98
 -18 -20   0    4.68    1.07
  18 -20   0    4.59    0.92
 -18 -20   0    3.83    0.94
  18 -20   0    4.50    0.77
 -18  20   0    4.14    1.01
 -18  20   0    4.82    0.92
 -18  20   0    3.11    0.92
 -18  20   0    3.33    0.99
 -18  20   0    5.63    1.05
  18  20   0    4.55    1.03
  20 -20   0   30.09    2.37
 -20 -20   0   28.96    2.29
 -20 -20   0   33.72    2.48
  20 -20   0   33.64    2.33
  20 -20   0   29.30    2.35
 -20 -20   0   30.27    2.22
 -20  20   0   33.21    2.45
 -20  20   0   34.01    2.51
  20  20   0   31.50    2.34
 -20  20   0   29.70    2.28
 -20  20   0   30.80    2.69
 -20  20   0   34.88    2.45
  22 -20   0    3.17    0.99
  22 -20   0    4.00    1.05
 -22 -20   0    2.64    1.00
 -22 -20   0    4.47    1.21
 -22  20   0    5.39    1.17
 -22  20   0    3.91    1.12
 -22  20   0    3.17    1.11
  22  20   0    7.46    1.22
 -22  20   0    4.61    1.16
  -1 -21   0    1.39    0.65
  -1 -21   0    1.59    0.67
   1 -21   0    2.61    0.73
   1 -21   0    0.94    0.50
   1 -21   0    0.95    0.61
  -1 -21   0    2.24    0.56
  -1  21   0    2.00    0.65
   1  21   0    1.66    0.69
  -1  21   0    1.25    0.66
   1  21   0    1.89    0.68
   1  21   0    1.99    0.62
  -1  21   0    1.93    0.74
  -3 -21   0    1.16    0.65
   3 -21   0    2.17    0.66
  -3 -21   0    0.50    0.66
   3 -21   0    1.04    0.50
   3 -21   0    2.10    0.68
  -3 -21   0    1.86    0.58
  -3  21   0    1.29    0.65
   3  21   0    1.29    0.60
   3  21   0    1.28    0.75
  -3  21   0    1.55    0.67
   3  21   0    0.42    0.60
  -3  21   0    1.41    0.60
  -5 -21   0    0.35    0.55
  -5 -21   0    0.89    0.66
  -5 -21   0    0.69    0.65
   5 -21   0    0.20    0.60
   5 -21   0    0.85    0.61
   5 -21   0    0.73    0.50
  -5  21   0    0.11    0.56
  -5  21   0    0.39    0.62
   5  21   0    0.18    0.58
   5  21   0    0.65    0.62
  -5  21   0   -0.21    0.65
   5  21   0    0.25    0.68
   7 -21   0   13.63    1.44
  -7 -21   0   13.57    1.51
   7 -21   0   14.60    1.42
  -7 -21   0   17.35    1.49
   7 -21   0   13.74    1.16
   7 -21   0   14.69    1.48
  -7 -21   0   11.51    1.28
   7  21   0   12.92    1.51
  -7  21   0   12.24    1.48
  -7  21   0   18.66    1.35
  -7  21   0   15.21    1.50
   7  21   0   13.33    1.33
   7  21   0   15.17    1.34
  -9 -21   0    1.27    0.65
   9 -21   0    0.39    0.83
   9 -21   0    0.98    0.79
   9 -21   0    0.56    0.54
  -9 -21   0    0.33    0.67
  -9 -21   0    1.15    1.32
   9 -21   0   -0.29    0.64
  -9  21   0    0.52    0.75
   9  21   0    0.93    0.63
   9  21   0    0.93    0.67
  -9  21   0    1.44    0.98
  -9  21   0   -0.77    0.58
  11 -21   0    1.52    0.75
 -11 -21   0    1.74    0.72
  11 -21   0    3.10    0.61
  11 -21   0    1.83    0.74
 -11 -21   0    1.46    0.75
 -11 -21   0    3.06    0.90
  11 -21   0    2.00    0.79
 -11  21   0    2.30    0.81
  11  21   0    2.02    0.66
 -11  21   0    2.52    0.70
  11  21   0    2.13    0.77
 -11  21   0    1.80    0.99
  11  21   0    1.39    0.83
  13 -21   0   17.90    1.65
  13 -21   0   16.40    1.63
 -13 -21   0   19.29    1.68
  13 -21   0   15.63    1.36
  13 -21   0   22.96    1.75
 -13 -21   0   20.09    1.62
 -13 -21   0   22.55    1.89
 -13  21   0   14.09    1.91
  13  21   0   14.04    1.42
  13  21   0   14.41    1.81
 -13  21   0   18.87    1.74
  13  21   0   17.73    1.65
 -13  21   0   19.22    1.77
 -13  21   0   16.49    1.54
 -15 -21   0    2.48    0.83
  15 -21   0    2.18    0.79
 -15 -21   0    3.24    0.83
  15 -21   0    3.32    0.88
 -15 -21   0    2.94    0.94
 -15  21   0    3.28    0.82
  15  21   0    3.12    0.72
 -15  21   0    1.51    0.94
 -15  21   0    4.08    0.99
  15  21   0    2.46    0.88
 -15  21   0    3.58    0.97
  15  21   0    2.33    0.94
 -17 -21   0    1.26    0.78
 -17 -21   0    0.57    0.80
  17 -21   0    1.23    0.80
 -17 -21   0    0.90    0.94
  17 -21   0    0.72    0.78
 -17  21   0    0.17    0.78
 -17  21   0   -0.45    0.85
  17  21   0    1.51    0.89
 -17  21   0    0.40    0.82
 -17  21   0    1.67    0.87
 -19 -21   0    5.25    1.10
 -19 -21   0    4.42    0.97
 -19 -21   0    3.84    0.98
  19 -21   0    3.54    1.03
  19 -21   0    5.70    1.02
 -19  21   0    2.65    1.05
 -19  21   0    4.24    1.14
  19  21   0    5.63    1.13
 -19  21   0    3.67    1.10
 -21 -21   0    2.23    1.16
  21 -21   0    4.66    1.06
 -21 -21   0    3.83    1.06
  21 -21   0    4.50    1.06
 -21  21   0    5.29    1.16
 -21  21   0    4.86    1.18
  21  21   0    3.13    1.13
 -21  21   0    1.55    1.09
 -21  21   0    1.21    1.07
   0 -22   0   38.51    2.17
   0 -22   0   38.26    2.38
   0 -22   0   37.08    2.41
   0  22   0   40.92    2.41
   0  22   0   38.71    2.27
   2 -22   0   11.73    1.43
  -2 -22   0   11.48    1.19
   2 -22   0   12.33    1.16
  -2 -22   0   14.05    1.58
   2 -22   0   12.03    1.46
  -2 -22   0   11.17    1.39
   2  22   0   12.24    1.34
   2  22   0   12.01    1.38
   2  22   0   11.28    1.65
  -2  22   0   14.83    1.44
  -2  22   0   12.73    1.28
   4 -22   0    1.29    0.55
  -4 -22   0    1.54    0.63
   4 -22   0    2.51    1.02
   4 -22   0    0.62    0.65
  -4 -22   0    2.10    0.74
   4  22   0    1.95    0.84
  -4  22   0    2.10    0.64
   4  22   0    0.75    0.64
   4  22   0    0.94    0.70
  -6 -22   0    4.67    0.94
   6 -22   0    4.24    0.91
  -6 -22   0    5.22    0.93
   6 -22   0    5.84    0.72
   6 -22   0    5.58    0.93
  -6 -22   0    4.02    0.76
  -6  22   0    5.03    1.04
   6  22   0    5.59    0.85
   6  22   0    5.27    0.98
  -6  22   0    4.13    0.78
   6  22   0    5.53    0.85
  -6  22   0    4.34    0.90
   8 -22   0   12.02    1.51
  -8 -22   0   13.97    1.48
   8 -22   0   13.43    1.52
  -8 -22   0   12.92    1.32
  -8 -22   0   10.10    1.28
   8  22   0   13.65    1.67
   8  22   0   12.69    1.34
   8  22   0   12.98    1.39
  -8  22   0   13.79    1.58
  -8  22   0   14.00    1.35
  -8  22   0   12.67    1.54
 -10 -22   0    8.78    1.00
 -10 -22   0    8.38    1.12
  10 -22   0    9.18    1.15
 -10 -22   0    7.27    1.14
  10  22   0   10.12    1.36
 -10  22   0    8.07    1.00
 -10  22   0    8.52    1.15
  10  22   0    7.60    0.96
  10  22   0    8.35    1.17
 -10  22   0    6.77    1.14
 -12 -22   0   21.87    1.81
  12 -22   0   23.90    1.96
 -12 -22   0   23.06    1.95
  12 -22   0   26.37    2.02
 -12 -22   0   23.74    2.07
 -12  22   0   25.91    2.11
  12  22   0   24.41    1.88
  12  22   0   23.20    2.13
  12  22   0   24.03    1.76
 -12  22   0   26.85    1.84
 -12  22   0   24.11    2.03
  14 -22   0    4.03    0.91
 -14 -22   0    5.62    1.15
  14 -22   0    4.42    0.95
 -14 -22   0    6.27    1.01
 -14 -22   0    4.21    0.91
 -14  22   0    4.25    0.92
  14  22   0    3.85    0.80
  14  22   0    3.82    1.01
 -14  22   0    6.35    1.13
  14  22   0    5.29    0.98
 -14  22   0    5.37    1.07
 -14  22   0    5.39    1.08
 -16 -22   0    0.03    0.78
 -16 -22   0    1.72    0.93
  16 -22   0    2.14    0.86
 -16 -22   0    1.07    0.82
  16 -22   0    0.25    0.83
  16  22   0    2.41    1.03
 -16  22   0    1.66    0.94
 -16  22   0    1.51    0.95
  16  22   0    0.85    0.84
 -16  22   0    1.29    0.94
 -18 -22   0    1.53    0.93
 -18 -22   0    1.92    1.05
 -18 -22   0    1.62    0.90
  18 -22   0    1.05    0.89
  18 -22   0    1.34    0.90
 -18  22   0    0.53    0.99
 -18  22   0    2.03    1.02
  18  22   0    0.22    0.90
 -18  22   0   -0.55    0.92
  -1 -23   0    6.23    1.05
  -1 -23   0    8.35    1.11
   1 -23   0    8.99    1.16
   1 -23   0   11.06    1.39
  -1 -23   0   11.25    1.45
   1  23   0    8.27    1.18
  -1  23   0    9.20    1.20
  -1  23   0    8.90    1.04
  -1  23   0    9.46    1.20
   1  23   0    9.57    1.25
   1  23   0    7.84    1.44
   3 -23   0   18.56    1.69
  -3 -23   0   12.96    1.39
  -3 -23   0   13.80    1.67
  -3 -23   0   15.28    1.65
   3 -23   0   14.62    1.62
  -3  23   0   15.72    1.43
  -3  23   0   14.68    1.66
   3  23   0   15.90    1.55
   3  23   0   15.10    1.75
   3  23   0   17.93    1.53
  -3  23   0   18.68    1.64
  -5 -23   0    6.83    0.90
   5 -23   0    6.61    1.04
   5 -23   0    7.78    1.11
  -5 -23   0    6.39    1.05
   5  23   0    6.65    0.96
   5  23   0    6.61    0.98
  -5  23   0    8.03    1.07
   5  23   0    6.81    1.09
  -5  23   0    6.76    1.08
  -5  23   0    9.39    1.18
  -7 -23   0    0.65    0.71
   7 -23   0    2.25    0.81
  -7 -23   0    0.51    0.81
   7 -23   0    1.31    0.81
  -7  23   0    1.17    0.79
   7  23   0    1.69    0.71
  -7  23   0   -0.24    0.66
   7  23   0    0.09    0.69
   7  23   0   -0.67    0.82
  -7  23   0    0.70    0.85
  -9 -23   0    4.40    1.26
   9 -23   0    4.13    0.92
  -9 -23   0    4.03    0.99
   9 -23   0    3.61    0.87
  -9 -23   0    4.56    0.82
   9  23   0    3.32    0.88
  -9  23   0    2.06    0.79
   9  23   0    3.78    0.80
   9  23   0    2.58    0.95
  -9  23   0    2.52    0.92
  -9  23   0    3.08    0.95
 -11 -23   0   -0.88    0.73
  11 -23   0   -0.05    0.78
 -11 -23   0   -0.41    0.82
 -11 -23   0   -0.26    0.90
  11 -23   0    0.17    0.77
  11  23   0    1.70    0.97
 -11  23   0    0.67    0.84
 -11  23   0    1.53    0.76
 -11  23   0    1.12    0.88
  11  23   0    1.76    0.73
  13 -23   0    1.89    0.90
  13 -23   0    2.46    0.90
 -13 -23   0    1.29    0.98
 -13 -23   0    0.76    0.83
 -13 -23   0    3.91    1.09
  13  23   0    2.23    0.86
 -13  23   0    3.07    1.01
  13  23   0    1.76    1.03
 -13  23   0    1.00    0.94
 -13  23   0    1.96    0.99
  13  23   0    1.91    0.77
 -15 -23   0    3.29    0.97
  15 -23   0    3.79    0.96
 -15 -23   0    4.09    1.23
  15 -23   0    5.44    1.04
 -15 -23   0    3.38    1.09
 -15  23   0    5.41    1.15
  15  23   0    3.19    1.00
  15  23   0    4.00    1.15
 -15  23   0    4.34    1.15
 -15  23   0    5.16    1.15
   0 -24   0  133.23    6.27
   0 -24   0  126.63    6.24
   0  24   0  128.45    6.21
   0  24   0  122.63    6.29
   0  24   0  128.16    6.02
   2 -24   0   14.71    1.68
   2 -24   0   13.20    1.64
  -2 -24   0   13.66    1.69
  -2 -24   0   12.38    1.63
  -2  24   0   10.62    1.34
  -2  24   0   13.42    1.42
   2  24   0   15.48    1.58
  -2  24   0   12.22    1.61
   2  24   0   15.36    1.49
   2  24   0   13.75    1.80
  -4 -24   0    2.43    0.86
   4 -24   0    1.03    0.79
   4 -24   0    0.70    0.82
  -4 -24   0    2.41    0.88
   4  24   0    1.95    0.81
   4  24   0    1.22    0.79
  -4  24   0    0.20    0.75
   4  24   0    1.60    0.88
  -4  24   0    1.86    0.88
  -4  24   0    1.28    0.92
  -6 -24   0    0.07    0.80
   6 -24   0    1.48    0.81
   6 -24   0    1.09    0.82
  -6 -24   0    1.56    0.85
  -6  24   0    0.68    0.87
   6  24   0    1.68    0.83
  -6  24   0    1.79    0.92
  -6  24   0    1.99    0.77
   6  24   0    2.24    0.96
   8 -24   0    0.90    0.79
  -8 -24   0    0.42    0.88
  -8 -24   0    0.23    0.82
   8 -24   0    0.93    0.81
  -8  24   0   -0.16    0.95
   8  24   0    0.84    0.76
  -8  24   0    1.43    0.80
   8  24   0   -0.43    0.88
   8  24   0    1.35    0.83
  -8  24   0    0.86    0.83
 -10 -24   0    0.09    0.79
  10 -24   0    0.92    0.83
 -10 -24   0    0.41    0.89
  10 -24   0   -0.25    0.79
 -10  24   0    0.71    0.86
  10  24   0   -0.14    0.89
 -10  24   0   -1.73    0.85
  10  24   0   -0.52    0.80
  10  24   0    0.51    0.74
  12 -24   0    2.01    0.88
 -12 -24   0    2.19    0.94
 -12 -24   0    2.82    1.00
  12 -24   0    1.85    0.89
 -12  24   0    1.88    1.02
 -12  24   0    0.07    0.88
  12  24   0    1.45    0.81
 -12  24   0    0.33    0.89
  12  24   0    3.00    0.94
  12  24   0    1.06    1.02
 -14 -24   0    6.10    1.23
  14 -24   0    5.20    1.13
  14 -24   0    5.36    1.12
 -14 -24   0    6.33    1.14
 -14  24   0    9.24    1.32
 -14  24   0    6.22    1.27
  14  24   0    7.65    1.19
  14  24   0    5.46    1.24
 -14  24   0    5.22    1.19
  -1 -25   0    2.26    0.93
  -1 -25   0    3.17    1.00
   1 -25   0    2.85    0.96
   1 -25   0    4.18    1.00
  -1  25   0    4.44    0.99
   1  25   0    1.61    0.82
   1  25   0    3.70    0.98
   1  25   0    3.50    1.07
  -1  25   0    2.01    0.83
  -1  25   0    2.65    1.00
  -3 -25   0    1.06    0.92
   3 -25   0    2.17    0.92
  -3 -25   0    0.32    0.81
   3 -25   0    0.88    0.88
  -3  25   0    0.73    0.81
   3  25   0    0.23    0.78
   3  25   0    0.51    0.93
  -3  25   0    1.57    0.96
  -3  25   0    0.12    0.83
   3  25   0    1.38    0.83
   5 -25   0    0.28    0.86
  -5 -25   0    0.87    0.88
  -5 -25   0   -0.25    0.87
   5 -25   0    2.23    0.91
   5  25   0    0.83    0.97
   5  25   0   -0.62    0.77
  -5  25   0   -0.14    0.76
  -5  25   0   -0.06    0.88
   5  25   0    1.00    0.85
  -5  25   0    0.60    0.85
   7 -25   0    2.00    0.94
  -7 -25   0    1.69    0.93
  -7 -25   0    0.44    0.93
   7 -25   0    1.72    0.99
   7  25   0    1.55    0.87
  -7  25   0    1.24    0.94
  -7  25   0    2.70    0.96
   7  25   0    2.38    1.09
  -9 -25   0    3.99    1.04
   9 -25   0    3.78    1.06
   9 -25   0    3.58    0.98
  -9 -25   0    4.97    1.13
   9  25   0    3.49    0.91
  -9  25   0    3.86    1.06
  -9  25   0    2.95    1.11
   9  25   0    1.90    1.02
   9  25   0    3.57    0.99
   0 -26   0    1.17    0.98
   0 -26   0    1.86    1.00
   0  26   0    1.13    1.08
   0  26   0    2.78    0.96
   0  26   0    0.49    0.87
   2 -26   0   -0.37    0.91
  -2 -26   0    1.18    0.96
   2 -26   0    0.45    0.87
  -2 -26   0    1.03    0.95
   2  26   0    0.41    0.89
   2  26   0    3.05    0.91
   2  26   0   -1.35    0.92
  -2  26   0    1.77    1.04
  -2  26   0    1.03    0.96
  -2  26   0    0.87    0.84
  -4 -26   0    1.09    0.97
   4 -26   0   -0.38    0.88
   4 -26   0   -0.25    0.88
  -4 -26   0   -0.17    0.87
   4  26   0    0.37    0.95
   4  26   0   -0.92    0.85
  -4  26   0   -1.50    0.87
  -4  26   0   -1.35    0.95
 -34   0   1    0.23    0.97
  34   0  -1    0.47    1.04
 -34   0   1    2.56    1.12
 -32   0   1    0.24    0.89
  32   0  -1   -1.17    0.81
 -32   0   1    1.71    0.99
 -30   0   1    0.45    0.74
 -30   0   1    0.14    0.78
 -28   0   1    0.13    0.70
  28   0  -1    0.28    0.65
 -28   0   1   -0.90    0.63
  26   0  -1    0.10    0.60
 -26   0   1   -0.66    0.46
 -26   0   1    0.67    0.34
 -26   0   1    0.35    0.59
 -26   0   1    0.94    0.66
 -24   0   1    6.36    0.87
  24   0  -1    7.77    1.00
 -24   0   1    5.91    0.67
  24   0  -1    6.49    0.59
 -24   0   1    6.40    0.63
 -24   0   1    5.32    0.79
 -22   0   1    3.19    0.37
 -22   0   1    2.35    0.45
 -22   0   1    2.87    0.60
  22   0  -1    2.38    0.56
  22   0  -1    2.00    0.31
 -22   0   1    2.26    0.57
 -22   0   1    2.89    0.43
  20   0  -1    0.34    0.22
 -20   0   1    0.28    0.27
 -20   0   1    0.18    0.42
 -20   0   1    0.51    0.30
 -20   0   1    0.68    0.25
 -20   0   1    0.47    0.41
 -20   0   1    0.68    0.33
  20   0  -1   -0.06    0.35
  20   0  -1    0.71    0.29
  18   0  -1    3.83    0.40
 -18   0   1    3.48    0.46
  18   0  -1    3.27    0.50
 -18   0   1    4.52    0.47
 -18   0   1    3.42    0.42
 -18   0   1    3.63    0.53
 -18   0   1    3.55    0.54
 -18   0   1    5.34    0.70
  18   0  -1    4.19    0.48
 -16   0   1    1.00    0.27
 -16   0   1    1.10    0.37
  16   0  -1    1.33    0.22
 -16   0   1    1.35    0.24
 -16   0   1    0.95    0.37
  16   0  -1    1.48    0.35
 -16   0   1    1.27    0.25
 -14   0   1   33.67    1.72
  14   0  -1   33.83    1.69
  14   0  -1   32.53    1.70
 -14   0   1   33.14    1.70
 -14   0   1   33.17    1.57
 -14   0   1   31.74    1.53
 -14   0   1   32.57    1.55
  14   0  -1   32.90    1.55
  14   0  -1   33.33    1.53
 -12   0   1    8.90    0.65
  12   0  -1    8.30    0.51
  12   0  -1    8.14    0.65
 -12   0   1    8.40    0.67
 -12   0   1    7.75    0.65
 -12   0   1    8.39    0.50
  12   0  -1    7.79    0.67
  12   0  -1    8.50    0.50
 -12   0   1    9.04    0.53
 -12   0   1    8.79    0.51
  12   0  -1    8.86    0.62
 -10   0   1    2.15    0.28
 -10   0   1    2.05    0.22
 -10   0   1    2.13    0.28
 -10   0   1    1.82    0.28
  10   0  -1    2.07    0.30
 -10   0   1    1.87    0.26
  10   0  -1    2.46    0.30
  10   0  -1    1.68    0.28
 -10   0   1    1.76    0.22
 -10   0   1    2.08    0.28
 -10   0   1    2.21    0.25
  10   0  -1    2.31    0.23
  10   0  -1    2.02    0.23
  10   0  -1    2.20    0.29
  -8   0   1    0.18    0.12
  -8   0   1    0.17    0.09
  -8   0   1    0.06    0.08
   8   0  -1    0.06    0.12
   8   0  -1    0.23    0.15
   8   0  -1    0.13    0.09
  -8   0   1    0.17    0.14
  -8   0   1    0.12    0.13
   8   0  -1    0.11    0.13
  -8   0   1    0.17    0.09
   8   0  -1    0.16    0.09
  -8   0   1    0.30    0.15
   8   0  -1    0.07    0.14
   6   0  -1    2.14    0.17
  -6   0   1    2.24    0.23
  -6   0   1    2.09    0.23
  -6   0   1    2.18    0.17
   6   0  -1    2.18    0.23
   6   0  -1    2.34    0.23
   6   0  -1    1.91    0.21
  -6   0   1    2.33    0.23
  -6   0   1    2.18    0.16
   6   0  -1    1.95    0.16
  -6   0   1    2.41    0.21
  -6   0   1    2.27    0.16
   6   0  -1    1.79    0.22
   4   0  -1    0.02    0.04
   4   0  -1   -0.07    0.06
  -4   0   1    0.07    0.05
   4   0  -1    0.04    0.03
   4   0  -1    0.06    0.07
  -4   0   1    0.07    0.06
  -4   0   1    0.03    0.06
   4   0  -1   -0.03    0.03
   4   0  -1   -0.02    0.05
  -4   0   1    0.04    0.04
  -4   0   1    0.07    0.06
  -4   0   1    0.06    0.04
  -4   0   1    0.06    0.06
  -2   0   1    0.08    0.04
  -2   0  -1    1.81    0.11
   2   0   1    1.70    0.14
  -2   0  -1    1.51    0.12
  -2   0  -1    1.70    0.13
  -4   0  -1    1.20    0.15
  -4   0  -1    1.19    0.16
  -4   0  -1    1.34    0.10
   4   0   1    1.47    0.10
  -4   0  -1    1.24    0.10
   4   0   1    1.33    0.13
  -4   0  -1    1.66    0.14
  -4   0  -1    0.91    0.12
  -4   0  -1    1.24    0.14
   4   0   1    1.36    0.15
   4   0   1    1.25    0.13
  -4   0  -1    1.15    0.16
   4   0   1    1.57    0.18
  -6   0  -1   13.01    0.60
   6   0   1   13.61    0.65
  -6   0  -1   13.17    0.70
   6   0   1   12.78    0.70
   6   0   1   13.40    0.60
   6   0   1   12.84    0.68
  -6   0  -1   13.12    0.60
   6   0   1   12.28    0.68
  -6   0  -1   12.33    0.69
  -6   0  -1   12.32    0.67
  -6   0  -1   13.20    0.66
   6   0   1   13.86    0.67
  -6   0  -1   13.19    0.69
  -6   0  -1   13.61    0.65
   8   0   1   48.23    2.24
  -8   0  -1   50.69    2.28
   8   0   1   50.43    2.29
  -8   0  -1   47.35    2.16
  -8   0  -1   50.96    2.28
   8   0   1   49.98    2.21
   8   0   1   47.62    2.25
  -8   0  -1   49.10    2.26
  -8   0  -1   51.34    2.22
   8   0   1   50.66    2.16
  -8   0  -1   48.82    2.16
  -8   0  -1   48.64    2.27
   8   0   1   47.95    2.26
  -8   0  -1   48.96    2.23
 -10   0  -1    1.64    0.22
 -10   0  -1    1.35    0.19
 -10   0  -1    1.31    0.22
 -10   0  -1    1.28    0.25
  10   0   1    1.39    0.28
  10   0   1    0.80    0.21
  10   0   1    1.27    0.26
  10   0   1    1.35    0.20
 -10   0  -1    2.08    0.20
  10   0   1    1.38    0.25
 -10   0  -1    1.51    0.19
  10   0   1    1.26    0.18
 -10   0  -1    1.75    0.29
 -10   0  -1    1.56    0.26
 -10   0  -1    1.02    0.26
 -12   0  -1    6.31    0.47
 -12   0  -1    5.70    0.37
 -12   0  -1    4.06    0.54
  12   0   1    4.59    0.60
 -12   0  -1    5.35    0.61
  12   0   1    5.92    0.37
  12   0   1    5.83    0.55
  12   0   1    6.34    0.51
 -12   0  -1    6.52    0.38
  12   0   1    5.73    0.45
 -12   0  -1    5.87    0.59
 -12   0  -1    5.86    0.43
 -12   0  -1    6.31    0.57
 -14   0  -1    1.04    0.26
  14   0   1    0.45    0.29
 -14   0  -1    0.99    0.32
  14   0   1    0.79    0.16
 -14   0  -1    0.91    0.17
 -14   0  -1    0.85    0.33
 -14   0  -1    0.74    0.18
  14   0   1    0.90    0.23
  14   0   1    0.92    0.29
 -14   0  -1    0.95    0.22
 -16   0  -1    0.62    0.34
 -16   0  -1    0.07    0.41
 -16   0  -1    0.89    0.31
 -16   0  -1    0.80    0.25
  16   0   1    1.00    0.27
 -16   0  -1    0.81    0.21
 -16   0  -1    1.09    0.20
  16   0   1    1.16    0.36
  16   0   1    0.69    0.34
 -18   0  -1    1.31    0.23
 -18   0  -1    1.93    0.45
 -18   0  -1    2.08    0.47
 -18   0  -1    1.66    0.26
 -18   0  -1    0.80    0.29
  18   0   1    1.34    0.22
 -18   0  -1    1.27    0.35
  18   0   1    1.06    0.33
  18   0   1    1.25    0.41
  18   0   1    2.45    0.45
  20   0   1    0.92    0.42
 -20   0  -1    1.27    0.39
 -20   0  -1    0.71    0.26
 -20   0  -1    1.05    0.45
 -20   0  -1    0.50    0.41
 -20   0  -1    0.58    0.22
  20   0   1    0.60    0.43
 -22   0  -1    2.14    0.36
 -22   0  -1    2.89    0.63
  22   0   1    1.29    0.53
  22   0   1    1.68    0.58
 -22   0  -1    2.59    0.50
 -22   0  -1    2.33    0.30
 -22   0  -1    2.05    0.60
 -24   0  -1    0.42    0.56
  24   0   1    1.21    0.56
 -24   0  -1   -0.83    0.50
 -26   0  -1   13.48    1.47
 -26   0  -1   12.04    1.13
 -26   0  -1   11.35    1.37
  26   0   1   10.65    1.29
 -28   0  -1    0.07    0.71
 -28   0  -1    1.09    0.81
  28   0   1    1.17    0.78
 -28   0  -1    1.79    0.66
 -30   0  -1    0.94    0.82
 -30   0  -1   -0.02    0.83
  30   0   1    0.65    1.35
 -32   0  -1   -1.66    0.84
  32   0   1    0.79    0.93
 -32   0  -1    0.27    0.94
  34   0   1   -0.98    1.00
 -34   0  -1    0.99    1.07
 -34   0  -1    1.63    1.06
 -33  -1   1    0.13    0.96
  33  -1  -1    0.31    1.00
 -33  -1   1    0.80    0.93
  33   1  -1   -1.54    0.94
 -33   1   1    1.35    0.94
 -33   1   1   -0.08    0.90
  31  -1  -1    2.14    0.97
 -31  -1   1    3.66    0.97
 -31  -1   1    1.85    0.89
 -31   1   1    2.58    0.93
  31   1  -1    3.45    0.96
 -31   1   1    2.23    0.87
 -29  -1   1    0.16    0.73
  29  -1  -1    0.23    0.71
 -29  -1   1   -0.10    0.93
 -29   1   1   -0.69    0.56
 -29   1   1    1.36    0.80
 -29   1   1    0.80    0.71
  29   1  -1    0.15    0.73
 -27  -1   1    6.33    0.73
  27  -1  -1    5.42    0.88
 -27  -1   1    4.95    0.90
 -27  -1   1    6.11    0.91
 -27   1   1    5.98    0.92
  27   1  -1    6.84    0.93
 -27   1   1    5.48    0.89
 -27   1   1    6.73    0.81
 -27   1   1    6.03    0.93
 -25  -1   1   11.89    1.32
  25  -1  -1   13.21    1.19
 -25  -1   1    9.16    0.96
  25  -1  -1   10.07    0.77
 -25  -1   1    9.57    1.18
 -25   1   1    8.81    0.98
 -25   1   1    8.44    1.19
 -25   1   1    9.70    1.26
 -25   1   1   11.37    0.83
  25   1  -1   10.41    1.22
  23  -1  -1    3.80    0.64
 -23  -1   1    5.31    0.57
 -23  -1   1    4.13    0.71
  23  -1  -1    4.06    0.43
 -23  -1   1    4.50    0.74
 -23   1   1    4.16    0.72
  23   1  -1    3.93    0.66
 -23   1   1    4.54    0.52
 -23   1   1    4.51    0.71
 -23   1   1    4.09    0.55
 -23   1   1    4.62    0.61
 -21  -1   1   30.96    1.65
 -21  -1   1   32.10    1.84
 -21  -1   1   31.95    1.55
 -21  -1   1   30.64    1.51
  21  -1  -1   31.47    1.56
 -21  -1   1   32.55    1.89
 -21  -1   1   29.15    1.59
  21  -1  -1   31.52    1.83
 -21   1   1   30.52    1.60
 -21   1   1   34.83    1.90
 -21   1   1   32.51    1.58
 -21   1   1   33.57    1.66
  21   1  -1   27.84    1.58
  21   1  -1   33.13    1.85
 -21   1   1   34.52    1.86
  21   1  -1   33.15    1.50
  19  -1  -1    6.83    0.76
 -19  -1   1    6.39    0.79
  19  -1  -1    7.66    0.56
 -19  -1   1    6.17    0.64
 -19  -1   1    8.33    0.85
 -19  -1   1    6.96    0.59
 -19  -1   1    6.61    0.50
 -19  -1   1    7.47    0.56
  19  -1  -1    6.83    0.81
 -19   1   1    6.76    0.85
 -19   1   1    7.63    0.64
 -19   1   1    7.18    0.62
  19   1  -1    7.02    0.48
  19   1  -1    5.26    0.58
  19   1  -1    7.94    0.78
 -19   1   1    7.98    0.83
 -19   1   1    7.70    0.66
 -19   1   1    6.23    0.58
  17  -1  -1   23.56    1.36
 -17  -1   1   23.79    1.17
 -17  -1   1   22.22    1.23
 -17  -1   1   22.85    1.53
 -17  -1   1   23.32    1.40
  17  -1  -1   23.64    1.40
  17  -1  -1   23.81    1.21
  17  -1  -1   22.33    1.22
 -17  -1   1   22.52    1.19
 -17   1   1   24.70    1.21
 -17   1   1   23.56    1.24
  17   1  -1   25.50    1.40
  17   1  -1   24.12    1.20
 -17   1   1   25.82    1.25
  17   1  -1   25.32    1.14
 -17   1   1   23.90    1.20
 -17   1   1   21.53    1.53
 -17   1   1   25.19    1.44
  15  -1  -1   41.54    1.92
 -15  -1   1   41.65    2.08
 -15  -1   1   40.68    1.90
 -15  -1   1   38.75    1.91
 -15  -1   1   42.47    2.14
  15  -1  -1   43.94    2.07
  15  -1  -1   40.02    1.94
 -15  -1   1   39.15    1.95
 -15   1   1   43.47    1.96
  15   1  -1   42.29    1.88
 -15   1   1   42.66    2.09
  15   1  -1   43.28    1.92
 -15   1   1   41.26    1.93
 -15   1   1   41.77    1.95
 -13  -1   1   56.45    2.57
  13  -1  -1   55.84    2.56
 -13  -1   1   58.70    2.71
 -13  -1   1   57.11    2.53
 -13  -1   1   55.38    2.54
  13  -1  -1   57.58    2.67
  13  -1  -1   56.52    2.69
  13  -1  -1   53.61    2.56
  13  -1  -1   49.98    2.69
 -13  -1   1   57.87    2.68
 -13   1   1   57.42    2.69
 -13   1   1   57.63    2.70
 -13   1   1   56.04    2.69
 -13   1   1   57.98    2.56
  13   1  -1   56.44    2.82
  13   1  -1   59.85    2.68
  13   1  -1   59.52    2.52
  13   1  -1   55.84    2.54
 -13   1   1   60.56    2.58
 -13   1   1   57.72    2.57
  11  -1  -1    1.39    0.20
 -11  -1   1    1.69    0.22
 -11  -1   1    1.55    0.28
  11  -1  -1    1.01    0.27
  11  -1  -1    1.08    0.29
 -11  -1   1    1.43    0.27
 -11  -1   1    1.88    0.23
  11  -1  -1    1.02    0.26
 -11  -1   1    1.72    0.29
  11  -1  -1    1.43    0.27
 -11  -1   1    1.51    0.19
 -11  -1   1    1.47    0.26
  11  -1  -1    1.54    0.20
  11   1  -1    2.19    0.32
 -11   1   1    2.11    0.31
  11   1  -1    2.31    0.30
 -11   1   1    1.70    0.21
 -11   1   1    2.00    0.27
 -11   1   1    1.72    0.26
 -11   1   1    2.29    0.28
  11   1  -1    2.00    0.30
 -11   1   1    2.49    0.33
  11   1  -1    1.94    0.24
 -11   1   1    2.38    0.32
 -11   1   1    2.03    0.31
  11   1  -1    1.86    0.22
   9  -1  -1    4.70    0.40
   9  -1  -1    3.95    0.27
  -9  -1   1    4.06    0.35
  -9  -1   1    4.05    0.38
  -9  -1   1    4.24    0.37
   9  -1  -1    4.05    0.29
   9  -1  -1    4.12    0.38
  -9  -1   1    4.20    0.30
   9  -1  -1    3.90    0.37
   9  -1  -1    3.95    0.34
   9  -1  -1    3.82    0.29
  -9  -1   1    4.04    0.27
  -9  -1   1    3.88    0.38
   9   1  -1    3.87    0.27
  -9   1   1    4.00    0.38
  -9   1   1    2.95    0.35
  -9   1   1    3.35    0.28
  -9   1   1    3.72    0.37
   9   1  -1    3.09    0.37
  -9   1   1    3.59    0.35
   9   1  -1    3.69    0.35
  -9   1   1    3.90    0.29
  -9   1   1    3.97    0.37
   9   1  -1    3.57    0.38
   9   1  -1    3.17    0.25
  -9   1   1    3.32    0.29
   7  -1  -1    0.98    0.14
   7  -1  -1    1.36    0.15
   7  -1  -1    0.88    0.17
  -7  -1   1    1.02    0.16
   7  -1  -1    1.41    0.19
  -7  -1   1    1.13    0.13
   7  -1  -1    1.00    0.16
  -7  -1   1    0.91    0.17
   7  -1  -1    1.27    0.18
  -7  -1   1    1.07    0.17
  -7  -1   1    0.90    0.17
  -7   1   1    1.24    0.14
  -7   1   1    1.22    0.18
   7   1  -1    1.25    0.19
  -7   1   1    1.44    0.16
  -7   1   1    1.17    0.18
   7   1  -1    1.41    0.14
  -7   1   1    1.30    0.15
   7   1  -1    1.08    0.14
  -7   1   1    1.08    0.16
   7   1  -1    1.11    0.18
  -7   1   1    1.18    0.19
  -7   1   1    1.33    0.19
   7   1  -1    1.39    0.18
   5  -1  -1    3.49    0.26
   5  -1  -1    3.44    0.22
   5  -1  -1    3.22    0.24
  -5  -1   1    3.31    0.25
   5  -1  -1    3.24    0.25
  -5  -1   1    3.32    0.26
   5  -1  -1    3.43    0.21
  -5  -1   1    3.22    0.24
   5  -1  -1    3.74    0.25
   5  -1  -1    3.45    0.25
  -5  -1   1    3.45    0.20
  -5  -1   1    3.72    0.21
   5   1  -1    3.35    0.25
   5   1  -1    3.66    0.20
  -5   1   1    3.54    0.25
   5   1  -1    3.11    0.25
  -5   1   1    3.29    0.24
  -5   1   1    3.55    0.22
  -5   1   1    3.49    0.23
  -5   1   1    3.63    0.24
  -5   1   1    3.43    0.21
  -5   1   1    3.12    0.24
  -5   1   1    3.45    0.25
   5   1  -1    3.38    0.26
   5   1  -1    3.67    0.20
   3  -1  -1   63.88    2.72
  -3  -1   1   62.22    2.73
  -3  -1   1   53.68    2.74
  -3  -1   1   64.55    2.71
   3  -1  -1   64.07    2.72
  -3   1   1   63.46    2.73
  -3   1   1   66.00    2.72
   3   1  -1   63.03    2.72
  -3   1   1   64.14    2.72
  -3   1   1   60.91    2.73
   3   1  -1   63.29    2.74
  -3   1   1   61.64    2.72
  -3   1   1   63.85    2.71
  -3   1   1   62.34    2.72
  -1   1  -1  695.64   30.51
  -3  -1  -1  186.53    8.09
   3  -1   1  194.18    8.11
  -3  -1  -1  188.54    8.11
  -3  -1  -1  190.20    8.07
   3  -1   1  185.54    8.08
   3  -1   1  195.32    8.09
  -3  -1  -1  202.94    8.09
  -3  -1  -1  193.99    8.09
  -3   1  -1  184.81    8.08
  -3   1  -1  174.19    8.11
   3   1   1  199.19    8.09
   3   1   1  183.18    8.09
  -3   1  -1  192.35    8.08
  -3   1  -1  188.46    8.07
  -3   1  -1  181.43    8.10
  -3   1  -1  184.51    8.09
   3   1   1  185.67    8.09
   3   1   1  188.87    8.10
  -3   1  -1  178.23    8.09
  -3   1  -1  188.07    8.09
   5  -1   1    0.74    0.11
  -5  -1  -1    1.21    0.15
  -5  -1  -1    0.82    0.13
   5  -1   1    0.78    0.10
   5  -1   1    0.89    0.14
  -5  -1  -1    0.56    0.11
   5  -1   1    1.07    0.16
  -5  -1  -1    1.00    0.15
   5  -1   1    0.91    0.14
   5  -1   1    0.80    0.10
  -5  -1  -1    0.80    0.13
   5  -1   1    0.79    0.12
  -5   1  -1    0.71    0.12
  -5   1  -1    0.70    0.14
  -5   1  -1    0.74    0.11
   5   1   1    0.83    0.13
  -5   1  -1    0.69    0.11
   5   1   1    0.71    0.13
  -5   1  -1    0.80    0.15
  -5   1  -1    0.75    0.10
   5   1   1    0.60    0.12
   5   1   1    0.90    0.13
  -5   1  -1    0.94    0.13
   5   1   1    0.73    0.13
  -5   1  -1    1.05    0.14
  -7  -1  -1   17.48    0.92
  -7  -1  -1   17.35    0.90
   7  -1   1   17.44    0.92
   7  -1   1   17.92    0.85
   7  -1   1   18.74    0.90
  -7  -1  -1   17.16    0.89
   7  -1   1   17.60    0.88
  -7  -1  -1   17.02    0.92
   7  -1   1   17.30    0.94
   7  -1   1   18.20    0.94
  -7  -1  -1   18.61    0.94
   7   1   1   19.46    0.94
  -7   1  -1   18.39    0.93
  -7   1  -1   18.86    0.88
   7   1   1   19.04    0.91
  -7   1  -1   19.20    0.94
  -7   1  -1   18.31    0.88
  -7   1  -1   18.22    0.85
  -7   1  -1   18.05    0.85
  -7   1  -1   18.67    0.94
   7   1   1   19.30    0.89
   7   1   1   17.43    0.92
  -7   1  -1   19.04    0.93
   7   1   1   18.68    0.93
  -7   1  -1   18.19    0.89
   9  -1   1    6.80    0.53
  -9  -1  -1    6.56    0.51
   9  -1   1    6.25    0.43
  -9  -1  -1    5.99    0.46
   9  -1   1    6.50    0.49
  -9  -1  -1    5.78    0.45
   9  -1   1    6.41    0.39
   9  -1   1    6.56    0.45
  -9  -1  -1    6.91    0.50
  -9  -1  -1    6.88    0.49
  -9   1  -1    7.13    0.43
  -9   1  -1    6.87    0.46
  -9   1  -1    6.99    0.40
  -9   1  -1    6.46    0.50
  -9   1  -1    7.04    0.51
  -9   1  -1    6.63    0.42
   9   1   1    6.88    0.49
  -9   1  -1    7.27    0.53
   9   1   1    7.39    0.49
  -9   1  -1    6.86    0.39
  -9   1  -1    6.88    0.49
   9   1   1    6.75    0.50
   9   1   1    6.82    0.52
   9   1   1    6.43    0.43
 -11  -1  -1   11.65    0.78
 -11  -1  -1   10.47    0.67
  11  -1   1   10.79    0.74
  11  -1   1   11.12    0.76
 -11  -1  -1   10.76    0.70
 -11  -1  -1   10.07    0.82
  11  -1   1   10.71    0.66
 -11  -1  -1   10.38    0.74
  11  -1   1   10.51    0.60
  11  -1   1   10.90    0.70
 -11   1  -1   12.35    0.66
 -11   1  -1   12.00    0.62
  11   1   1   12.10    0.67
  11   1   1   11.59    0.78
  11   1   1   12.33    0.84
  11   1   1   12.15    0.75
  11   1   1   13.02    0.74
 -11   1  -1   13.03    0.67
 -11   1  -1   12.36    0.79
 -11   1  -1   12.32    0.76
 -11   1  -1   12.18    0.78
 -11   1  -1   11.85    0.62
 -11   1  -1   11.61    0.75
 -11   1  -1   12.11    0.70
 -13  -1  -1    5.43    0.59
  13  -1   1    4.62    0.38
  13  -1   1    5.74    0.55
  13  -1   1    4.76    0.57
 -13  -1  -1    5.55    0.60
  13  -1   1    4.88    0.46
 -13  -1  -1    4.39    0.48
 -13  -1  -1    5.72    0.34
  13   1   1    5.38    0.54
 -13   1  -1    6.34    0.65
 -13   1  -1    5.11    0.41
 -13   1  -1    5.74    0.41
 -13   1  -1    5.20    0.59
  13   1   1    5.22    0.59
 -13   1  -1    5.23    0.45
  13   1   1    5.80    0.48
 -13   1  -1    5.28    0.48
  15  -1   1    5.30    0.40
  15  -1   1    5.01    0.56
 -15  -1  -1    4.84    0.63
 -15  -1  -1    4.98    0.64
 -15  -1  -1    4.48    0.51
  15  -1   1    5.04    0.62
 -15  -1  -1    4.74    0.44
  15  -1   1    4.85    0.50
 -15   1  -1    4.96    0.50
 -15   1  -1    4.67    0.41
  15   1   1    3.74    0.50
 -15   1  -1    4.27    0.54
  15   1   1    3.91    0.47
 -15   1  -1    5.13    0.52
 -15   1  -1    4.53    0.42
 -15   1  -1    4.11    0.54
  17  -1   1   29.93    1.51
  17  -1   1   28.01    1.30
  17  -1   1   27.45    1.54
 -17  -1  -1   27.80    1.57
  17  -1   1   23.88    1.40
 -17  -1  -1   27.16    1.42
 -17  -1  -1   25.57    1.35
 -17  -1  -1   28.09    1.56
  17   1   1   24.90    1.37
 -17   1  -1   25.84    1.38
 -17   1  -1   25.72    1.31
  17   1   1   27.43    1.55
 -17   1  -1   26.69    1.40
 -17   1  -1   25.25    1.29
 -17   1  -1   26.67    1.54
 -17   1  -1   25.58    1.54
  17   1   1   27.20    1.51
  19  -1   1    0.71    0.40
  19  -1   1    0.57    0.21
 -19  -1  -1    0.49    0.29
 -19  -1  -1    0.64    0.40
 -19  -1  -1    0.45    0.41
 -19  -1  -1    1.34    0.36
  19  -1   1    0.48    0.40
 -19   1  -1    0.25    0.23
 -19   1  -1    0.86    0.43
  19   1   1    0.34    0.36
 -19   1  -1    0.42    0.26
 -19   1  -1    0.27    0.41
  19   1   1    0.42    0.39
 -19   1  -1    0.56    0.32
  19   1   1    0.16    0.35
 -21  -1  -1    1.02    0.40
  21  -1   1    1.00    0.46
 -21  -1  -1    1.37    0.50
 -21  -1  -1    0.89    0.51
  21  -1   1    1.29    0.51
 -21   1  -1    1.63    0.34
  21   1   1    1.40    0.48
 -21   1  -1    1.94    0.31
 -21   1  -1    1.33    0.53
 -21   1  -1    2.18    0.45
 -21   1  -1    1.71    0.55
 -23  -1  -1    0.79    0.46
 -23  -1  -1    1.83    0.61
  23  -1   1    1.76    0.54
  23  -1   1    1.41    0.59
 -23  -1  -1    1.30    0.60
  23   1   1    2.04    0.55
 -23   1  -1    1.41    0.32
 -23   1  -1    1.45    0.60
 -23   1  -1    0.76    0.55
 -23   1  -1    1.27    0.39
 -25  -1  -1    6.08    0.89
 -25  -1  -1    5.08    0.86
  25  -1   1    5.24    0.81
 -25   1  -1    5.47    0.70
 -25   1  -1    4.64    0.62
  25   1   1    4.85    0.82
 -25   1  -1    3.45    0.82
 -25   1  -1    5.53    0.89
 -27  -1  -1   19.47    1.65
  27  -1   1   15.25    1.52
 -27  -1  -1   17.63    1.36
 -27  -1  -1   18.50    1.70
  27   1   1   17.37    1.53
 -27   1  -1   19.01    1.70
 -27   1  -1   16.72    1.64
 -27   1  -1   16.97    1.40
  29  -1   1    0.40    0.77
 -29  -1  -1    1.10    0.64
 -29  -1  -1    1.90    1.25
 -29  -1  -1    0.34    0.75
 -29   1  -1    2.11    0.83
 -29   1  -1    0.79    0.63
  29   1   1    1.25    0.78
  31  -1   1    0.52    0.87
 -31  -1  -1    0.85    0.87
 -31   1  -1    0.60    0.90
 -31   1  -1    0.06    0.88
  31   1   1    1.09    0.92
 -33  -1  -1    2.10    1.04
 -33  -1  -1    1.88    1.06
  33  -1   1   -0.01    0.99
 -33   1  -1    0.98    1.04
 -33   1  -1    1.16    0.99
  33   1   1    2.00    1.07
 -34  -2   1   -0.42    1.02
 -34  -2   1    0.24    0.98
  34  -2  -1   -0.32    1.23
 -34   2   1    0.74    1.01
  34   2  -1    1.91    1.13
 -34   2   1    0.63    1.07
  32  -2  -1    7.09    1.19
 -32  -2   1    9.25    1.36
 -32  -2   1    5.33    1.69
  32   2  -1    7.82    1.26
 -32   2   1    7.47    1.21
 -32   2   1    6.62    1.16
 -30  -2   1    4.60    0.97
  30  -2  -1    5.05    1.00
 -30  -2   1    3.92    1.00
  30   2  -1    4.07    1.06
 -30   2   1    3.88    0.95
 -30   2   1    5.46    1.07
 -28  -2   1    1.11    0.78
  28  -2  -1    0.63    0.75
 -28  -2   1    1.34    0.61
 -28  -2   1    1.22    0.72
  28   2  -1    0.32    0.74
 -28   2   1    1.85    0.75
 -28   2   1    1.49    0.77
 -28   2   1    2.33    0.61
 -26  -2   1    9.22    1.22
 -26  -2   1   10.99    1.33
  26  -2  -1   10.49    0.83
  26  -2  -1   12.09    1.21
 -26  -2   1   11.98    1.01
 -26   2   1    7.53    1.04
 -26   2   1    8.52    1.03
 -26   2   1    9.34    1.22
  26   2  -1    9.08    1.19
 -26   2   1    9.79    0.91
  24  -2  -1    7.35    0.68
 -24  -2   1    7.71    1.07
 -24  -2   1    6.64    0.81
  24  -2  -1    6.83    0.82
 -24  -2   1    8.21    1.13
 -24   2   1    5.90    0.81
 -24   2   1    6.73    0.74
 -24   2   1    4.62    0.91
  24   2  -1    5.90    0.84
 -24   2   1    5.21    0.78
 -24   2   1    6.19    0.86
 -22  -2   1   26.15    1.38
 -22  -2   1   26.34    1.66
 -22  -2   1   27.29    1.73
  22  -2  -1   29.33    1.68
 -22  -2   1   28.11    1.45
  22  -2  -1   27.39    1.38
  22   2  -1   26.49    1.64
 -22   2   1   25.17    1.44
 -22   2   1   23.89    1.43
 -22   2   1   25.47    1.66
 -22   2   1   25.56    1.40
 -22   2   1   28.14    1.72
  22   2  -1   22.66    1.37
 -20  -2   1   14.42    1.20
 -20  -2   1   14.76    0.90
  20  -2  -1   16.69    1.14
 -20  -2   1   14.55    1.16
 -20  -2   1   13.88    0.95
  20  -2  -1   15.33    0.92
  20  -2  -1   16.97    1.19
 -20   2   1   15.36    1.19
 -20   2   1   15.66    1.19
  20   2  -1   17.36    1.18
 -20   2   1   15.19    0.98
 -20   2   1   15.75    0.95
  20   2  -1   16.62    0.92
 -20   2   1   15.37    0.97
 -18  -2   1    3.26    0.40
 -18  -2   1    3.28    0.54
 -18  -2   1    2.98    0.40
  18  -2  -1    3.62    0.50
 -18  -2   1    3.72    0.52
  18  -2  -1    3.43    0.52
 -18   2   1    2.85    0.52
  18   2  -1    2.26    0.32
 -18   2   1    2.84    0.37
 -18   2   1    3.44    0.40
 -18   2   1    2.51    0.39
 -18   2   1    2.56    0.50
 -18   2   1    2.61    0.38
  18   2  -1    2.33    0.45
  16  -2  -1    2.08    0.40
  16  -2  -1    2.46    0.42
 -16  -2   1    1.86    0.26
 -16  -2   1    2.64    0.46
 -16  -2   1    2.04    0.31
  16  -2  -1    2.02    0.30
 -16  -2   1    2.13    0.43
 -16   2   1    2.44    0.43
 -16   2   1    2.41    0.34
  16   2  -1    2.07    0.28
 -16   2   1    2.12    0.30
 -16   2   1    2.25    0.33
 -16   2   1    1.90    0.42
 -16   2   1    2.69    0.34
  16   2  -1    1.84    0.26
  16   2  -1    2.12    0.39
 -14  -2   1    3.27    0.40
  14  -2  -1    3.62    0.45
 -14  -2   1    3.20    0.43
  14  -2  -1    2.89    0.38
  14  -2  -1    3.47    0.43
 -14  -2   1    3.41    0.45
 -14  -2   1    2.85    0.32
 -14   2   1    2.94    0.43
 -14   2   1    3.02    0.41
 -14   2   1    3.13    0.40
 -14   2   1    4.11    0.49
  14   2  -1    2.58    0.36
  14   2  -1    3.74    0.51
  14   2  -1    2.99    0.28
 -14   2   1    4.27    0.43
 -12  -2   1  264.51   11.52
  12  -2  -1  271.55   11.59
 -12  -2   1  262.51   11.68
  12  -2  -1  258.48   11.67
  12  -2  -1  276.27   11.66
  12  -2  -1  264.30   11.57
  12  -2  -1  261.04   11.66
 -12  -2   1  274.23   11.67
 -12  -2   1  266.11   11.56
 -12   2   1  257.47   11.71
  12   2  -1  267.94   11.68
 -12   2   1  280.44   11.60
 -12   2   1  267.44   11.67
  12   2  -1  268.34   11.67
 -12   2   1  264.28   11.67
  12   2  -1  281.75   11.51
  12   2  -1  269.96   11.55
 -12   2   1  276.89   11.59
 -12   2   1  263.68   11.58
 -12   2   1  270.19   11.67
  10  -2  -1    3.80    0.40
 -10  -2   1    4.20    0.42
 -10  -2   1    3.85    0.42
  10  -2  -1    3.94    0.42
  10  -2  -1    4.00    0.38
  10  -2  -1    4.04    0.33
 -10  -2   1    3.33    0.38
  10  -2  -1    4.29    0.42
  10  -2  -1    3.77    0.42
 -10  -2   1    3.56    0.27
  10  -2  -1    4.24    0.31
 -10  -2   1    3.46    0.41
 -10  -2   1    3.73    0.31
  10   2  -1    2.96    0.35
 -10   2   1    3.14    0.40
 -10   2   1    3.50    0.37
 -10   2   1    4.14    0.41
 -10   2   1    2.91    0.32
 -10   2   1    2.91    0.36
 -10   2   1    3.68    0.32
 -10   2   1    3.02    0.35
 -10   2   1    3.16    0.33
  10   2  -1    2.71    0.35
  10   2  -1    3.11    0.24
  10   2  -1    3.00    0.29
  10   2  -1    3.46    0.39
   8  -2  -1   19.24    0.99
  -8  -2   1   18.19    1.01
   8  -2  -1   18.50    1.00
   8  -2  -1   19.37    1.00
  -8  -2   1   20.11    1.00
   8  -2  -1   19.13    1.00
   8  -2  -1   19.70    0.95
  -8  -2   1   19.59    1.02
  -8  -2   1   19.52    1.00
  -8  -2   1   20.48    0.93
   8  -2  -1   19.22    1.00
  -8  -2   1   20.16    0.91
   8  -2  -1   19.93    0.97
   8   2  -1   21.63    0.93
  -8   2   1   19.38    1.00
  -8   2   1   20.14    0.99
  -8   2   1   20.34    0.96
   8   2  -1   20.18    0.90
  -8   2   1   19.34    0.96
   8   2  -1   20.34    1.02
  -8   2   1   21.18    0.97
  -8   2   1   19.69    1.01
   8   2  -1   19.82    1.01
  -8   2   1   21.33    1.01
   8   2  -1   20.85    1.01
  -8   2   1   20.52    1.00
  -6  -2   1    2.41    0.18
   6  -2  -1    2.29    0.24
  -6  -2   1    2.03    0.23
  -6  -2   1    2.38    0.24
   6  -2  -1    2.21    0.22
   6  -2  -1    1.98    0.24
  -6  -2   1    2.40    0.18
   6  -2  -1    2.30    0.21
   6  -2  -1    2.57    0.23
  -6  -2   1    2.57    0.26
   6  -2  -1    2.13    0.23
   6   2  -1    3.15    0.27
   6   2  -1    3.20    0.27
   6   2  -1    3.01    0.20
  -6   2   1    2.89    0.26
   6   2  -1    2.85    0.19
  -6   2   1    2.95    0.25
  -6   2   1    2.84    0.23
  -6   2   1    2.49    0.24
  -6   2   1    2.75    0.24
  -6   2   1    3.13    0.25
  -6   2   1    2.82    0.23
   6   2  -1    2.77    0.25
  -6   2   1    2.75    0.22
   4  -2  -1    0.59    0.11
  -4  -2   1    0.52    0.11
  -4  -2   1    0.62    0.11
   4  -2  -1    0.56    0.09
   4  -2  -1    0.62    0.10
  -4  -2   1    0.70    0.08
  -4  -2   1    0.58    0.07
   4  -2  -1    0.56    0.09
   4  -2  -1    0.59    0.10
  -4  -2   1    0.45    0.10
   4   2  -1    0.81    0.11
  -4   2   1    0.94    0.13
  -4   2   1    1.04    0.13
  -4   2   1    0.76    0.11
   4   2  -1    1.13    0.14
  -4   2   1    0.72    0.11
   4   2  -1    0.75    0.12
   4   2  -1    0.81    0.10
  -4   2   1    0.90    0.11
  -4   2   1    0.66    0.10
  -4   2   1    0.87    0.11
   4   2  -1    0.69    0.11
  -2  -2   1  115.10    4.71
  -2  -2   1  108.74    4.68
  -2  -2   1  113.16    4.69
  -2  -2   1   91.46    4.73
   2  -2  -1  114.25    4.72
   2  -2  -1  115.48    4.70
  -2  -2   1  111.42    4.69
   2   2  -1  102.72    4.70
  -2   2   1  109.05    4.70
   2   2  -1  107.13    4.68
  -2   2   1  111.59    4.71
  -2   2   1  109.05    4.69
   2   2  -1  110.18    4.70
  -2   2   1  100.86    4.71
  -2   2   1  108.35    4.68
   2   2  -1  111.52    4.71
  -2   2   1  110.66    4.70
   0  -2   1  468.89   19.23
   0  -2  -1  450.63   19.23
   0  -2   1  443.90   19.23
   0  -2  -1  461.79   19.23
   0   2   1  441.74   19.22
   0   2  -1  428.35   19.22
   0   2  -1  439.04   19.23
   0   2   1  453.44   19.19
   0   2   1  458.18   19.23
   0   2   1  450.23   19.22
   2  -2   1   20.49    0.94
  -2  -2  -1   21.68    0.95
   2  -2   1   20.68    0.91
  -2  -2  -1   20.44    0.94
  -2  -2  -1   20.68    0.92
  -2  -2  -1   20.98    0.93
  -2  -2  -1   21.84    0.94
  -2  -2  -1   18.25    0.95
   2  -2   1   22.74    0.94
  -2   2  -1   20.50    0.94
  -2   2  -1   20.97    0.95
   2   2   1   20.51    0.94
   2   2   1   19.86    0.91
  -2   2  -1   20.96    0.95
  -2   2  -1   21.05    0.91
   2   2   1   19.40    0.94
   2   2   1   20.66    0.95
  -2   2  -1   21.14    0.93
  -2   2  -1   21.10    0.91
  -2   2  -1   19.83    0.95
   2   2   1   19.86    0.93
   4  -2   1    1.68    0.17
   4  -2   1    1.87    0.16
  -4  -2  -1    1.86    0.17
  -4  -2  -1    1.59    0.19
  -4  -2  -1    1.73    0.18
   4  -2   1    1.99    0.18
  -4  -2  -1    1.76    0.20
   4  -2   1    1.84    0.19
   4  -2   1    1.57    0.17
   4  -2   1    1.62    0.18
  -4  -2  -1    1.63    0.18
  -4  -2  -1    1.57    0.16
   4  -2   1    1.77    0.17
  -4   2  -1    2.11    0.18
   4   2   1    2.01    0.21
  -4   2  -1    2.16    0.18
  -4   2  -1    2.07    0.19
   4   2   1    2.10    0.20
  -4   2  -1    2.16    0.16
  -4   2  -1    1.87    0.17
  -4   2  -1    2.07    0.18
   4   2   1    2.39    0.18
  -4   2  -1    2.14    0.18
  -4   2  -1    2.14    0.18
   4   2   1    2.20    0.18
   4   2   1    2.01    0.19
   4   2   1    2.37    0.19
  -6  -2  -1   21.94    1.00
   6  -2   1   20.62    1.02
   6  -2   1   21.32    1.04
  -6  -2  -1   20.92    0.99
  -6  -2  -1   20.13    1.01
   6  -2   1   20.52    1.00
  -6  -2  -1   19.55    1.02
   6  -2   1   20.87    0.99
  -6  -2  -1   20.34    1.02
   6  -2   1   21.58    1.00
   6  -2   1   20.99    1.04
  -6  -2  -1   21.76    1.04
   6  -2   1   21.84    1.00
  -6   2  -1   20.98    0.99
   6   2   1   20.78    1.03
   6   2   1   21.53    1.03
  -6   2  -1   20.76    1.04
  -6   2  -1   22.25    1.01
  -6   2  -1   20.35    0.99
  -6   2  -1   21.08    1.00
  -6   2  -1   21.72    1.02
   6   2   1   21.84    1.00
  -6   2  -1   21.79    1.00
  -6   2  -1   20.51    1.03
   6   2   1   20.93    1.03
   6   2   1   21.03    1.03
   8  -2   1   28.72    1.40
   8  -2   1   31.92    1.40
  -8  -2  -1   30.66    1.44
   8  -2   1   31.74    1.41
   8  -2   1   30.38    1.46
   8  -2   1   32.52    1.38
   8  -2   1   29.95    1.43
  -8  -2  -1   30.86    1.45
   8  -2   1   31.55    1.46
  -8  -2  -1   30.42    1.42
  -8  -2  -1   30.29    1.45
  -8  -2  -1   31.23    1.40
   8   2   1   29.06    1.44
   8   2   1   28.93    1.44
   8   2   1   28.28    1.43
  -8   2  -1   28.34    1.39
   8   2   1   29.49    1.40
  -8   2  -1   27.88    1.37
  -8   2  -1   29.30    1.40
  -8   2  -1   28.95    1.45
  -8   2  -1   29.08    1.38
  -8   2  -1   28.79    1.44
   8   2   1   29.46    1.43
  -8   2  -1   28.99    1.44
  -8   2  -1   29.63    1.40
  -8   2  -1   29.07    1.43
  10  -2   1   27.03    1.32
 -10  -2  -1   28.76    1.31
 -10  -2  -1   29.53    1.36
  10  -2   1   30.20    1.31
 -10  -2  -1   28.70    1.28
  10  -2   1   28.71    1.28
  10  -2   1   30.14    1.37
  10  -2   1   27.04    1.36
 -10  -2  -1   28.06    1.34
  10  -2   1   27.87    1.24
 -10  -2  -1   26.95    1.34
 -10   2  -1   22.87    1.32
  10   2   1   22.29    1.31
  10   2   1   25.19    1.31
 -10   2  -1   24.41    1.32
  10   2   1   24.61    1.32
 -10   2  -1   25.59    1.27
 -10   2  -1   23.01    1.23
 -10   2  -1   24.51    1.34
 -10   2  -1   25.35    1.26
 -10   2  -1   23.59    1.30
 -10   2  -1   24.69    1.25
  10   2   1   24.41    1.25
 -10   2  -1   24.17    1.23
  10   2   1   24.39    1.33
  12  -2   1   15.81    0.93
 -12  -2  -1   17.41    0.96
  12  -2   1   16.97    0.80
 -12  -2  -1   17.10    0.98
  12  -2   1   16.41    0.90
 -12  -2  -1   14.71    0.85
  12  -2   1   14.87    0.84
  12  -2   1   15.71    1.05
  12   2   1   14.23    0.93
 -12   2  -1   15.07    0.83
 -12   2  -1   15.37    0.93
  12   2   1   14.46    0.89
 -12   2  -1   12.38    0.84
 -12   2  -1   13.64    0.95
  12   2   1   14.40    0.83
 -12   2  -1   14.61    0.80
 -12   2  -1   14.24    0.79
 -12   2  -1   15.07    0.84
 -12   2  -1   14.08    0.94
  14  -2   1    0.88    0.20
  14  -2   1    0.83    0.31
 -14  -2  -1    0.64    0.26
  14  -2   1    0.32    0.26
 -14  -2  -1    0.55    0.33
  14  -2   1    0.45    0.24
 -14  -2  -1    0.87    0.37
  14   2   1    0.91    0.38
  14   2   1    0.62    0.29
 -14   2  -1    1.31    0.28
  14   2   1    1.16    0.26
 -14   2  -1    1.18    0.25
 -14   2  -1    0.95    0.22
 -14   2  -1    1.00    0.26
 -14   2  -1    1.09    0.35
 -14   2  -1    0.79    0.33
  16  -2   1   20.77    1.23
 -16  -2  -1   23.67    1.38
 -16  -2  -1   22.09    1.38
  16  -2   1   23.27    1.15
  16  -2   1   24.48    1.35
 -16  -2  -1   21.25    1.22
 -16   2  -1   23.14    1.36
 -16   2  -1   21.74    1.22
  16   2   1   25.72    1.34
 -16   2  -1   20.81    1.16
 -16   2  -1   22.61    1.15
 -16   2  -1   23.65    1.22
  16   2   1   21.09    1.30
 -18  -2  -1   23.20    1.45
  18  -2   1   23.73    1.39
  18  -2   1   24.83    1.21
  18  -2   1   23.47    1.44
 -18  -2  -1   20.70    1.22
 -18  -2  -1   22.43    1.31
 -18  -2  -1   23.27    1.46
 -18   2  -1   24.10    1.47
 -18   2  -1   23.23    1.49
 -18   2  -1   23.76    1.22
  18   2   1   23.52    1.42
 -18   2  -1   24.14    1.30
  18   2   1   22.89    1.27
 -18   2  -1   25.37    1.25
 -20  -2  -1    9.09    0.82
  20  -2   1   10.35    1.00
 -20  -2  -1    9.35    1.02
  20  -2   1    9.87    0.92
 -20  -2  -1    8.94    1.01
  20  -2   1   11.18    0.68
 -20   2  -1   10.35    1.02
 -20   2  -1    9.50    0.77
 -20   2  -1   10.60    0.84
  20   2   1    9.07    0.93
 -20   2  -1    8.08    0.95
 -20   2  -1    8.26    0.69
 -22  -2  -1    4.77    0.74
  22  -2   1    4.40    0.73
 -22  -2  -1    5.02    0.74
  22  -2   1    5.09    0.68
 -22  -2  -1    4.43    0.58
 -22   2  -1    5.24    0.68
  22   2   1    5.87    0.77
 -22   2  -1    6.10    0.79
 -22   2  -1    5.62    0.79
 -22   2  -1    4.83    0.60
 -24  -2  -1    2.82    0.68
 -24  -2  -1    1.33    0.64
  24  -2   1    2.14    0.65
 -24  -2  -1    2.44    0.54
  24  -2   1    2.13    0.63
 -24   2  -1    2.05    0.52
  24   2   1    1.95    0.60
 -24   2  -1    2.01    0.65
 -24   2  -1    2.49    0.41
 -24   2  -1    2.02    0.65
  26  -2   1    3.65    0.74
 -26  -2  -1    1.72    0.98
 -26  -2  -1    3.79    0.81
 -26  -2  -1    1.81    0.75
  26  -2   1    3.14    0.77
 -26   2  -1    2.61    0.80
 -26   2  -1    2.29    0.73
 -26   2  -1    2.29    0.45
 -26   2  -1    3.61    0.64
  26   2   1    2.60    0.73
  28  -2   1    1.21    0.70
 -28  -2  -1    0.52    0.73
 -28  -2  -1    0.76    0.73
 -28  -2  -1   -0.91    0.57
 -28   2  -1    0.86    0.58
  28   2   1    0.69    0.71
 -28   2  -1    0.54    0.74
 -28   2  -1   -0.11    0.68
 -30  -2  -1   -0.37    0.78
  30  -2   1   -0.46    0.80
 -30  -2  -1   -0.45    0.76
 -30   2  -1    0.25    0.87
 -30   2  -1    0.06    0.66
 -30   2  -1    1.50    0.86
  30   2   1    1.50    0.88
  32  -2   1    2.04    1.01
 -32  -2  -1    1.91    1.02
 -32  -2  -1    1.45    1.00
 -32   2  -1    2.78    1.00
  32   2   1    1.68    0.97
 -32   2  -1    2.85    1.04
 -34  -2  -1    0.70    1.11
 -34  -2  -1   -0.52    0.99
  34  -2   1    0.79    1.10
 -34   2  -1   -0.68    0.98
 -34   2  -1    0.62    1.08
  34   2   1    0.30    1.10
 -33  -3   1    4.66    1.19
  33  -3  -1    4.67    1.09
 -33  -3   1    5.57    1.15
 -33   3   1    3.60    1.15
 -33   3   1    4.02    1.08
  33   3  -1    2.92    1.12
  31  -3  -1    1.09    0.88
 -31  -3   1    1.36    0.92
 -31  -3   1    2.12    0.89
 -31   3   1    1.33    0.85
  31   3  -1    1.00    0.91
 -31   3   1    1.31    0.89
  29  -3  -1    0.09    0.75
 -29  -3   1    0.13    0.89
 -29  -3   1    0.40    0.71
 -29   3   1   -0.39    0.58
  29   3  -1    0.10    0.86
 -29   3   1    0.62    0.75
 -29   3   1   -1.08    0.71
  27  -3  -1    6.38    0.79
  27  -3  -1    4.32    0.84
 -27  -3   1    4.86    0.88
 -27  -3   1    4.89    0.65
 -27  -3   1    4.99    0.91
 -27   3   1    5.58    0.89
 -27   3   1    6.78    0.89
  27   3  -1    5.11    0.87
 -27   3   1    5.14    0.70
 -27   3   1    6.31    0.98
  25  -3  -1    0.92    0.57
 -25  -3   1   -0.12    0.40
 -25  -3   1    0.31    0.54
 -25  -3   1    0.30    0.58
  25  -3  -1    0.32    0.37
 -25   3   1    0.56    0.58
 -25   3   1    0.38    0.41
 -25   3   1    0.59    0.44
 -25   3   1    0.50    0.56
  25   3  -1    0.17    0.56
  23  -3  -1    0.17    0.48
  23  -3  -1    0.17    0.48
 -23  -3   1   -0.83    0.43
  23  -3  -1    0.19    0.33
 -23  -3   1    0.32    0.34
 -23  -3   1    0.56    0.50
 -23  -3   1   -0.17    0.35
 -23   3   1   -0.01    0.35
 -23   3   1   -0.19    0.47
 -23   3   1   -0.37    0.46
  23   3  -1   -0.35    0.34
  23   3  -1    0.39    0.49
  21  -3  -1    0.12    0.41
 -21  -3   1   -0.14    0.43
  21  -3  -1    0.42    0.30
 -21  -3   1    0.66    0.46
 -21  -3   1    0.21    0.27
  21  -3  -1    0.46    0.44
 -21  -3   1    0.16    0.32
 -21   3   1    0.51    0.35
 -21   3   1    0.00    0.32
 -21   3   1    0.16    0.43
  21   3  -1   -0.20    0.28
 -21   3   1    1.37    0.51
  21   3  -1    0.59    0.46
  19  -3  -1   38.59    1.92
  19  -3  -1   32.36    1.71
 -19  -3   1   30.02    1.64
 -19  -3   1   34.07    1.70
 -19  -3   1   34.23    1.95
  19  -3  -1   34.13    1.90
 -19  -3   1   36.83    1.93
 -19   3   1   35.92    1.93
 -19   3   1   37.12    1.75
  19   3  -1   34.93    1.91
 -19   3   1   33.61    1.75
 -19   3   1   36.01    1.75
 -19   3   1   35.39    1.93
  19   3  -1   32.77    1.67
  17  -3  -1   27.63    1.47
 -17  -3   1   28.58    1.45
 -17  -3   1   28.27    1.66
  17  -3  -1   33.09    1.65
  17  -3  -1   28.08    1.61
 -17  -3   1   30.96    1.65
  17   3  -1   30.12    1.64
 -17   3   1   30.69    1.66
 -17   3   1   29.78    1.53
  17   3  -1   27.38    1.43
 -17   3   1   29.01    1.51
 -17   3   1   28.78    1.49
 -17   3   1   30.07    1.50
  15  -3  -1    8.14    0.70
 -15  -3   1    8.53    0.59
 -15  -3   1    8.66    0.79
 -15  -3   1    8.42    0.76
  15  -3  -1    8.09    0.82
  15  -3  -1    8.28    0.61
  15  -3  -1    7.63    0.57
 -15   3   1    9.60    0.88
  15   3  -1    8.31    0.73
 -15   3   1    8.61    0.63
 -15   3   1    7.85    0.76
 -15   3   1    7.64    0.64
 -15   3   1    9.32    0.66
 -15   3   1    8.10    0.62
 -13  -3   1   29.44    1.36
  13  -3  -1   29.22    1.41
 -13  -3   1   28.89    1.51
  13  -3  -1   29.04    1.39
 -13  -3   1   27.35    1.52
  13  -3  -1   27.83    1.51
  13  -3  -1   29.83    1.48
  13  -3  -1   24.97    1.50
  13  -3  -1   30.20    1.50
  13   3  -1   27.69    1.35
 -13   3   1   24.59    1.48
 -13   3   1   28.10    1.52
 -13   3   1   27.63    1.41
 -13   3   1   29.84    1.41
  13   3  -1   30.82    1.51
 -13   3   1   29.57    1.43
 -13   3   1   28.15    1.51
 -13   3   1   29.20    1.42
 -11  -3   1  176.40    7.29
 -11  -3   1  173.92    7.43
 -11  -3   1  171.82    7.24
  11  -3  -1  171.15    7.35
  11  -3  -1  173.69    7.39
  11  -3  -1  174.67    7.34
 -11  -3   1  177.86    7.41
  11  -3  -1  172.35    7.39
  11  -3  -1  176.93    7.41
  11   3  -1  169.08    7.30
 -11   3   1  158.46    7.36
 -11   3   1  167.63    7.34
 -11   3   1  162.99    7.38
 -11   3   1  162.37    7.34
  11   3  -1  159.30    7.39
 -11   3   1  166.60    7.40
  11   3  -1  160.70    7.39
 -11   3   1  170.68    7.35
 -11   3   1  163.14    7.38
 -11   3   1  161.26    7.39
   9   3  -1    9.69    0.63
  -9   3   1    9.23    0.58
  -9   3   1    9.27    0.60
  -9   3   1    9.08    0.59
  -9   3   1    9.70    0.60
   9   3  -1    9.22    0.59
  -9   3   1    9.11    0.56
  -9   3   1    9.49    0.56
  -9   3   1    8.19    0.55
   9   3  -1    9.68    0.47
   9   3  -1    9.45    0.52
   9   3  -1    9.25    0.60
  -9   3   1    9.15    0.54
  -7  -3   1   13.55    0.75
  -7  -3   1   12.93    0.67
  -7  -3   1   13.90    0.74
  -7  -3   1   12.97    0.75
   7  -3  -1   12.93    0.72
   7  -3  -1   12.67    0.73
   7  -3  -1   13.31    0.72
  -7  -3   1   13.19    0.65
   7  -3  -1   12.78    0.72
   7  -3  -1   12.58    0.72
  -7  -3   1   12.79    0.75
  -7   3   1   14.97    0.74
   7   3  -1   14.52    0.76
  -7   3   1   14.84    0.75
  -7   3   1   14.30    0.73
   7   3  -1   15.00    0.77
   7   3  -1   15.63    0.68
  -7   3   1   15.66    0.75
   7   3  -1   14.54    0.75
  -7   3   1   14.64    0.74
  -7   3   1   15.48    0.74
   7   3  -1   15.37    0.69
  -7   3   1   14.80    0.73
   5  -3  -1   23.91    1.11
   5  -3  -1   23.61    1.13
   5  -3  -1   22.90    1.12
  -5  -3   1   23.69    1.14
   5  -3  -1   22.94    1.11
  -5  -3   1   23.41    1.12
  -5  -3   1   24.04    1.07
  -5  -3   1   22.91    1.13
  -5  -3   1   23.16    1.08
  -5  -3   1   22.81    1.13
   5  -3  -1   22.87    1.12
   5   3  -1   23.01    1.14
  -5   3   1   23.81    1.12
   5   3  -1   25.16    1.08
  -5   3   1   24.07    1.12
  -5   3   1   24.40    1.12
   5   3  -1   24.29    1.13
   5   3  -1   24.23    1.14
   5   3  -1   24.86    1.08
  -5   3   1   24.41    1.11
  -5   3   1   24.44    1.11
  -5   3   1   25.03    1.13
  -5   3   1   24.49    1.15
  -5   3   1   23.83    1.11
   3  -3  -1    0.09    0.08
  -3  -3   1    0.04    0.06
  -3  -3   1    0.03    0.08
  -3  -3   1    0.05    0.06
  -3  -3   1    0.07    0.07
   3  -3  -1   -0.09    0.08
   3  -3  -1   -0.03    0.06
   3  -3  -1   -0.05    0.06
   3  -3  -1    0.03    0.07
   3  -3  -1    0.23    0.07
  -3  -3   1    0.04    0.08
   3  -3  -1    0.05    0.06
  -3  -3   1    0.06    0.08
  -3   3   1    0.15    0.08
   3   3  -1    0.22    0.09
  -3   3   1    0.10    0.07
   3   3  -1    0.06    0.08
   3   3  -1    0.10    0.06
   3   3  -1    0.07    0.07
   3   3  -1    0.10    0.08
  -3   3   1    0.13    0.07
  -3   3   1    0.19    0.09
   3   3  -1    0.11    0.06
  -3   3   1    0.13    0.08
  -3   3   1    0.00    0.07
  -3   3   1    0.22    0.06
  -1  -3   1   29.18    1.28
   1  -3  -1   27.58    1.29
  -1  -3   1   27.17    1.29
   1  -3  -1   28.72    1.30
   1  -3  -1   29.20    1.31
  -1  -3   1   27.05    1.30
  -1  -3   1   28.28    1.30
  -1  -3   1   28.82    1.31
  -1  -3   1   26.74    1.29
   1  -3  -1   27.75    1.30
   1  -3  -1   27.85    1.30
   1   3  -1   29.06    1.31
   1   3  -1   28.97    1.29
  -1   3   1   29.11    1.30
  -1   3   1   29.25    1.26
  -1   3   1   27.92    1.29
   1   3  -1   30.66    1.28
   1   3  -1   30.29    1.30
   1   3  -1   29.88    1.31
   1   3  -1   29.71    1.30
   1   3  -1   27.78    1.29
  -1   3   1   28.63    1.30
  -1   3   1   30.48    1.32
  -1   3   1   29.35    1.30
  -1  -3  -1    0.39    0.09
   1  -3   1    0.38    0.09
   1  -3   1    0.27    0.07
  -1  -3  -1    0.29    0.08
  -1  -3  -1    0.33    0.06
  -1  -3  -1    0.39    0.09
  -1  -3  -1    0.25    0.07
   1  -3   1    0.52    0.08
   1  -3   1    0.35    0.08
  -1  -3  -1    0.44    0.09
   1  -3   1    0.30    0.08
   1  -3   1    0.36    0.07
   1  -3   1    0.22    0.07
   1   3   1    0.23    0.08
  -1   3  -1    0.41    0.07
   1   3   1    0.25    0.07
   1   3   1    0.32    0.07
   1   3   1    0.20    0.08
  -1   3  -1    0.26    0.08
  -1   3  -1    0.22    0.08
   1   3   1    0.41    0.07
   1   3   1    0.16    0.07
   1   3   1    0.30    0.08
  -1   3  -1    0.33    0.08
  -1   3  -1    0.26    0.08
   3  -3   1   30.90    1.42
   3  -3   1   32.14    1.39
   3  -3   1   29.48    1.42
   3  -3   1   31.63    1.38
   3  -3   1   31.86    1.42
  -3  -3  -1   30.28    1.41
  -3  -3  -1   29.85    1.38
  -3  -3  -1   30.35    1.41
  -3  -3  -1   30.43    1.43
   3  -3   1   31.33    1.41
  -3  -3  -1   29.33    1.40
  -3  -3  -1   30.78    1.42
   3  -3   1   30.70    1.42
   3   3   1   31.25    1.38
  -3   3  -1   32.60    1.38
  -3   3  -1   31.84    1.41
   3   3   1   33.39    1.43
  -3   3  -1   30.41    1.41
  -3   3  -1   31.19    1.42
  -3   3  -1   33.17    1.43
   3   3   1   30.84    1.42
  -3   3  -1   31.21    1.42
   3   3   1   29.50    1.40
   3   3   1   31.18    1.41
   3   3   1   30.40    1.38
  -3   3  -1   32.57    1.39
   3   3   1   32.23    1.42
  -5  -3  -1    9.05    0.54
   5  -3   1    9.80    0.52
   5  -3   1    9.56    0.52
   5  -3   1    9.82    0.53
  -5  -3  -1    9.53    0.53
   5  -3   1   10.15    0.53
  -5  -3  -1    8.82    0.52
   5  -3   1    9.81    0.50
  -5  -3  -1    9.90    0.51
   5  -3   1    9.90    0.53
  -5  -3  -1   10.05    0.52
   5  -3   1    9.27    0.53
  -5  -3  -1   10.13    0.45
  -5   3  -1    9.69    0.49
  -5   3  -1    9.62    0.53
  -5   3  -1   10.06    0.53
  -5   3  -1    8.80    0.52
   5   3   1   10.00    0.54
  -5   3  -1    9.13    0.53
   5   3   1    8.76    0.52
   5   3   1    9.60    0.51
  -5   3  -1    9.25    0.52
   5   3   1    8.99    0.54
   5   3   1   10.26    0.53
  -5   3  -1   10.05    0.52
  -5   3  -1    9.45    0.53
   5   3   1    9.38    0.45
   5   3   1    9.89    0.45
   7  -3   1    7.61    0.50
   7  -3   1    8.54    0.46
   7  -3   1    8.13    0.47
  -7  -3  -1    7.64    0.51
  -7  -3  -1    7.96    0.50
  -7  -3  -1    7.81    0.46
   7  -3   1    7.57    0.49
  -7  -3  -1    7.71    0.50
   7  -3   1    7.88    0.46
  -7  -3  -1    8.00    0.46
  -7  -3  -1    8.62    0.49
   7   3   1    7.58    0.46
  -7   3  -1    7.58    0.48
  -7   3  -1    7.74    0.52
  -7   3  -1    7.72    0.49
  -7   3  -1    7.62    0.49
  -7   3  -1    7.83    0.47
   7   3   1    7.78    0.51
  -7   3  -1    7.49    0.47
  -7   3  -1    7.27    0.47
  -7   3  -1    7.33    0.46
  -7   3  -1    7.43    0.45
   7   3   1    7.72    0.49
   7   3   1    7.47    0.50
   9  -3   1   15.16    0.85
   9  -3   1   15.16    0.86
  -9  -3  -1   16.46    0.86
   9  -3   1   15.58    0.92
  -9  -3  -1   16.23    0.85
   9  -3   1   15.90    0.86
  -9  -3  -1   14.57    0.88
   9  -3   1   15.85    0.90
  -9  -3  -1   15.84    0.91
   9  -3   1   16.26    0.87
  -9  -3  -1   15.83    0.92
  -9  -3  -1   14.24    0.90
  -9   3  -1   17.75    0.86
  -9   3  -1   17.54    0.91
  -9   3  -1   18.02    0.89
   9   3   1   17.80    0.92
  -9   3  -1   17.45    0.86
  -9   3  -1   17.09    0.94
   9   3   1   17.75    0.87
  -9   3  -1   17.97    0.93
  -9   3  -1   17.36    0.87
   9   3   1   17.30    0.92
  -9   3  -1   18.14    0.88
  -9   3  -1   17.79    0.93
   9   3   1   18.47    0.93
  11  -3   1   13.94    0.94
 -11  -3  -1   15.25    0.93
 -11  -3  -1   15.39    0.85
  11  -3   1   15.18    0.87
 -11  -3  -1   16.62    0.95
 -11  -3  -1   15.89    0.85
  11  -3   1   15.12    0.83
  11  -3   1   15.79    0.86
  11  -3   1   14.62    0.92
  11  -3   1   15.33    0.83
  11  -3   1   14.08    0.90
 -11   3  -1   16.07    0.84
 -11   3  -1   15.77    0.84
 -11   3  -1   15.17    0.95
  11   3   1   17.43    0.93
 -11   3  -1   15.12    0.91
 -11   3  -1   14.38    0.91
 -11   3  -1   16.19    0.93
 -11   3  -1   16.60    0.86
  11   3   1   15.34    0.86
 -11   3  -1   16.23    0.87
 -11   3  -1   15.58    0.85
 -13  -3  -1    5.80    0.51
 -13  -3  -1    6.43    0.65
  13  -3   1    5.01    0.57
  13  -3   1    5.47    0.54
  13  -3   1    5.77    0.46
 -13  -3  -1    5.95    0.62
  13  -3   1    4.73    0.61
  13  -3   1    5.58    0.52
 -13   3  -1    4.46    0.64
 -13   3  -1    6.61    0.52
  13   3   1    5.40    0.57
 -13   3  -1    5.50    0.54
  13   3   1    4.53    0.52
 -13   3  -1    5.55    0.50
 -13   3  -1    5.43    0.48
 -13   3  -1    6.62    0.62
  15  -3   1   78.79    3.59
 -15  -3  -1   80.57    3.66
 -15  -3  -1   80.13    3.53
 -15  -3  -1   77.43    3.81
  15  -3   1   77.30    3.63
  15  -3   1   80.49    3.50
 -15   3  -1   74.12    3.66
 -15   3  -1   75.62    3.66
 -15   3  -1   75.92    3.49
 -15   3  -1   77.16    3.53
 -15   3  -1   77.47    3.65
 -15   3  -1   75.65    3.50
  15   3   1   81.73    3.64
  15   3   1   74.92    3.51
  17  -3   1   70.59    3.07
  17  -3   1   74.23    3.23
 -17  -3  -1   69.61    3.27
 -17  -3  -1   67.83    3.27
  17  -3   1   70.20    3.25
 -17  -3  -1   69.99    3.11
  17   3   1   65.79    3.23
 -17   3  -1   63.46    3.07
  17   3   1   59.73    3.07
 -17   3  -1   64.33    3.06
 -17   3  -1   65.89    3.26
 -17   3  -1   66.48    3.11
 -17   3  -1   66.20    3.25
 -19  -3  -1    4.09    0.64
 -19  -3  -1    4.46    0.52
  19  -3   1    4.96    0.65
  19  -3   1    4.62    0.59
  19  -3   1    4.36    0.53
 -19  -3  -1    5.02    0.69
 -19   3  -1    4.28    0.57
 -19   3  -1    4.54    0.52
 -19   3  -1    4.54    0.64
  19   3   1    5.48    0.75
  19   3   1    3.70    0.47
 -19   3  -1    4.91    0.67
 -19   3  -1    5.01    0.63
 -21  -3  -1   22.99    1.32
  21  -3   1   21.36    1.48
  21  -3   1   20.24    1.41
 -21  -3  -1   21.56    1.54
 -21  -3  -1   19.66    1.52
  21  -3   1   22.55    1.20
 -21   3  -1   23.04    1.52
 -21   3  -1   24.47    1.56
  21   3   1   22.62    1.48
 -21   3  -1   20.42    1.29
 -21   3  -1   22.47    1.23
 -21   3  -1   21.00    1.43
 -23  -3  -1    2.49    0.52
  23  -3   1    2.20    0.59
 -23  -3  -1    2.54    0.67
 -23  -3  -1    2.96    0.68
  23  -3   1    3.18    0.66
 -23   3  -1    2.52    0.50
 -23   3  -1    2.57    0.65
 -23   3  -1    2.98    0.45
 -23   3  -1    1.89    0.63
  23   3   1    2.95    0.66
  25  -3   1    0.67    0.61
 -25  -3  -1   -0.98    0.55
 -25  -3  -1   -0.49    0.56
  25  -3   1    0.49    0.58
 -25  -3  -1   -0.02    0.47
 -25   3  -1   -0.34    0.55
 -25   3  -1   -0.31    0.38
  25   3   1   -0.38    0.56
 -25   3  -1    0.23    0.47
 -25   3  -1    1.10    0.66
 -27  -3  -1   -0.14    0.67
 -27  -3  -1   -0.37    0.66
 -27  -3  -1    0.21    0.58
  27  -3   1    0.47    0.67
  27  -3   1    1.60    0.70
  27   3   1    1.10    0.69
 -27   3  -1    0.27    0.52
 -27   3  -1   -0.33    0.69
 -27   3  -1    0.41    0.44
 -27   3  -1   -1.01    0.62
 -29  -3  -1    1.39    0.81
 -29  -3  -1   -0.63    0.73
  29  -3   1    0.11    0.74
 -29   3  -1    0.77    0.61
 -29   3  -1    0.15    0.76
  29   3   1    0.86    0.90
  31  -3   1   -0.90    0.90
 -31  -3  -1   -1.17    0.81
 -31  -3  -1   -0.38    0.83
 -31   3  -1   -0.48    0.84
 -31   3  -1   -0.23    0.91
  31   3   1    1.19    0.87
 -31   3  -1    0.26    0.85
  33  -3   1    0.20    1.01
 -33  -3  -1    1.03    0.98
 -33  -3  -1    0.65    1.03
 -33   3  -1    0.02    0.97
  33   3   1    0.56    1.02
 -33   3  -1    1.00    0.98
 -34  -4   1    2.61    1.21
 -34  -4   1    3.19    1.12
  34  -4  -1    1.56    1.08
  34   4  -1    3.63    1.21
 -34   4   1    1.93    1.10
 -34   4   1    3.83    1.13
 -32  -4   1    0.33    0.88
  32  -4  -1    0.90    0.89
 -32  -4   1    0.48    0.95
 -32   4   1    1.12    0.89
  32   4  -1   -0.36    0.88
 -32   4   1    0.84    0.88
 -30  -4   1   -1.28    0.74
 -30  -4   1    0.49    0.81
  30  -4  -1    0.42    0.79
 -30   4   1   -0.02    0.62
 -30   4   1   -1.32    0.71
  30   4  -1    0.03    0.81
 -30   4   1   -1.21    0.72
 -28  -4   1    0.76    0.72
 -28  -4   1    0.31    0.71
  28  -4  -1    0.09    0.71
  28  -4  -1    0.96    0.68
 -28   4   1    1.43    0.75
 -28   4   1    0.83    0.54
 -28   4   1    0.91    0.56
  28   4  -1    1.61    0.76
 -28   4   1    0.28    0.68
  26  -4  -1    7.77    0.95
 -26  -4   1    6.45    0.93
  26  -4  -1    7.71    0.96
 -26  -4   1    6.72    0.98
 -26  -4   1    6.36    0.68
 -26   4   1    7.55    0.97
 -26   4   1    6.54    0.75
  26   4  -1    5.80    0.90
 -26   4   1    7.79    0.98
 -24  -4   1   -0.30    0.52
  24  -4  -1    0.09    0.53
 -24  -4   1    0.27    0.53
  24  -4  -1    0.73    0.39
 -24  -4   1    0.01    0.36
  24  -4  -1    0.07    0.49
  24   4  -1    0.21    0.53
 -24   4   1    0.21    0.51
 -24   4   1    0.42    0.40
 -24   4   1    0.64    0.43
 -24   4   1    0.23    0.53
  22  -4  -1    1.75    0.56
  22  -4  -1    2.09    0.40
 -22  -4   1    1.85    0.57
 -22  -4   1    2.27    0.40
  22  -4  -1    1.42    0.54
 -22  -4   1    1.57    0.35
 -22  -4   1    1.97    0.57
 -22   4   1    1.65    0.56
 -22   4   1    2.93    0.47
  22   4  -1    1.59    0.36
 -22   4   1    1.80    0.58
  22   4  -1    1.69    0.55
 -22   4   1    1.71    0.51
  20  -4  -1   17.65    1.25
 -20  -4   1   19.08    1.37
  20  -4  -1   17.38    1.12
 -20  -4   1   18.05    1.07
  20  -4  -1   18.34    1.32
 -20  -4   1   17.40    1.32
 -20   4   1   19.72    1.18
  20   4  -1   17.47    1.05
 -20   4   1   19.98    1.36
  20   4  -1   19.62    1.33
 -20   4   1   20.66    1.36
 -20   4   1   21.04    1.18
 -18  -4   1  101.93    4.55
  18  -4  -1  101.22    4.52
 -18  -4   1   93.07    4.56
 -18  -4   1   98.56    4.33
  18  -4  -1  101.21    4.40
  18  -4  -1   96.27    4.52
 -18   4   1   99.65    4.55
 -18   4   1   97.01    4.41
 -18   4   1   98.00    4.53
  18   4  -1   94.18    4.52
 -18   4   1  100.09    4.40
  18   4  -1   87.14    4.31
 -16  -4   1   36.00    1.86
  16  -4  -1   36.37    1.85
  16  -4  -1   34.08    1.85
  16  -4  -1   34.80    1.72
 -16  -4   1   33.14    1.87
  16  -4  -1   35.21    1.71
  16  -4  -1   34.77    1.83
 -16  -4   1   34.39    1.66
  16   4  -1   33.53    1.66
 -16   4   1   33.60    1.73
 -16   4   1   35.48    1.87
 -16   4   1   35.73    1.73
 -16   4   1   37.01    1.86
  16   4  -1   34.47    1.84
 -16   4   1   31.54    1.73
 -14  -4   1   32.89    1.73
  14  -4  -1   33.21    1.72
 -14  -4   1   35.17    1.58
  14  -4  -1   33.53    1.62
  14  -4  -1   33.43    1.74
  14  -4  -1   34.85    1.65
  14  -4  -1   34.74    1.70
 -14   4   1   31.61    1.64
 -14   4   1   33.00    1.64
  14   4  -1   35.28    1.83
 -14   4   1   32.07    1.72
  14   4  -1   32.70    1.58
 -14   4   1   30.38    1.73
 -14   4   1   32.88    1.66
 -14   4   1   32.90    1.64
  12  -4  -1    4.00    0.49
  12  -4  -1    2.79    0.37
  12  -4  -1    3.42    0.41
  12  -4  -1    3.12    0.43
 -12  -4   1    2.40    0.37
 -12  -4   1    3.18    0.41
 -12  -4   1    3.23    0.34
 -12  -4   1    3.87    0.52
  12  -4  -1    3.21    0.37
 -12   4   1    3.75    0.43
 -12   4   1    2.70    0.37
 -12   4   1    2.74    0.34
 -12   4   1    2.89    0.40
  12   4  -1    3.09    0.39
 -12   4   1    3.56    0.43
 -12   4   1    3.34    0.41
  12   4  -1    3.21    0.39
 -12   4   1    3.88    0.46
 -12   4   1    2.46    0.39
  10  -4  -1    7.45    0.51
  10  -4  -1    7.71    0.52
 -10  -4   1    8.20    0.58
  10  -4  -1    7.13    0.53
 -10  -4   1    7.54    0.57
 -10  -4   1    7.19    0.37
 -10  -4   1    6.59    0.54
 -10  -4   1    7.19    0.56
  10  -4  -1    7.33    0.48
 -10  -4   1    7.95    0.44
 -10  -4   1    7.36    0.54
  10  -4  -1    7.77    0.54
 -10   4   1    5.83    0.52
 -10   4   1    6.24    0.54
  10   4  -1    5.25    0.55
 -10   4   1    6.25    0.49
  10   4  -1    6.31    0.55
  10   4  -1    5.94    0.39
 -10   4   1    6.73    0.51
  10   4  -1    6.11    0.52
 -10   4   1    6.00    0.48
 -10   4   1    6.35    0.50
  10   4  -1    6.55    0.45
 -10   4   1    5.54    0.50
 -10   4   1    5.79    0.51
 -10   4   1    5.48    0.48
  -8  -4   1   79.20    3.40
  -8  -4   1   78.07    3.51
  -8  -4   1   78.67    3.42
   8  -4  -1   76.49    3.49
  -8  -4   1   78.46    3.50
  -8  -4   1   75.47    3.49
   8  -4  -1   78.18    3.48
   8  -4  -1   78.00    3.49
   8  -4  -1   82.12    3.49
  -8  -4   1   74.30    3.51
   8  -4  -1   78.24    3.48
  -8   4   1   76.53    3.49
   8   4  -1   79.21    3.43
   8   4  -1   73.09    3.50
  -8   4   1   76.66    3.48
  -8   4   1   78.38    3.48
  -8   4   1   78.45    3.50
  -8   4   1   78.09    3.51
  -8   4   1   76.43    3.48
   8   4  -1   77.96    3.51
  -8   4   1   81.01    3.48
  -8   4   1   82.81    3.50
   8   4  -1   78.34    3.50
  -8   4   1   80.37    3.49
   8   4  -1   80.16    3.41
  -6  -4   1   91.39    4.04
   6  -4  -1   91.26    4.09
  -6  -4   1   92.00    4.10
  -6  -4   1   90.83    4.05
   6  -4  -1   90.91    4.09
   6  -4  -1   93.92    4.08
  -6  -4   1   88.61    4.11
   6  -4  -1   89.91    4.09
  -6  -4   1   92.74    4.11
  -6  -4   1   87.42    4.10
   6  -4  -1   90.79    4.10
   6   4  -1   96.22    4.11
  -6   4   1   95.50    4.09
  -6   4   1   92.44    4.08
   6   4  -1   96.50    4.05
  -6   4   1   94.21    4.10
   6   4  -1   97.15    4.12
  -6   4   1   93.53    4.12
  -6   4   1   94.77    4.09
  -6   4   1   96.76    4.11
  -6   4   1   93.48    4.09
   6   4  -1   95.04    4.04
   6   4  -1   93.83    4.11
  -4  -4   1    1.70    0.19
   4  -4  -1    1.78    0.23
   4  -4  -1    1.48    0.19
  -4  -4   1    1.70    0.23
  -4  -4   1    1.52    0.21
   4  -4  -1    1.64    0.23
   4  -4  -1    1.45    0.20
  -4  -4   1    1.87    0.23
   4  -4  -1    1.78    0.21
   4  -4  -1    1.79    0.20
  -4  -4   1    1.67    0.18
   4  -4  -1    1.63    0.17
  -4  -4   1    1.50    0.20
  -4   4   1    1.38    0.18
   4   4  -1    1.53    0.19
   4   4  -1    1.65    0.18
   4   4  -1    1.78    0.23
   4   4  -1    1.86    0.18
   4   4  -1    2.05    0.24
  -4   4   1    1.51    0.18
  -4   4   1    1.64    0.22
   4   4  -1    1.94    0.21
  -4   4   1    1.87    0.20
  -4   4   1    1.70    0.20
  -4   4   1    1.89    0.24
  -4   4   1    1.91    0.21
  -2  -4   1   10.20    0.56
   2  -4  -1   10.18    0.54
  -2  -4   1    9.51    0.53
  -2  -4   1    9.60    0.53
  -2  -4   1   10.53    0.54
   2  -4  -1   10.41    0.56
  -2  -4   1    9.98    0.54
   2  -4  -1   10.35    0.50
  -2  -4   1   10.26    0.56
   2  -4  -1    9.91    0.54
   2  -4  -1   10.20    0.56
   2  -4  -1   10.06    0.55
   2   4  -1   10.69    0.54
   2   4  -1   11.11    0.54
  -2   4   1   10.08    0.55
   2   4  -1   10.82    0.53
   2   4  -1   10.42    0.54
  -2   4   1   10.78    0.57
  -2   4   1   10.93    0.54
  -2   4   1   10.72    0.56
  -2   4   1   10.42    0.50
   2   4  -1   10.01    0.56
  -2   4   1   10.42    0.55
   2   4  -1   11.16    0.57
   2   4  -1   10.71    0.54
   0  -4  -1   65.83    2.87
   0  -4  -1   64.59    2.87
   0  -4   1   64.17    2.87
   0  -4   1   65.35    2.88
   0  -4   1   65.88    2.87
   0  -4  -1   67.03    2.82
   0  -4  -1   64.99    2.88
   0  -4   1   66.75    2.88
   0  -4  -1   65.54    2.88
   0  -4   1   65.97    2.85
   0  -4   1   66.94    2.87
   0  -4   1   70.04    2.85
   0  -4  -1   67.75    2.87
   0   4  -1   65.03    2.87
   0   4   1   63.17    2.86
   0   4  -1   66.60    2.84
   0   4  -1   62.22    2.87
   0   4   1   64.42    2.82
   0   4   1   64.69    2.88
   0   4  -1   64.43    2.85
   0   4   1   62.75    2.86
   0   4  -1   61.79    2.87
   0   4  -1   63.51    2.87
   0   4   1   65.63    2.87
   0   4  -1   64.46    2.87
   0   4   1   62.54    2.87
   0   4   1   62.60    2.86
   2  -4   1   10.59    0.56
   2  -4   1   10.59    0.56
  -2  -4  -1   11.01    0.57
  -2  -4  -1   10.89    0.53
   2  -4   1   10.74    0.52
  -2  -4  -1   10.53    0.57
   2  -4   1   11.27    0.57
   2  -4   1   10.50    0.55
  -2  -4  -1   10.79    0.57
  -2  -4  -1   10.72    0.54
   2  -4   1   10.04    0.57
  -2  -4  -1   10.38    0.56
   2  -4   1   10.50    0.57
  -2   4  -1   10.55    0.57
  -2   4  -1   10.51    0.56
   2   4   1   10.72    0.56
   2   4   1   10.70    0.53
   2   4   1   10.42    0.57
   2   4   1   10.34    0.54
  -2   4  -1   10.43    0.56
   2   4   1   10.21    0.54
  -2   4  -1   10.41    0.52
  -2   4  -1   10.53    0.57
   2   4   1   11.07    0.57
   2   4   1   10.35    0.55
  -2   4  -1   10.80    0.55
   4  -4   1    8.48    0.48
  -4  -4  -1    7.95    0.46
   4  -4   1    8.87    0.47
   4  -4   1    7.89    0.48
  -4  -4  -1    7.56    0.46
   4  -4   1    7.93    0.47
  -4  -4  -1    7.69    0.47
   4  -4   1    8.37    0.44
  -4  -4  -1    7.91    0.42
   4  -4   1    7.96    0.48
  -4  -4  -1    7.88    0.49
  -4  -4  -1    8.43    0.48
   4  -4   1    8.03    0.48
   4  -4   1    8.21    0.43
   4   4   1    7.67    0.49
  -4   4  -1    8.06    0.48
   4   4   1    8.22    0.46
  -4   4  -1    8.29    0.47
   4   4   1    7.88    0.46
  -4   4  -1    8.23    0.48
   4   4   1    8.44    0.48
   4   4   1    8.03    0.43
  -4   4  -1    8.65    0.44
   4   4   1    8.27    0.48
   4   4   1    7.79    0.42
  -4   4  -1    8.29    0.49
  -4   4  -1    8.58    0.43
  -4   4  -1    8.44    0.47
  -6  -4  -1    6.96    0.47
  -6  -4  -1    6.10    0.43
   6  -4   1    7.02    0.40
   6  -4   1    7.16    0.44
  -6  -4  -1    7.24    0.44
   6  -4   1    7.32    0.44
  -6  -4  -1    7.01    0.45
  -6  -4  -1    7.04    0.42
   6  -4   1    6.70    0.44
   6  -4   1    7.40    0.45
   6  -4   1    7.80    0.45
   6  -4   1    7.20    0.45
  -6  -4  -1    7.45    0.46
  -6   4  -1    6.05    0.43
  -6   4  -1    5.45    0.43
  -6   4  -1    6.17    0.39
   6   4   1    6.71    0.45
   6   4   1    5.64    0.44
   6   4   1    6.74    0.45
   6   4   1    5.74    0.34
   6   4   1    6.00    0.35
  -6   4  -1    6.29    0.43
  -6   4  -1    6.17    0.40
  -6   4  -1    5.71    0.43
   6   4   1    6.53    0.41
  -6   4  -1    6.80    0.45
   6   4   1    6.68    0.44
  -6   4  -1    6.12    0.43
  -6   4  -1    6.58    0.44
  -8  -4  -1   22.27    1.17
  -8  -4  -1   22.80    1.17
   8  -4   1   22.67    1.13
   8  -4   1   22.84    1.11
   8  -4   1   22.62    1.15
  -8  -4  -1   21.80    1.12
  -8  -4  -1   23.18    1.11
  -8  -4  -1   22.73    1.16
   8  -4   1   24.22    1.17
  -8  -4  -1   21.32    1.14
   8  -4   1   24.23    1.14
  -8   4  -1   23.47    1.15
  -8   4  -1   21.27    1.12
  -8   4  -1   22.80    1.14
  -8   4  -1   22.71    1.16
   8   4   1   23.01    1.16
   8   4   1   22.73    1.16
  -8   4  -1   24.22    1.16
  -8   4  -1   22.74    1.17
   8   4   1   23.72    1.11
  -8   4  -1   22.53    1.13
   8   4   1   22.76    1.17
  -8   4  -1   23.13    1.15
  -8   4  -1   21.84    1.10
  10  -4   1   17.05    0.89
 -10  -4  -1   15.35    0.93
  10  -4   1   16.59    0.95
 -10  -4  -1   16.91    0.87
  10  -4   1   17.03    0.94
  10  -4   1   17.50    0.90
 -10  -4  -1   16.42    0.95
 -10  -4  -1   15.64    0.89
  10  -4   1   17.25    0.90
 -10  -4  -1   16.10    0.95
 -10   4  -1   16.84    0.91
 -10   4  -1   15.81    0.89
 -10   4  -1   16.66    0.90
  10   4   1   15.98    0.95
 -10   4  -1   16.52    0.90
 -10   4  -1   16.71    0.98
 -10   4  -1   17.06    0.95
 -10   4  -1   16.44    0.88
  10   4   1   17.63    0.95
 -10   4  -1   17.33    0.92
 -10   4  -1   15.47    0.93
  10   4   1   14.98    0.94
  10   4   1   17.35    0.89
 -10   4  -1   15.30    0.92
  12  -4   1   18.46    1.00
  12  -4   1   19.03    1.11
 -12  -4  -1   18.94    1.10
 -12  -4  -1   18.15    1.02
 -12  -4  -1   19.74    1.11
  12  -4   1   18.22    1.07
  12  -4   1   19.55    1.02
  12  -4   1   19.87    1.05
 -12  -4  -1   19.43    1.00
 -12   4  -1   19.38    1.03
 -12   4  -1   18.31    1.12
  12   4   1   19.49    1.09
 -12   4  -1   20.06    1.11
  12   4   1   18.81    1.02
 -12   4  -1   17.52    1.01
 -12   4  -1   18.70    1.01
 -12   4  -1   17.21    1.03
 -12   4  -1   18.09    1.02
 -14  -4  -1    3.76    0.52
  14  -4   1    4.38    0.54
 -14  -4  -1    4.41    0.51
  14  -4   1    4.33    0.48
  14  -4   1    4.59    0.56
  14  -4   1    3.78    0.46
  14  -4   1    4.15    0.51
 -14  -4  -1    4.41    0.63
 -14   4  -1    4.47    0.63
 -14   4  -1    4.11    0.54
 -14   4  -1    4.62    0.50
 -14   4  -1    4.50    0.54
 -14   4  -1    4.28    0.51
  14   4   1    4.49    0.56
  14   4   1    5.13    0.60
 -16  -4  -1   25.92    1.49
  16  -4   1   21.98    1.49
  16  -4   1   24.54    1.28
 -16  -4  -1   26.90    1.49
  16  -4   1   25.24    1.42
  16  -4   1   22.46    1.45
 -16  -4  -1   23.15    1.28
 -16   4  -1   23.15    1.30
 -16   4  -1   25.42    1.32
 -16   4  -1   24.57    1.49
  16   4   1   24.81    1.43
 -16   4  -1   23.29    1.29
  16   4   1   23.26    1.30
 -16   4  -1   23.44    1.43
 -18  -4  -1   17.47    1.10
  18  -4   1   19.20    1.20
 -18  -4  -1   16.53    1.25
 -18  -4  -1   18.41    1.30
  18  -4   1   18.44    1.10
  18  -4   1   17.58    1.23
 -18   4  -1   19.70    1.12
 -18   4  -1   18.61    1.27
 -18   4  -1   19.13    1.31
  18   4   1   15.42    1.07
  18   4   1   21.55    1.28
 -18   4  -1   19.15    1.28
 -18   4  -1   19.17    1.09
  20  -4   1    0.29    0.31
  20  -4   1    0.61    0.43
 -20  -4  -1    0.06    0.35
 -20  -4  -1    0.59    0.50
 -20  -4  -1    0.22    0.48
  20  -4   1   -0.09    0.41
 -20   4  -1   -0.27    0.45
 -20   4  -1    0.13    0.36
 -20   4  -1   -0.58    0.40
  20   4   1   -0.21    0.41
 -20   4  -1    1.03    0.35
  22  -4   1    3.98    0.66
  22  -4   1    4.60    0.64
 -22  -4  -1    4.01    0.71
 -22  -4  -1    3.87    0.56
  22  -4   1    4.44    0.71
 -22  -4  -1    5.00    0.75
 -22   4  -1    4.28    0.57
 -22   4  -1    4.66    0.73
 -22   4  -1    3.46    0.69
 -22   4  -1    5.06    0.70
  22   4   1    4.90    0.71
 -24  -4  -1   -1.02    0.53
  24  -4   1   -0.47    0.51
  24  -4   1    0.52    0.55
 -24  -4  -1   -0.33    0.56
 -24  -4  -1   -0.05    0.43
 -24   4  -1   -0.21    0.41
 -24   4  -1    0.19    0.56
 -24   4  -1    0.68    0.60
  24   4   1    0.17    0.58
 -24   4  -1    0.52    0.42
 -26  -4  -1    2.04    0.74
 -26  -4  -1    2.01    0.60
  26  -4   1    1.99    0.68
 -26  -4  -1    2.05    0.76
  26  -4   1    1.18    0.68
  26   4   1    2.20    0.75
 -26   4  -1    2.72    0.53
 -26   4  -1    2.38    0.74
 -26   4  -1    1.35    0.53
 -26   4  -1    1.44    0.73
  28  -4   1    0.94    0.74
 -28  -4  -1    1.67    0.79
 -28  -4  -1    2.20    0.93
  28  -4   1    1.60    0.77
 -28  -4  -1    1.73    0.63
  28   4   1    0.72    0.77
 -28   4  -1    1.99    0.78
 -28   4  -1    3.06    0.89
 -28   4  -1    1.51    0.61
  30  -4   1    0.15    0.80
 -30  -4  -1    0.42    0.84
 -30  -4  -1   -0.28    1.05
 -30   4  -1   -1.18    0.81
  30   4   1    0.31    0.81
 -30   4  -1    0.61    0.81
 -30   4  -1   -0.46    0.65
 -32  -4  -1   -0.01    0.91
 -32  -4  -1    0.21    0.93
  32  -4   1    1.71    0.95
 -32   4  -1    1.24    0.95
  32   4   1    1.00    1.00
 -32   4  -1    0.38    0.99
  34  -4   1    0.83    1.07
 -34  -4  -1    0.20    1.10
 -34  -4  -1    1.05    1.11
 -34   4  -1   -0.69    1.02
 -34   4  -1    0.95    1.04
  34   4   1    2.73    1.24
 -33  -5   1   -0.39    0.99
  33  -5  -1    2.36    1.02
 -33  -5   1    1.64    0.98
 -33   5   1    0.84    0.96
 -33   5   1   -0.68    0.88
 -33   5   1   -0.30    0.97
  33   5  -1    2.40    1.06
 -31  -5   1    1.87    0.95
  31  -5  -1   -0.01    0.82
 -31  -5   1    0.66    0.86
 -31   5   1    0.47    0.82
 -31   5   1    0.74    0.88
  31   5  -1    1.66    0.93
  29  -5  -1    3.73    0.84
 -29  -5   1    3.61    0.93
 -29  -5   1    2.72    0.89
  29  -5  -1    3.10    0.73
 -29   5   1    3.43    0.87
 -29   5   1    3.86    0.71
  29   5  -1    3.68    0.91
 -29   5   1    2.65    0.87
 -29   5   1    4.37    0.94
  27  -5  -1    2.65    0.75
  27  -5  -1    3.53    0.58
 -27  -5   1    3.22    0.82
 -27  -5   1    3.01    0.81
 -27   5   1    3.14    0.83
 -27   5   1    2.87    0.61
 -27   5   1    1.39    0.73
 -27   5   1    2.41    0.59
  27   5  -1    1.51    0.75
 -25  -5   1    2.32    0.47
 -25  -5   1    1.21    0.64
  25  -5  -1    1.78    0.46
 -25  -5   1    1.31    0.67
  25  -5  -1    1.89    0.66
  25  -5  -1    1.28    0.57
  25   5  -1    1.71    0.66
 -25   5   1    1.54    0.65
 -25   5   1    0.93    0.46
 -25   5   1    1.40    0.70
 -25   5   1    1.92    0.52
  23  -5  -1   15.45    1.27
 -23  -5   1   13.74    0.98
 -23  -5   1   16.69    1.41
  23  -5  -1   13.85    1.18
  23  -5  -1   14.45    1.27
 -23  -5   1   12.38    0.92
 -23  -5   1   15.90    1.30
 -23   5   1   15.02    1.11
  23   5  -1   11.26    0.95
 -23   5   1   13.98    1.06
 -23   5   1   16.54    1.32
 -23   5   1   17.09    1.35
  23   5  -1   13.85    1.27
  21  -5  -1   38.62    2.08
 -21  -5   1   38.43    2.15
  21  -5  -1   35.51    2.06
 -21  -5   1   36.13    2.09
 -21  -5   1   36.28    1.82
  21  -5  -1   38.75    1.92
 -21   5   1   38.72    2.12
  21   5  -1   32.96    1.81
 -21   5   1   38.30    1.95
 -21   5   1   36.80    2.11
 -21   5   1   37.05    1.94
  21   5  -1   35.09    2.08
 -19  -5   1   87.18    3.89
 -19  -5   1   84.93    4.14
  19  -5  -1   86.90    4.10
 -19  -5   1   86.05    4.11
  19  -5  -1   90.57    3.99
  19  -5  -1   84.88    3.95
  19  -5  -1   89.74    4.09
  19   5  -1   87.86    4.13
 -19   5   1   85.60    3.99
 -19   5   1   87.20    3.99
  19   5  -1   81.61    3.88
 -19   5   1   88.25    4.14
 -19   5   1   87.03    4.12
 -17  -5   1   81.05    3.85
  17  -5  -1   83.38    3.79
  17  -5  -1   84.83    3.84
  17  -5  -1   77.61    3.68
  17  -5  -1   82.39    3.80
  17  -5  -1   82.53    3.71
 -17  -5   1   79.49    3.61
 -17  -5   1   81.45    3.82
 -17   5   1   83.23    3.73
  17   5  -1   75.27    3.62
 -17   5   1   81.58    3.81
 -17   5   1   78.52    3.83
 -17   5   1   77.96    3.70
  17   5  -1   81.13    3.82
  15  -5  -1    5.73    0.68
  15  -5  -1    6.29    0.55
  15  -5  -1    5.55    0.61
  15  -5  -1    5.63    0.73
  15  -5  -1    5.37    0.57
 -15  -5   1    5.69    0.48
 -15  -5   1    5.36    0.70
 -15  -5   1    5.15    0.69
 -15   5   1    5.46    0.58
 -15   5   1    5.38    0.62
 -15   5   1    4.90    0.70
  15   5  -1    3.87    0.52
 -15   5   1    5.03    0.66
  15   5  -1    6.67    0.67
  13  -5  -1    2.56    0.37
  13  -5  -1    3.36    0.45
 -13  -5   1    1.76    0.38
 -13  -5   1    3.10    0.44
 -13  -5   1    2.81    0.36
  13  -5  -1    2.86    0.35
  13  -5  -1    3.12    0.40
  13  -5  -1    2.87    0.42
 -13   5   1    3.98    0.53
 -13   5   1    3.31    0.40
 -13   5   1    2.67    0.43
  13   5  -1    2.88    0.55
 -13   5   1    2.98    0.39
 -13   5   1    3.03    0.39
 -13   5   1    3.22    0.44
 -13   5   1    2.56    0.38
  13   5  -1    2.49    0.33
  11  -5  -1    3.16    0.42
 -11  -5   1    3.30    0.33
  11  -5  -1    3.25    0.45
  11  -5  -1    2.49    0.34
 -11  -5   1    2.93    0.41
  11  -5  -1    2.98    0.38
 -11  -5   1    2.78    0.39
  11  -5  -1    3.23    0.37
 -11  -5   1    3.13    0.27
 -11  -5   1    2.81    0.36
 -11   5   1    3.46    0.43
 -11   5   1    3.17    0.39
 -11   5   1    2.68    0.35
 -11   5   1    3.05    0.37
 -11   5   1    2.70    0.35
 -11   5   1    3.01    0.40
  11   5  -1    3.34    0.45
 -11   5   1    3.26    0.44
 -11   5   1    2.92    0.41
  11   5  -1    3.47    0.31
 -11   5   1    3.28    0.39
 -11   5   1    2.84    0.36
  11   5  -1    3.27    0.37
 -11   5   1    3.14    0.41
   9  -5  -1   12.90    0.79
  -9  -5   1   13.59    0.83
  -9  -5   1   12.83    0.83
   9  -5  -1   13.42    0.78
  -9  -5   1   13.93    0.82
  -9  -5   1   12.33    0.79
   9  -5  -1   13.38    0.79
  -9  -5   1   12.79    0.69
   9  -5  -1   12.90    0.79
  -9  -5   1   12.45    0.71
   9  -5  -1   14.06    0.78
   9   5  -1   15.26    0.83
   9   5  -1   14.43    0.70
   9   5  -1   13.37    0.83
  -9   5   1   15.08    0.81
  -9   5   1   14.93    0.82
   9   5  -1   14.28    0.73
   9   5  -1   14.38    0.82
  -9   5   1   15.58    0.80
  -9   5   1   14.46    0.79
  -9   5   1   15.00    0.84
  -9   5   1   14.79    0.78
  -9   5   1   15.16    0.79
  -9   5   1   13.55    0.81
  -9   5   1   14.85    0.82
   7  -5  -1   94.41    4.17
  -7  -5   1   88.06    4.21
   7  -5  -1   91.42    4.19
  -7  -5   1   89.36    4.21
   7  -5  -1   92.61    4.20
  -7  -5   1   92.64    4.21
  -7  -5   1   89.77    4.12
  -7  -5   1   93.59    4.20
   7  -5  -1   92.74    4.19
  -7  -5   1   92.33    4.15
   7  -5  -1   90.37    4.21
  -7   5   1  100.61    4.19
   7   5  -1   99.76    4.13
   7   5  -1   96.66    4.23
  -7   5   1   98.43    4.22
   7   5  -1   95.81    4.22
  -7   5   1   96.29    4.19
  -7   5   1   94.05    4.21
  -7   5   1   94.41    4.17
  -7   5   1   93.31    4.19
   7   5  -1   96.66    4.15
   7   5  -1   97.47    4.23
   7   5  -1   99.37    4.13
  -7   5   1   99.13    4.23
   7   5  -1   96.58    4.21
  -7   5   1   97.84    4.22
   5  -5  -1   41.95    1.96
  -5  -5   1   43.56    2.02
   5  -5  -1   41.99    1.98
  -5  -5   1   39.69    1.99
  -5  -5   1   38.97    2.01
   5  -5  -1   40.94    2.01
   5  -5  -1   41.16    2.01
   5  -5  -1   43.01    1.99
  -5  -5   1   42.50    2.00
  -5  -5   1   41.20    1.96
   5  -5  -1   42.26    1.99
   5  -5  -1   43.34    2.03
  -5  -5   1   40.90    1.97
   5   5  -1   46.14    2.03
   5   5  -1   46.34    1.97
   5   5  -1   44.96    1.97
  -5   5   1   43.97    2.02
   5   5  -1   45.28    2.03
  -5   5   1   46.34    2.00
  -5   5   1   46.28    2.03
  -5   5   1   44.40    1.99
  -5   5   1   46.99    2.04
  -5   5   1   44.94    1.97
  -5   5   1   43.80    1.99
   5   5  -1   45.94    1.96
  -5   5   1   45.94    2.02
   5   5  -1   45.57    2.01
   5   5  -1   44.62    2.00
  -3  -5   1   48.60    2.22
  -3  -5   1   50.18    2.20
   3  -5  -1   47.14    2.22
  -3  -5   1   47.09    2.22
   3  -5  -1   48.40    2.22
   3  -5  -1   48.43    2.20
  -3  -5   1   45.55    2.18
   3  -5  -1   48.33    2.19
   3  -5  -1   47.31    2.21
  -3  -5   1   48.80    2.19
  -3  -5   1   47.23    2.18
   3  -5  -1   47.70    2.15
   3   5  -1   50.17    2.19
   3   5  -1   50.11    2.19
  -3   5   1   46.91    2.19
  -3   5   1   49.00    2.16
   3   5  -1   49.75    2.22
   3   5  -1   50.24    2.19
  -3   5   1   50.16    2.22
   3   5  -1   49.22    2.19
  -3   5   1   48.68    2.20
  -3   5   1   51.03    2.23
  -3   5   1   49.42    2.22
  -3   5   1   48.94    2.22
   3   5  -1   49.29    2.19
   3   5  -1   49.01    2.22
  -1  -5   1   48.16    2.22
   1  -5  -1   49.50    2.17
   1  -5  -1   49.22    2.22
  -1  -5   1   50.66    2.22
  -1  -5   1   49.80    2.22
   1  -5  -1   49.39    2.22
   1  -5  -1   51.05    2.24
   1  -5  -1   48.87    2.23
  -1  -5   1   48.61    2.23
  -1  -5   1   49.69    2.20
  -1  -5   1   51.13    2.24
   1  -5  -1   49.27    2.23
  -1  -5   1   51.87    2.20
   1   5  -1   50.10    2.19
  -1   5   1   48.39    2.22
   1   5  -1   48.75    2.22
   1   5  -1   46.03    2.21
  -1   5   1   49.49    2.22
   1   5  -1   49.01    2.20
  -1   5   1   47.54    2.22
  -1   5   1   49.41    2.23
  -1   5   1   47.69    2.22
   1   5  -1   49.68    2.23
  -1   5   1   49.31    2.16
   1   5  -1   48.63    2.23
   1   5  -1   49.37    2.22
  -1   5   1   49.15    2.24
  -1  -5  -1  144.08    6.23
  -1  -5  -1  144.99    6.23
   1  -5   1  142.08    6.23
   1  -5   1  138.67    6.20
   1  -5   1  144.33    6.23
  -1  -5  -1  144.46    6.22
   1  -5   1  150.32    6.19
  -1  -5  -1  146.18    6.17
   1  -5   1  147.93    6.24
   1  -5   1  145.62    6.23
  -1  -5  -1  150.23    6.23
   1  -5   1  145.79    6.23
  -1  -5  -1  146.30    6.24
  -1   5  -1  141.08    6.20
   1   5   1  143.51    6.17
   1   5   1  142.88    6.24
   1   5   1  138.68    6.21
   1   5   1  140.62    6.22
  -1   5  -1  141.37    6.23
   1   5   1  137.29    6.21
  -1   5  -1  137.73    6.23
  -1   5  -1  139.65    6.23
   1   5   1  141.74    6.22
  -1   5  -1  143.10    6.19
  -1   5  -1  141.41    6.23
   1   5   1  139.50    6.22
  -3  -5  -1  135.12    5.98
   3  -5   1  134.68    5.97
   3  -5   1  140.27    5.92
   3  -5   1  131.91    5.95
   3  -5   1  134.94    5.97
  -3  -5  -1  132.09    5.93
  -3  -5  -1  137.82    5.97
  -3  -5  -1  134.64    5.93
  -3  -5  -1  137.79    5.96
   3  -5   1  136.41    5.98
   3  -5   1  134.77    5.98
  -3  -5  -1  132.56    5.97
   3  -5   1  134.40    5.97
  -3   5  -1  134.44    5.95
   3   5   1  132.90    5.93
  -3   5  -1  134.16    5.93
  -3   5  -1  137.08    5.98
  -3   5  -1  136.24    5.97
   3   5   1  144.36    5.98
   3   5   1  136.04    5.93
   3   5   1  142.69    5.97
  -3   5  -1  139.79    5.97
  -3   5  -1  141.97    5.99
  -3   5  -1  135.18    5.98
   3   5   1  135.02    5.97
   3   5   1  139.65    5.94
   3   5   1  140.52    5.96
  -3   5  -1  144.92    5.92
  -5  -5  -1   79.15    3.69
  -5  -5  -1   85.98    3.71
   5  -5   1   82.05    3.65
   5  -5   1   84.63    3.72
   5  -5   1   76.98    3.70
  -5  -5  -1   82.53    3.73
  -5  -5  -1   83.29    3.65
  -5  -5  -1   79.66    3.68
   5  -5   1   85.32    3.67
   5  -5   1   82.13    3.71
   5  -5   1   80.80    3.71
   5  -5   1   78.16    3.70
  -5  -5  -1   86.69    3.72
   5  -5   1   83.33    3.70
  -5   5  -1   85.25    3.71
  -5   5  -1   83.21    3.71
   5   5   1   85.59    3.72
   5   5   1   82.97    3.68
   5   5   1   84.04    3.72
  -5   5  -1   83.66    3.69
   5   5   1   85.56    3.65
  -5   5  -1   84.02    3.66
   5   5   1   80.55    3.68
  -5   5  -1   89.21    3.73
  -5   5  -1   87.65    3.66
   5   5   1   84.82    3.72
  -5   5  -1   83.66    3.72
   5   5   1   82.48    3.65
  -5   5  -1   88.89    3.73
  -7  -5  -1   45.89    1.92
   7  -5   1   45.19    1.87
   7  -5   1   45.01    1.91
   7  -5   1   46.81    1.93
  -7  -5  -1   44.30    1.88
  -7  -5  -1   44.89    1.92
   7  -5   1   45.33    1.91
  -7  -5  -1   44.74    1.92
   7  -5   1   44.88    1.92
  -7  -5  -1   44.89    1.91
   7  -5   1   46.05    1.92
  -7  -5  -1   45.59    1.95
   7   5   1   37.99    1.80
  -7   5  -1   36.51    1.89
  -7   5  -1   36.87    1.89
   7   5   1   36.62    1.90
   7   5   1   35.69    1.88
  -7   5  -1   37.71    1.85
  -7   5  -1   37.32    1.89
  -7   5  -1   37.90    1.88
  -7   5  -1   38.67    1.90
   7   5   1   37.45    1.86
   7   5   1   37.42    1.90
  -7   5  -1   38.19    1.91
  -7   5  -1   37.09    1.88
   7   5   1   36.23    1.90
  -7   5  -1   35.43    1.83
   7   5   1   37.17    1.80
  -9  -5  -1   38.41    1.83
  -9  -5  -1   38.10    1.74
  -9  -5  -1   36.80    1.81
  -9  -5  -1   37.78    1.77
   9  -5   1   38.96    1.76
   9  -5   1   39.21    1.79
  -9  -5  -1   36.30    1.88
   9  -5   1   36.89    1.79
  -9  -5  -1   36.53    1.79
   9  -5   1   37.14    1.81
   9  -5   1   36.82    1.77
   9   5   1   38.11    1.65
   9   5   1   35.97    1.83
   9   5   1   35.39    1.80
  -9   5  -1   37.98    1.78
  -9   5  -1   38.26    1.79
  -9   5  -1   37.74    1.80
  -9   5  -1   36.05    1.78
   9   5   1   38.31    1.75
  -9   5  -1   34.62    1.79
  -9   5  -1   36.50    1.79
  -9   5  -1   34.97    1.78
  -9   5  -1   39.50    1.83
   9   5   1   37.07    1.81
  -9   5  -1   36.82    1.75
  -9   5  -1   37.68    1.74
 -11  -5  -1   12.46    0.77
 -11  -5  -1   13.13    0.86
 -11  -5  -1   12.93    0.85
  11  -5   1   11.71    0.83
 -11  -5  -1   13.69    0.73
  11  -5   1   12.62    0.80
  11  -5   1   13.68    0.77
  11  -5   1   13.94    0.78
  11  -5   1   13.51    0.77
 -11   5  -1   11.23    0.84
 -11   5  -1   10.89    0.76
 -11   5  -1   11.81    0.80
  11   5   1   11.55    0.75
 -11   5  -1   12.42    0.77
 -11   5  -1   12.43    0.77
 -11   5  -1   11.36    0.78
 -11   5  -1   12.13    0.74
  11   5   1   11.58    0.81
  13  -5   1   29.86    1.50
  13  -5   1   28.88    1.45
 -13  -5  -1   28.55    1.39
 -13  -5  -1   27.28    1.52
 -13  -5  -1   27.93    1.55
  13  -5   1   26.86    1.41
  13  -5   1   29.15    1.42
  13  -5   1   28.69    1.53
 -13   5  -1   28.39    1.46
 -13   5  -1   27.17    1.43
 -13   5  -1   25.83    1.42
  13   5   1   26.88    1.42
 -13   5  -1   27.58    1.50
 -13   5  -1   26.44    1.43
 -13   5  -1   26.94    1.53
  15  -5   1  116.45    5.15
  15  -5   1  115.85    5.10
 -15  -5  -1  115.56    5.07
  15  -5   1  115.75    5.11
  15  -5   1  117.42    5.20
 -15  -5  -1  116.91    5.23
 -15  -5  -1  115.78    5.23
  15   5   1  106.72    5.10
 -15   5  -1  114.51    5.15
 -15   5  -1  116.27    5.21
  15   5   1  111.21    5.20
 -15   5  -1  112.82    5.12
 -15   5  -1  109.67    5.10
  17  -5   1  142.24    6.15
 -17  -5  -1  137.63    6.30
 -17  -5  -1  146.61    6.33
  17  -5   1  148.23    6.24
 -17  -5  -1  140.69    6.13
  17  -5   1  138.93    6.30
  17  -5   1  142.33    6.27
 -17   5  -1  136.76    6.27
  17   5   1  130.70    6.26
 -17   5  -1  135.18    6.19
 -17   5  -1  135.55    6.29
  17   5   1  128.93    6.13
 -17   5  -1  137.12    6.15
 -17   5  -1  135.78    6.20
 -19  -5  -1   52.62    2.72
 -19  -5  -1   53.72    2.73
  19  -5   1   53.41    2.67
 -19  -5  -1   49.71    2.49
  19  -5   1   54.76    2.61
  19  -5   1   54.01    2.64
  19  -5   1   52.37    2.72
 -19   5  -1   53.59    2.72
 -19   5  -1   52.18    2.52
  19   5   1   51.36    2.68
  19   5   1   48.39    2.53
 -19   5  -1   51.10    2.69
 -19   5  -1   52.06    2.55
 -21  -5  -1    2.47    0.46
 -21  -5  -1    2.92    0.65
  21  -5   1    3.16    0.58
 -21  -5  -1    1.59    0.60
  21  -5   1    1.68    0.56
  21  -5   1    2.60    0.42
  21   5   1    1.90    0.58
 -21   5  -1    1.44    0.58
 -21   5  -1    2.40    0.46
 -21   5  -1    2.56    0.48
 -21   5  -1    1.94    0.57
  23  -5   1   12.92    1.24
 -23  -5  -1   12.63    1.29
 -23  -5  -1   13.37    1.30
 -23  -5  -1   12.35    1.01
  23  -5   1   10.66    1.11
  23  -5   1   12.22    0.93
 -23   5  -1   12.39    1.25
 -23   5  -1   10.96    1.02
 -23   5  -1   11.39    1.27
  23   5   1   12.71    1.24
  25  -5   1    4.21    0.77
 -25  -5  -1    3.35    0.80
  25  -5   1    3.32    0.74
 -25  -5  -1    3.37    0.61
 -25  -5  -1    3.52    0.80
 -25   5  -1    3.46    0.78
 -25   5  -1    3.16    0.77
  25   5   1    3.16    0.78
 -25   5  -1    3.04    0.57
 -25   5  -1    2.03    0.58
 -27  -5  -1    7.77    1.09
  27  -5   1    7.21    0.99
 -27  -5  -1    6.65    1.06
  27  -5   1   10.71    1.37
 -27   5  -1    8.75    1.07
 -27   5  -1    8.64    1.03
 -27   5  -1    9.67    1.16
 -27   5  -1    9.29    1.17
  27   5   1   10.49    1.36
 -27   5  -1    8.07    0.96
 -29  -5  -1    1.29    0.87
  29  -5   1    2.61    0.79
 -29  -5  -1    3.42    0.96
 -29   5  -1    2.83    0.79
 -29   5  -1    2.76    0.90
  29   5   1    2.47    0.90
 -29   5  -1    1.56    0.68
 -31  -5  -1   -0.63    0.85
 -31  -5  -1    0.65    0.98
  31   5   1    0.33    0.92
 -31   5  -1    1.03    0.76
 -31   5  -1   -0.01    0.75
 -31   5  -1   -0.87    0.85
  33  -5   1   -1.17    0.86
 -33  -5  -1   -0.08    0.96
 -33  -5  -1   -1.18    0.99
 -33   5  -1   -0.35    0.95
  33   5   1   -0.57    1.02
 -33   5  -1   -0.93    0.98
 -32  -6   1    1.56    0.98
 -32  -6   1    1.93    1.04
  32  -6  -1    2.03    0.96
 -32   6   1    1.67    0.94
  32   6  -1    1.79    1.05
 -32   6   1    2.50    0.89
 -32   6   1    1.81    0.99
  30  -6  -1    2.93    0.85
 -30  -6   1    2.79    1.01
 -30  -6   1    1.86    1.43
 -30   6   1    4.20    0.95
 -30   6   1    2.42    0.86
  30   6  -1    2.59    0.94
 -30   6   1    4.35    0.97
 -30   6   1    2.54    0.74
 -30   6   1    2.49    0.90
  28  -6  -1    4.76    0.87
  28  -6  -1    5.59    0.70
 -28  -6   1    4.13    0.89
 -28   6   1    4.21    0.92
 -28   6   1    4.31    0.74
 -28   6   1    4.36    0.92
 -28   6   1    3.96    0.86
 -28   6   1    4.13    0.71
 -26  -6   1    0.54    0.68
  26  -6  -1    0.57    0.61
 -26  -6   1    0.68    0.45
 -26  -6   1    1.06    0.66
  26  -6  -1    0.30    0.61
  26  -6  -1    0.61    0.45
 -26   6   1   -0.53    0.58
 -26   6   1    0.83    0.50
  26   6  -1   -0.12    0.62
 -26   6   1   -0.51    0.62
 -26   6   1   -0.08    0.66
 -26   6   1    0.74    0.54
  24  -6  -1    2.84    0.66
 -24  -6   1    2.46    0.47
 -24  -6   1    2.90    0.70
  24  -6  -1    2.29    0.49
  24  -6  -1    4.97    0.76
 -24  -6   1    3.59    0.75
 -24   6   1    1.39    0.66
 -24   6   1    1.88    0.64
 -24   6   1    3.51    0.60
  24   6  -1    1.72    0.64
 -24   6   1    3.49    0.56
 -24   6   1    2.41    0.69
  22  -6  -1    3.00    0.65
 -22  -6   1    3.91    0.48
 -22  -6   1    2.91    0.67
 -22  -6   1    3.77    0.71
  22  -6  -1    4.45    0.55
  22  -6  -1    4.00    0.68
  22   6  -1    3.13    0.46
 -22   6   1    3.78    0.56
 -22   6   1    3.17    0.69
 -22   6   1    4.40    0.68
 -22   6   1    4.40    0.61
  22   6  -1    3.84    0.69
 -22   6   1    4.85    0.73
  20  -6  -1   52.70    2.73
  20  -6  -1   53.31    2.62
 -20  -6   1   55.46    2.80
  20  -6  -1   55.14    2.76
  20  -6  -1   53.20    2.57
 -20  -6   1   55.38    2.78
  20  -6  -1   55.33    2.71
 -20  -6   1   52.11    2.49
 -20   6   1   50.69    2.72
 -20   6   1   55.30    2.77
 -20   6   1   54.22    2.63
  20   6  -1   47.96    2.49
 -20   6   1   50.58    2.75
  20   6  -1   54.06    2.76
 -20   6   1   52.93    2.61
  18  -6  -1    0.25    0.32
 -18  -6   1    0.71    0.41
  18  -6  -1    0.55    0.40
 -18  -6   1    0.24    0.43
  18  -6  -1    0.47    0.37
  18  -6  -1    0.38    0.37
 -18  -6   1    0.50    0.28
 -18   6   1    0.56    0.37
 -18   6   1    0.59    0.38
  18   6  -1    0.19    0.31
 -18   6   1    0.53    0.40
 -18   6   1    0.58    0.44
  18   6  -1    0.18    0.39
 -18   6   1    0.75    0.43
 -16  -6   1   30.86    1.78
  16  -6  -1   32.69    1.69
 -16  -6   1   33.37    1.81
 -16  -6   1   30.31    1.57
  16  -6  -1   31.95    1.73
  16  -6  -1   33.68    1.73
  16  -6  -1   33.22    1.66
 -16   6   1   35.28    1.74
 -16   6   1   33.14    1.70
 -16   6   1   33.75    1.78
 -16   6   1   26.70    2.27
  16   6  -1   33.38    1.78
 -16   6   1   33.27    1.80
 -16   6   1   32.39    1.72
  16   6  -1   31.75    1.62
 -14  -6   1   23.67    1.38
 -14  -6   1   22.64    1.20
  14  -6  -1   23.97    1.31
  14  -6  -1   25.30    1.34
 -14  -6   1   23.38    1.41
  14  -6  -1   23.25    1.34
  14  -6  -1   24.67    1.30
  14  -6  -1   24.36    1.37
 -14   6   1   25.46    1.39
  14   6  -1   22.75    1.24
 -14   6   1   25.28    1.37
 -14   6   1   25.15    1.34
 -14   6   1   22.83    1.37
 -14   6   1   25.81    1.33
  14   6  -1   25.28    1.39
 -14   6   1   24.59    1.35
  12  -6  -1    3.03    0.42
 -12  -6   1    3.91    0.49
  12  -6  -1    3.51    0.46
  12  -6  -1    3.95    0.47
  12  -6  -1    3.62    0.48
 -12  -6   1    3.38    0.32
  12  -6  -1    3.88    0.48
 -12  -6   1    4.17    0.55
 -12  -6   1    3.24    0.39
  12   6  -1    4.01    0.37
  12   6  -1    4.34    0.53
 -12   6   1    4.13    0.55
 -12   6   1    4.36    0.53
  12   6  -1    4.06    0.44
 -12   6   1    4.54    0.50
 -12   6   1    4.35    0.57
 -12   6   1    4.41    0.50
  12   6  -1    4.14    0.32
 -12   6   1    4.07    0.53
 -10  -6   1    1.86    0.32
 -10  -6   1    2.43    0.36
  10  -6  -1    1.77    0.29
 -10  -6   1    1.93    0.25
  10  -6  -1    2.06    0.31
  10  -6  -1    2.37    0.31
  10  -6  -1    2.31    0.32
 -10  -6   1    2.02    0.27
  10  -6  -1    2.04    0.30
 -10   6   1    1.80    0.33
 -10   6   1    0.93    0.29
 -10   6   1    1.68    0.30
 -10   6   1    1.69    0.31
 -10   6   1    1.76    0.30
  10   6  -1    2.04    0.22
 -10   6   1    1.84    0.29
  10   6  -1    2.12    0.26
 -10   6   1    1.93    0.29
  10   6  -1    1.36    0.28
 -10   6   1    1.31    0.27
 -10   6   1    2.01    0.30
  10   6  -1    1.96    0.26
  -8  -6   1   27.17    1.37
  -8  -6   1   26.39    1.26
  -8  -6   1   27.71    1.38
   8  -6  -1   26.75    1.36
  -8  -6   1   26.16    1.35
  -8  -6   1   27.15    1.29
   8  -6  -1   28.19    1.35
   8  -6  -1   28.40    1.35
   8  -6  -1   27.83    1.32
  -8  -6   1   25.81    1.36
   8  -6  -1   26.79    1.33
   8   6  -1   25.93    1.35
  -8   6   1   25.93    1.31
   8   6  -1   26.34    1.28
  -8   6   1   28.07    1.38
   8   6  -1   25.86    1.36
  -8   6   1   26.25    1.37
   8   6  -1   25.24    1.37
   8   6  -1   28.06    1.38
  -8   6   1   27.03    1.33
   8   6  -1   27.84    1.27
  -8   6   1   26.93    1.33
  -8   6   1   27.12    1.37
  -8   6   1   26.21    1.35
   8   6  -1   27.39    1.26
  -8   6   1   26.06    1.32
   6  -6  -1   15.16    0.92
  -6  -6   1   15.63    0.92
   6  -6  -1   14.36    0.91
   6  -6  -1   15.02    0.89
  -6  -6   1   14.19    0.89
  -6  -6   1   14.61    0.86
   6  -6  -1   14.84    0.85
   6  -6  -1   15.41    0.88
  -6  -6   1   15.62    0.90
  -6  -6   1   14.66    0.93
   6  -6  -1   14.79    0.91
  -6   6   1   19.33    0.91
  -6   6   1   18.68    0.95
  -6   6   1   18.98    0.90
   6   6  -1   17.80    0.94
   6   6  -1   18.60    0.93
   6   6  -1   19.09    0.89
  -6   6   1   19.66    0.96
   6   6  -1   18.82    0.87
   6   6  -1   18.58    0.92
  -6   6   1   18.36    0.88
   6   6  -1   18.37    0.86
   6   6  -1   20.12    0.97
  -6   6   1   18.68    0.94
  -6   6   1   18.92    0.95
  -6   6   1   18.85    0.92
   4  -6  -1   74.08    3.36
  -4  -6   1   71.88    3.32
   4  -6  -1   72.18    3.31
  -4  -6   1   71.37    3.31
  -4  -6   1   71.47    3.31
   4  -6  -1   73.90    3.28
   4  -6  -1   72.79    3.35
  -4  -6   1   73.89    3.36
   4  -6  -1   72.50    3.35
   4  -6  -1   73.65    3.33
  -4  -6   1   76.80    3.33
  -4  -6   1   72.66    3.36
   4   6  -1   76.57    3.36
  -4   6   1   74.54    3.32
   4   6  -1   76.85    3.36
   4   6  -1   77.70    3.33
  -4   6   1   74.58    3.32
  -4   6   1   75.47    3.36
   4   6  -1   77.22    3.33
  -4   6   1   75.14    3.29
   4   6  -1   76.90    3.32
   4   6  -1   74.77    3.32
  -4   6   1   76.35    3.36
   4   6  -1   76.43    3.31
  -4   6   1   75.08    3.33
  -4   6   1   76.59    3.36
  -2  -6   1    1.25    0.20
   2  -6  -1    1.28    0.19
   2  -6  -1    1.16    0.19
  -2  -6   1    1.15    0.20
  -2  -6   1    1.06    0.16
  -2  -6   1    1.20    0.18
   2   6  -1    0.45    0.15
  -2   6   1    0.64    0.18
  -2   6   1    0.62    0.17
  -2   6   1    0.38    0.15
  -2   6   1    0.70    0.16
  -2   6   1    0.71    0.18
   2   6  -1    0.60    0.15
   2   6  -1    0.43    0.15
  -2   6   1    0.71    0.17
   2   6  -1    0.60    0.15
   2   6  -1    0.70    0.17
   2   6  -1    0.51    0.16
  -2   6   1    0.77    0.13
   2   6  -1    0.63    0.16
   0  -6  -1    8.34    0.50
   0  -6  -1    7.78    0.51
   0  -6  -1    7.19    0.42
   0  -6  -1    7.62    0.49
   0  -6   1    8.12    0.50
   0  -6   1    6.88    0.45
   0  -6   1    7.41    0.48
   0  -6  -1    7.27    0.49
   0  -6   1    7.68    0.50
   0  -6   1    7.73    0.49
   0  -6   1    8.08    0.46
   0  -6   1    8.16    0.51
   0  -6  -1    7.61    0.48
   0   6  -1    7.59    0.50
   0   6   1    8.07    0.49
   0   6   1    7.82    0.42
   0   6  -1    7.23    0.49
   0   6  -1    7.89    0.50
   0   6  -1    7.44    0.49
   0   6   1    7.37    0.49
   0   6   1    7.88    0.51
   0   6   1    6.91    0.48
   0   6  -1    8.07    0.45
   0   6   1    7.36    0.49
   0   6  -1    7.57    0.45
   0   6  -1    7.22    0.49
   0   6   1    7.93    0.49
  -2  -6  -1   21.85    1.05
   2  -6   1   22.53    1.03
   2  -6   1   22.83    1.07
  -2  -6  -1   22.42    1.07
   2  -6   1   21.69    1.06
  -2  -6  -1   23.55    1.06
   2  -6   1   21.22    1.05
  -2  -6  -1   22.80    1.00
   2  -6   1   22.04    1.00
  -2  -6  -1   22.56    1.04
   2  -6   1   23.21    1.07
   2  -6   1   22.50    1.06
  -2  -6  -1   22.28    1.07
  -2   6  -1   19.06    1.04
  -2   6  -1   19.13    1.00
  -2   6  -1   19.35    0.99
   2   6   1   18.48    1.01
   2   6   1   20.02    1.05
   2   6   1   19.04    1.03
  -2   6  -1   19.54    1.05
   2   6   1   19.53    1.05
  -2   6  -1   19.27    1.04
  -2   6  -1   19.35    1.04
   2   6   1   20.03    0.99
   2   6   1   18.70    1.02
   2   6   1   19.44    1.04
   4  -6   1   27.81    1.38
   4  -6   1   26.78    1.38
  -4  -6  -1   27.41    1.34
   4  -6   1   27.22    1.38
  -4  -6  -1   29.05    1.38
  -4  -6  -1   27.57    1.38
  -4  -6  -1   27.56    1.40
   4  -6   1   27.51    1.35
   4  -6   1   25.84    1.38
   4  -6   1   29.45    1.32
  -4  -6  -1   28.07    1.33
  -4  -6  -1   29.19    1.37
   4  -6   1   28.74    1.39
  -4   6  -1   29.62    1.40
  -4   6  -1   27.70    1.35
   4   6   1   28.98    1.34
  -4   6  -1   28.88    1.38
   4   6   1   29.22    1.39
  -4   6  -1   28.15    1.33
  -4   6  -1   28.86    1.32
   4   6   1   29.65    1.36
   4   6   1   28.51    1.38
  -4   6  -1   30.37    1.39
   4   6   1   28.17    1.34
  -4   6  -1   29.69    1.41
   4   6   1   28.83    1.34
  -4   6  -1   28.01    1.39
   6  -6   1   12.74    0.74
  -6  -6  -1   12.48    0.76
   6  -6   1   12.33    0.79
  -6  -6  -1   11.93    0.80
  -6  -6  -1   12.36    0.79
   6  -6   1   11.93    0.79
   6  -6   1   12.83    0.80
   6  -6   1   11.91    0.76
  -6  -6  -1   12.32    0.77
  -6  -6  -1   12.51    0.80
   6  -6   1   11.84    0.79
   6  -6   1   13.36    0.79
  -6  -6  -1   12.46    0.72
   6  -6   1   12.15    0.73
  -6   6  -1   16.74    0.85
   6   6   1   16.89    0.74
  -6   6  -1   16.81    0.85
  -6   6  -1   16.01    0.82
   6   6   1   16.89    0.81
   6   6   1   16.62    0.84
   6   6   1   17.26    0.85
   6   6   1   16.29    0.74
   6   6   1   17.27    0.80
  -6   6  -1   17.08    0.82
  -6   6  -1   16.41    0.75
  -6   6  -1   16.88    0.84
  -8  -6  -1   56.97    2.75
  -8  -6  -1   56.20    2.65
   8  -6   1   57.00    2.65
   8  -6   1   58.63    2.60
   8  -6   1   58.57    2.66
   8  -6   1   58.54    2.65
  -8  -6  -1   59.47    2.62
  -8  -6  -1   56.65    2.68
  -8  -6  -1   57.99    2.64
   8  -6   1   59.26    2.64
   8  -6   1   57.56    2.66
  -8   6  -1   54.64    2.66
   8   6   1   59.52    2.61
   8   6   1   53.14    2.63
  -8   6  -1   58.72    2.66
  -8   6  -1   56.75    2.66
  -8   6  -1   55.83    2.63
  -8   6  -1   58.70    2.60
  -8   6  -1   55.33    2.65
   8   6   1   57.85    2.66
   8   6   1   58.25    2.54
  -8   6  -1   55.74    2.58
  -8   6  -1   58.64    2.66
  -8   6  -1   59.05    2.64
   8   6   1   56.39    2.66
   8   6   1   56.29    2.54
 -10  -6  -1   22.98    1.29
  10  -6   1   23.33    1.24
  10  -6   1   23.04    1.20
  10  -6   1   23.93    1.28
 -10  -6  -1   22.86    1.20
 -10  -6  -1   21.74    1.24
  10  -6   1   22.47    1.24
 -10  -6  -1   22.92    1.27
  10  -6   1   23.11    1.24
 -10   6  -1   24.22    1.20
 -10   6  -1   22.36    1.26
 -10   6  -1   23.45    1.24
  10   6   1   24.94    1.10
 -10   6  -1   24.43    1.25
  10   6   1   26.77    1.22
 -10   6  -1   22.93    1.24
  10   6   1   24.19    1.10
 -10   6  -1   24.64    1.26
 -10   6  -1   25.08    1.21
  10   6   1   24.54    1.28
  12  -6   1   21.90    1.30
  12  -6   1   23.92    1.24
  12  -6   1   23.40    1.24
  12  -6   1   21.80    1.24
  12  -6   1   22.64    1.27
 -12  -6  -1   23.29    1.21
 -12  -6  -1   22.62    1.35
 -12  -6  -1   22.13    1.30
 -12   6  -1   24.36    1.27
 -12   6  -1   24.14    1.25
 -12   6  -1   25.11    1.28
 -12   6  -1   23.64    1.34
 -12   6  -1   23.64    1.27
  12   6   1   24.96    1.23
 -12   6  -1   22.44    1.21
  14  -6   1   16.90    1.02
 -14  -6  -1   18.14    0.98
  14  -6   1   17.24    1.01
  14  -6   1   16.56    1.13
 -14  -6  -1   16.42    1.10
  14  -6   1   15.11    1.17
 -14  -6  -1   17.58    1.14
  14  -6   1   17.35    1.00
 -14   6  -1   15.81    1.01
  14   6   1   15.45    1.07
 -14   6  -1   16.99    1.04
 -14   6  -1   16.06    1.01
 -14   6  -1   14.53    1.22
 -14   6  -1   17.70    1.04
  16  -6   1    5.50    0.72
  16  -6   1    3.38    0.47
 -16  -6  -1    4.22    0.47
  16  -6   1    4.07    0.60
 -16  -6  -1    3.40    0.57
  16  -6   1    3.79    0.60
 -16  -6  -1    4.43    0.62
 -16   6  -1    4.63    0.56
  16   6   1    4.00    0.57
 -16   6  -1    5.98    0.76
 -16   6  -1    4.77    0.63
 -16   6  -1    5.31    0.64
  16   6   1    4.33    0.53
  18  -6   1   32.46    1.94
  18  -6   1   35.35    1.91
  18  -6   1   36.44    1.83
 -18  -6  -1   36.18    1.79
 -18  -6  -1   35.32    2.00
  18  -6   1   34.67    2.00
 -18  -6  -1   35.84    2.01
  18  -6   1   35.40    1.83
 -18   6  -1   39.26    1.89
 -18   6  -1   34.71    2.02
  18   6   1   35.95    1.98
 -18   6  -1   33.91    2.07
 -18   6  -1   35.20    1.98
  18   6   1   34.17    1.84
 -18   6  -1   36.16    1.87
 -20  -6  -1   49.13    2.68
  20  -6   1   49.80    2.65
  20  -6   1   49.82    2.60
 -20  -6  -1   54.48    2.48
  20  -6   1   51.60    2.71
 -20  -6  -1   50.21    2.70
 -20   6  -1   47.51    2.66
 -20   6  -1   52.68    2.60
 -20   6  -1   53.27    2.70
 -20   6  -1   50.71    2.70
 -20   6  -1   50.23    2.53
  20   6   1   50.05    2.67
 -22  -6  -1    2.37    0.48
  22  -6   1    2.15    0.54
  22  -6   1    1.74    0.56
  22  -6   1    1.60    0.43
 -22  -6  -1    1.27    0.57
 -22  -6  -1    1.89    0.63
 -22   6  -1    1.38    0.60
  22   6   1    1.28    0.60
 -22   6  -1    1.40    0.46
 -22   6  -1    0.45    0.44
 -22   6  -1    1.51    0.54
 -22   6  -1    1.67    0.65
 -24  -6  -1    3.62    0.59
  24  -6   1    6.74    0.79
  24  -6   1    4.10    0.73
 -24  -6  -1    3.60    0.78
 -24  -6  -1    4.33    0.80
  24  -6   1    3.72    0.75
 -24   6  -1    3.59    0.79
 -24   6  -1    4.41    0.63
 -24   6  -1    4.11    0.68
 -24   6  -1    4.67    0.62
  24   6   1    4.38    0.83
 -24   6  -1    4.29    0.82
  26  -6   1    1.35    0.69
 -26  -6  -1    2.21    0.79
  26  -6   1    3.63    0.73
 -26  -6  -1    1.18    0.72
 -26  -6  -1    2.01    0.64
 -26   6  -1    1.50    0.74
 -26   6  -1    1.99    0.74
 -26   6  -1    2.65    0.69
 -26   6  -1    1.46    0.58
 -26   6  -1    1.64    0.54
  26   6   1    1.55    0.74
  28  -6   1    6.29    1.02
  28  -6   1    5.38    0.94
 -28  -6  -1    7.03    1.68
 -28  -6  -1    7.07    1.06
 -28   6  -1    4.12    0.96
 -28   6  -1    6.20    0.82
 -28   6  -1    6.07    1.03
 -28   6  -1    5.78    0.75
 -28   6  -1    5.34    0.90
 -30  -6  -1    5.84    1.10
  30  -6   1    4.82    1.04
 -30  -6  -1    3.58    1.03
  30  -6   1    4.21    0.97
 -30   6  -1    4.24    0.89
  30   6   1    2.58    0.99
 -30   6  -1    5.11    1.08
 -30   6  -1    3.88    0.99
 -30   6  -1    3.58    0.80
  32  -6   1    1.89    0.98
 -32  -6  -1    2.69    1.10
 -32  -6  -1    1.20    1.00
  32   6   1    1.42    1.01
 -32   6  -1    1.32    1.00
 -32   6  -1    0.49    0.89
 -32   6  -1    2.23    1.07
  33  -7  -1    1.70    0.99
 -33  -7   1   -1.96    0.95
 -33  -7   1   -0.16    0.97
 -33   7   1   -0.83    0.92
 -33   7   1    0.00    0.96
 -33   7   1   -0.42    0.99
  33   7  -1    1.23    1.06
 -33   7   1   -0.24    0.94
 -31  -7   1    0.68    0.96
  31  -7  -1    1.13    0.87
 -31  -7   1    0.14    0.90
 -31   7   1    2.11    0.90
 -31   7   1    0.08    0.85
 -31   7   1    1.11    0.74
 -31   7   1    1.70    0.89
 -31   7   1    0.27    0.86
  31   7  -1    1.99    0.93
 -29  -7   1    0.75    0.84
  29  -7  -1   -0.03    0.75
  29  -7  -1    0.25    0.54
 -29  -7   1    0.03    0.77
 -29   7   1    0.88    0.65
 -29   7   1    1.40    0.82
 -29   7   1    0.15    0.71
  29   7  -1   -0.03    0.81
 -29   7   1    1.34    0.82
 -29   7   1    0.20    0.65
 -29   7   1    1.32    0.78
  27  -7  -1    6.57    0.96
 -27  -7   1    6.09    1.02
  27  -7  -1    6.63    0.97
  27  -7  -1    7.46    1.02
 -27  -7   1    8.44    1.16
 -27   7   1    8.66    1.16
 -27   7   1    7.07    1.06
  27   7  -1    6.22    1.02
 -27   7   1    5.35    0.92
 -27   7   1    7.40    1.08
 -27   7   1    6.30    0.83
 -27   7   1    6.79    0.95
 -25  -7   1    3.80    0.82
  25  -7  -1    3.64    0.60
  25  -7  -1    4.35    0.79
  25  -7  -1    2.74    0.70
 -25  -7   1    3.30    0.80
 -25  -7   1    4.02    0.55
  25   7  -1    2.35    0.75
 -25   7   1    2.40    0.69
 -25   7   1    3.01    0.65
 -25   7   1    4.08    0.84
 -25   7   1    3.38    0.71
 -25   7   1    3.77    0.62
 -25   7   1    3.13    0.77
 -23  -7   1    0.88    0.59
 -23  -7   1    0.70    0.40
  23  -7  -1    1.16    0.55
 -23  -7   1    1.33    0.63
  23  -7  -1    0.12    0.43
  23  -7  -1    1.04    0.54
 -23   7   1    0.73    0.49
 -23   7   1    1.11    0.56
 -23   7   1    0.99    0.45
 -23   7   1    0.64    0.60
 -23   7   1    0.88    0.58
  23   7  -1    1.39    0.58
 -23   7   1    0.98    0.51
  21  -7  -1    6.79    0.74
  21  -7  -1    6.74    0.87
  21  -7  -1    6.73    0.81
 -21  -7   1    6.73    0.69
  21  -7  -1    5.73    0.79
  21  -7  -1    6.23    0.77
 -21  -7   1    5.82    0.81
 -21  -7   1    5.95    0.82
 -21   7   1    6.36    0.77
 -21   7   1    7.63    0.89
  21   7  -1    6.79    0.84
  21   7  -1    6.22    0.76
 -21   7   1    6.31    0.83
 -21   7   1    7.28    0.84
 -21   7   1    7.29    0.97
 -21   7   1    7.48    1.00
  19  -7  -1   34.89    1.81
  19  -7  -1   33.95    1.86
  19  -7  -1   32.67    1.88
  19  -7  -1   33.59    1.78
  19  -7  -1   33.27    1.91
 -19  -7   1   33.49    1.68
 -19  -7   1   31.03    1.90
 -19  -7   1   30.10    1.93
  19   7  -1   37.07    1.96
 -19   7   1   34.61    1.87
 -19   7   1   34.65    1.83
 -19   7   1   33.97    1.92
 -19   7   1   35.20    1.93
  19   7  -1   31.48    1.73
 -19   7   1   34.40    1.96
 -19   7   1   38.56    1.87
  17  -7  -1   11.27    0.92
  17  -7  -1   11.13    0.88
  17  -7  -1   11.63    0.83
 -17  -7   1   10.14    0.97
 -17  -7   1    9.70    0.95
  17  -7  -1   10.81    0.93
  17  -7  -1   11.96    0.87
 -17  -7   1   10.65    0.74
  17   7  -1   10.23    0.81
 -17   7   1   11.00    0.94
 -17   7   1   11.26    0.89
 -17   7   1   13.10    0.92
 -17   7   1   11.90    0.92
 -17   7   1   11.52    0.97
  17   7  -1    8.81    0.93
 -17   7   1   10.94    0.99
 -15  -7   1    3.52    0.34
 -15  -7   1    3.88    0.47
 -15  -7   1    4.06    0.54
  15  -7  -1    2.82    0.53
  15  -7  -1    3.38    0.46
  15  -7  -1    3.86    0.47
 -15  -7   1    3.70    0.54
  15   7  -1    3.15    0.40
 -15   7   1    3.39    0.47
 -15   7   1    2.96    0.58
 -15   7   1    3.67    0.51
  15   7  -1    3.36    0.49
 -13  -7   1   29.72    1.63
  13  -7  -1   29.20    1.56
  13  -7  -1   29.08    1.56
  13  -7  -1   27.25    1.58
  13  -7  -1   28.44    1.58
  13  -7  -1   28.04    1.55
 -13  -7   1   26.69    1.40
 -13  -7   1   28.75    1.62
 -13  -7   1   29.02    1.47
 -13   7   1   32.32    1.63
 -13   7   1   32.51    1.59
 -13   7   1   33.22    1.61
 -13   7   1   29.62    1.60
  13   7  -1   31.75    1.45
  13   7  -1   32.94    1.63
 -13   7   1   32.20    1.59
  13   7  -1   31.51    1.41
 -13   7   1   32.70    1.64
 -11  -7   1   48.17    2.41
 -11  -7   1   46.95    2.27
  11  -7  -1   49.48    2.37
 -11  -7   1   45.96    2.23
  11  -7  -1   48.82    2.37
  11  -7  -1   49.41    2.37
  11  -7  -1   50.36    2.34
  11  -7  -1   49.77    2.35
 -11  -7   1   47.66    2.39
 -11   7   1   50.75    2.40
 -11   7   1   46.35    2.34
 -11   7   1   51.04    2.41
  11   7  -1   51.08    2.28
  11   7  -1   50.56    2.24
 -11   7   1   50.69    2.35
 -11   7   1   52.00    2.35
  11   7  -1   52.93    2.40
  11   7  -1   50.70    2.24
 -11   7   1   49.06    2.36
   9  -7  -1  131.89    5.70
  -9  -7   1  124.21    5.59
  -9  -7   1  128.18    5.70
   9  -7  -1  131.84    5.71
  -9  -7   1  122.51    5.71
   9  -7  -1  130.70    5.69
   9  -7  -1  128.97    5.67
   9  -7  -1  129.56    5.65
  -9  -7   1  125.29    5.62
  -9   7   1  134.21    5.73
   9   7  -1  124.36    5.59
  -9   7   1  119.18    5.66
  -9   7   1  125.23    5.65
   9   7  -1  131.56    5.73
   9   7  -1  126.46    5.69
   9   7  -1  132.96    5.60
   9   7  -1  128.70    5.62
  -9   7   1  128.56    5.66
  -9   7   1  129.73    5.72
  -9   7   1  130.80    5.67
   7  -7  -1   93.29    4.26
   7  -7  -1   97.07    4.30
  -7  -7   1   91.49    4.29
   7  -7  -1   93.88    4.33
  -7  -7   1   92.50    4.32
   7  -7  -1   95.93    4.31
  -7  -7   1   88.85    4.31
   7  -7  -1   95.96    4.32
  -7  -7   1   92.58    4.29
  -7  -7   1   92.39    4.23
   7  -7  -1   95.93    4.24
  -7  -7   1   92.45    4.25
   7   7  -1   99.06    4.30
   7   7  -1   97.40    4.25
  -7   7   1  101.27    4.27
   7   7  -1   99.97    4.24
   7   7  -1   94.90    4.30
   7   7  -1   98.47    4.23
  -7   7   1   99.19    4.33
  -7   7   1   93.84    4.31
  -7   7   1  102.29    4.28
  -7   7   1   96.63    4.25
  -7   7   1  103.01    4.34
  -7   7   1   95.88    4.29
   7   7  -1  102.35    4.34
  -7   7   1   91.77    4.33
   5  -7  -1    7.80    0.58
  -5  -7   1    7.92    0.62
   5  -7  -1    8.34    0.53
  -5  -7   1    8.55    0.58
   5  -7  -1    8.41    0.64
   5  -7  -1    8.85    0.58
   5  -7  -1    8.77    0.62
   5  -7  -1    8.70    0.62
  -5  -7   1    8.18    0.57
  -5  -7   1    8.38    0.63
  -5  -7   1    8.97    0.60
  -5  -7   1    7.77    0.59
  -5   7   1   10.41    0.66
   5   7  -1   10.37    0.61
  -5   7   1   10.16    0.59
  -5   7   1   10.92    0.66
   5   7  -1   10.49    0.62
  -5   7   1   10.48    0.62
   5   7  -1   10.45    0.59
  -5   7   1    9.85    0.56
  -5   7   1   10.47    0.65
  -5   7   1   10.88    0.61
   5   7  -1   10.14    0.58
  -5   7   1   10.06    0.66
   5   7  -1    9.73    0.64
   5   7  -1    9.92    0.66
   5   7  -1   11.15    0.60
   3  -7  -1    0.58    0.17
   3  -7  -1    0.56    0.17
  -3  -7   1    0.49    0.18
  -3  -7   1    0.53    0.18
   3  -7  -1    0.61    0.19
  -3  -7   1    0.53    0.20
   3  -7  -1    0.54    0.20
   3  -7  -1    0.55    0.19
  -3  -7   1    0.79    0.21
  -3  -7   1    0.58    0.16
   3  -7  -1    0.93    0.15
  -3  -7   1    0.61    0.18
  -3   7   1    0.36    0.19
   3   7  -1    0.62    0.18
   3   7  -1    0.42    0.18
   3   7  -1    0.49    0.16
  -3   7   1    0.68    0.19
  -3   7   1    0.28    0.18
  -3   7   1    0.35    0.19
   3   7  -1    0.36    0.18
  -3   7   1    0.47    0.17
   3   7  -1    0.50    0.17
  -3   7   1    0.50    0.14
   3   7  -1    0.82    0.19
  -3   7   1    0.72    0.20
   3   7  -1    0.49    0.17
   1  -7  -1   20.70    1.07
  -1  -7   1   20.41    1.07
   1  -7  -1   19.42    1.07
  -1  -7   1   19.99    1.06
   1  -7  -1   21.09    1.09
  -1  -7   1   21.08    1.10
  -1  -7   1   20.83    1.06
   1  -7  -1   21.88    1.09
  -1  -7   1   20.76    1.05
  -1  -7   1   20.88    1.08
  -1  -7   1   21.00    1.03
   1  -7  -1   20.88    1.06
   1  -7  -1   20.76    1.00
   1   7  -1   21.62    1.03
  -1   7   1   20.14    1.07
   1   7  -1   21.63    1.07
  -1   7   1   21.26    1.08
   1   7  -1   20.11    1.06
  -1   7   1   21.36    1.07
   1   7  -1   20.29    1.06
  -1   7   1   21.80    1.07
   1   7  -1   21.50    1.09
   1   7  -1   20.36    1.09
  -1   7   1   20.91    1.08
  -1   7   1   20.81    0.99
   1   7  -1   21.66    1.03
  -1   7   1   20.66    1.09
   1  -7   1   55.13    2.67
  -1  -7  -1   57.83    2.72
   1  -7   1   57.32    2.67
   1  -7   1   55.87    2.71
  -1  -7  -1   56.11    2.69
   1  -7   1   58.47    2.71
  -1  -7  -1   58.56    2.64
   1  -7   1   58.28    2.72
   1  -7   1   57.23    2.71
  -1  -7  -1   59.40    2.73
  -1  -7  -1   59.53    2.72
  -1  -7  -1   61.45    2.71
   1  -7   1   60.16    2.73
  -1   7  -1   60.49    2.72
  -1   7  -1   62.35    2.67
  -1   7  -1   58.43    2.66
  -1   7  -1   59.48    2.72
   1   7   1   61.12    2.70
   1   7   1   61.51    2.72
   1   7   1   61.75    2.74
   1   7   1   60.88    2.64
  -1   7  -1   60.76    2.73
  -1   7  -1   60.20    2.72
   1   7   1   61.87    2.71
   1   7   1   60.78    2.71
   1   7   1   60.36    2.71
  -1   7  -1   60.89    2.73
   3  -7   1  110.21    5.08
  -3  -7  -1  117.63    5.08
  -3  -7  -1  114.54    5.09
   3  -7   1  108.88    5.08
   3  -7   1  112.65    5.08
  -3  -7  -1  112.80    5.02
  -3  -7  -1  114.09    5.09
   3  -7   1  110.48    5.08
  -3  -7  -1  114.29    5.05
  -3  -7  -1  115.68    5.07
   3  -7   1  114.68    5.08
   3  -7   1  113.22    5.04
   3  -7   1  114.43    5.02
  -3   7  -1  117.60    5.09
   3   7   1  112.79    5.01
  -3   7  -1  119.49    5.03
   3   7   1  114.68    5.05
  -3   7  -1  110.73    5.03
  -3   7  -1  116.76    5.08
   3   7   1  119.92    5.07
  -3   7  -1  116.08    5.10
   3   7   1  116.96    5.09
   3   7   1  116.18    5.05
  -3   7  -1  115.32    5.08
   3   7   1  115.34    5.09
   3   7   1  120.29    5.08
   5  -7   1    1.21    0.19
   5  -7   1    1.35    0.26
  -5  -7  -1    0.95    0.25
  -5  -7  -1    1.19    0.25
   5  -7   1    0.78    0.22
  -5  -7  -1    1.28    0.23
   5  -7   1    0.81    0.20
   5  -7   1    1.00    0.23
  -5  -7  -1    1.15    0.24
   5   7   1    1.65    0.24
  -5   7  -1    1.60    0.28
  -5   7  -1    1.71    0.21
  -5   7  -1    1.64    0.29
  -5   7  -1    1.90    0.27
   5   7   1    2.06    0.28
  -5   7  -1    1.65    0.24
   5   7   1    1.67    0.28
  -5   7  -1    2.38    0.29
  -5   7  -1    1.83    0.27
  -5   7  -1    1.44    0.26
   5   7   1    1.44    0.21
   5   7   1    1.91    0.26
   5   7   1    1.63    0.22
   5   7   1    2.22    0.30
  -7  -7  -1  358.81   15.61
  -7  -7  -1  369.20   15.67
   7  -7   1  364.78   15.64
   7  -7   1  357.05   15.56
   7  -7   1  366.04   15.61
   7  -7   1  363.58   15.64
  -7  -7  -1  359.13   15.63
   7  -7   1  363.60   15.64
  -7  -7  -1  342.06   15.76
   7  -7   1  367.11   15.64
  -7  -7  -1  372.78   15.61
   7   7   1  377.63   15.65
   7   7   1  361.66   15.64
  -7   7  -1  355.32   15.60
  -7   7  -1  352.26   15.63
  -7   7  -1  373.98   15.58
  -7   7  -1  362.89   15.56
   7   7   1  363.01   15.59
  -7   7  -1  365.23   15.63
   7   7   1  364.26   15.55
  -7   7  -1  351.54   15.66
  -7   7  -1  345.21   16.05
   7   7   1  353.57   15.54
  -7   7  -1  373.40   15.65
   7   7   1  356.62   15.60
   9  -7   1   61.62    2.88
  -9  -7  -1   63.05    2.93
  -9  -7  -1   57.35    2.99
   9  -7   1   64.52    2.87
   9  -7   1   60.27    2.89
   9  -7   1   64.25    2.84
  -9  -7  -1   62.72    2.89
  -9  -7  -1   61.61    2.84
   9  -7   1   62.40    2.90
   9  -7   1   65.04    2.89
   9   7   1   63.71    2.76
  -9   7  -1   58.28    2.85
   9   7   1   64.47    2.91
   9   7   1   55.90    2.88
  -9   7  -1   65.16    2.89
   9   7   1   61.29    2.83
  -9   7  -1   63.31    2.83
  -9   7  -1   62.67    2.89
  -9   7  -1   62.91    2.90
   9   7   1   63.66    2.91
  -9   7  -1   60.85    2.81
   9   7   1   60.36    2.76
  11  -7   1    4.46    0.54
 -11  -7  -1    4.57    0.57
  11  -7   1    3.62    0.48
  11  -7   1    4.20    0.50
 -11  -7  -1    4.45    0.46
  11  -7   1    3.73    0.51
  11  -7   1    4.34    0.50
 -11  -7  -1    4.58    0.62
  11   7   1    3.20    0.32
  11   7   1    4.26    0.34
 -11   7  -1    4.05    0.52
 -11   7  -1    3.93    0.46
  11   7   1    4.51    0.59
 -11   7  -1    3.85    0.51
  11   7   1    3.75    0.48
 -11   7  -1    4.14    0.46
 -11   7  -1    3.01    0.43
  13  -7   1   18.07    1.08
  13  -7   1   17.36    1.11
  13  -7   1   17.56    1.15
  13  -7   1   18.02    1.08
 -13  -7  -1   19.01    1.20
  13  -7   1   18.64    1.07
 -13  -7  -1   18.52    1.04
 -13  -7  -1   18.48    1.28
  13   7   1   18.03    1.15
  13   7   1   17.37    1.05
 -13   7  -1   17.65    1.18
 -13   7  -1   17.58    1.10
 -13   7  -1   18.39    1.10
 -13   7  -1   18.34    1.06
 -13   7  -1   19.74    1.13
 -15  -7  -1   14.55    1.07
  15  -7   1   13.83    0.95
  15  -7   1   15.31    1.01
  15  -7   1   14.42    0.94
 -15  -7  -1   11.42    1.02
 -15  -7  -1   12.89    0.89
  15  -7   1   14.11    1.03
  15  -7   1   12.58    0.94
 -15   7  -1   14.67    1.00
 -15   7  -1   13.84    0.96
 -15   7  -1   16.87    1.06
  15   7   1   14.52    0.95
  15   7   1   15.65    1.04
 -15   7  -1   14.40    0.98
 -15   7  -1   14.61    1.07
 -15   7  -1   14.58    0.98
  17  -7   1    8.72    0.91
  17  -7   1   10.99    0.89
 -17  -7  -1    9.15    0.98
  17  -7   1    9.26    0.94
  17  -7   1   10.74    0.83
 -17  -7  -1    9.24    0.79
 -17  -7  -1    8.67    0.98
  17  -7   1    8.77    0.94
 -17   7  -1   14.01    1.03
 -17   7  -1   11.85    0.99
  17   7   1   10.57    1.03
 -17   7  -1   11.97    0.89
 -17   7  -1   10.74    0.88
 -17   7  -1   12.24    0.88
  17   7   1   10.33    0.96
 -19  -7  -1    4.76    0.69
  19  -7   1    4.18    0.67
  19  -7   1    4.26    0.65
  19  -7   1    5.79    0.71
  19  -7   1    4.25    0.54
 -19  -7  -1    4.26    0.70
  19  -7   1    4.43    0.61
 -19  -7  -1    4.92    0.68
 -19   7  -1    5.13    0.68
 -19   7  -1    6.30    0.80
  19   7   1    6.79    0.88
 -19   7  -1    5.42    0.76
 -19   7  -1    4.69    0.72
 -19   7  -1    5.66    0.77
 -19   7  -1    5.84    0.83
 -21  -7  -1    2.81    0.48
  21  -7   1    2.90    0.57
 -21  -7  -1    1.23    0.60
  21  -7   1    1.49    0.57
  21  -7   1    2.14    0.47
 -21  -7  -1    1.88    0.62
  21  -7   1    1.30    0.56
  21   7   1    1.54    0.58
 -21   7  -1    1.95    0.54
 -21   7  -1    2.05    0.54
 -21   7  -1    3.04    0.53
 -21   7  -1    3.09    0.64
 -21   7  -1    3.04    0.67
 -21   7  -1    2.12    0.52
  23  -7   1    4.69    0.75
 -23  -7  -1    6.47    0.82
 -23  -7  -1    5.17    0.83
  23  -7   1    4.21    0.70
 -23  -7  -1    4.77    0.81
  23  -7   1    4.75    0.62
 -23   7  -1    5.42    0.68
 -23   7  -1    4.37    0.65
 -23   7  -1    4.90    0.72
 -23   7  -1    4.49    0.80
 -23   7  -1    3.47    0.75
  23   7   1    8.16    1.09
 -23   7  -1    4.33    0.72
 -25  -7  -1    0.01    0.63
 -25  -7  -1    0.15    0.65
 -25  -7  -1    0.63    0.51
  25  -7   1    0.85    0.61
  25  -7   1    0.97    0.61
  25   7   1    0.55    0.65
 -25   7  -1    0.51    0.51
 -25   7  -1    0.02    0.56
 -25   7  -1    0.39    0.67
 -25   7  -1    1.19    0.63
 -25   7  -1   -0.16    0.49
 -25   7  -1   -0.10    0.67
  27  -7   1    3.51    0.86
  27  -7   1    1.04    0.74
 -27  -7  -1    1.78    0.79
 -27  -7  -1    2.47    0.85
 -27   7  -1    1.33    0.72
  27   7   1    2.37    0.88
 -27   7  -1    2.33    0.87
 -27   7  -1    1.97    0.63
 -27   7  -1    3.28    0.77
 -27   7  -1    1.77    0.82
 -27   7  -1    1.06    0.64
 -29  -7  -1    0.04    0.84
 -29  -7  -1    0.68    0.94
  29  -7   1   -0.23    0.75
  29  -7   1    1.47    1.11
 -29   7  -1   -0.02    0.93
 -29   7  -1    0.67    0.85
 -29   7  -1   -0.16    0.71
 -29   7  -1    2.02    0.68
 -29   7  -1    0.14    0.78
 -29   7  -1    1.09    0.70
  29   7   1    1.46    0.93
  31  -7   1    1.17    0.91
 -31  -7  -1    0.51    0.99
 -31  -7  -1    2.09    0.97
 -31   7  -1    1.08    0.83
 -31   7  -1   -0.73    0.93
 -31   7  -1    0.45    1.36
 -31   7  -1    0.71    1.01
 -31   7  -1    0.00    0.72
  31   7   1    0.64    0.93
  33  -7   1    0.04    0.97
 -33  -7  -1    1.67    1.12
 -33  -7  -1    1.51    1.07
 -33   7  -1    1.35    1.08
 -33   7  -1    2.37    1.03
 -33   7  -1    1.32    1.06
  33   7   1   -0.13    1.03
 -32  -8   1   -1.99    0.85
 -32  -8   1   -2.06    0.91
  32  -8  -1    0.11    0.84
 -32   8   1    0.25    0.97
 -32   8   1    0.77    0.91
 -32   8   1    0.79    0.95
  32   8  -1   -0.98    0.95
 -32   8   1    0.76    0.85
 -30  -8   1    0.55    0.89
  30  -8  -1    1.60    0.83
  30  -8  -1    0.27    0.61
 -30  -8   1    1.54    0.93
 -30   8   1    0.25    0.69
 -30   8   1    1.58    0.89
 -30   8   1    1.55    0.88
  30   8  -1    1.45    0.92
 -30   8   1    1.04    0.77
 -30   8   1    2.34    0.94
 -30   8   1   -0.41    0.79
  28  -8  -1    1.76    0.65
  28  -8  -1    3.78    0.85
 -28  -8   1    1.33    0.87
 -28  -8   1    2.81    0.92
  28  -8  -1    2.73    0.82
 -28   8   1    3.27    0.76
  28   8  -1    2.12    0.88
 -28   8   1    1.93    0.68
 -28   8   1    3.79    0.90
 -28   8   1    2.41    0.87
 -28   8   1    1.90    0.79
 -28   8   1    1.80    0.80
 -26  -8   1    9.95    1.33
  26  -8  -1   10.60    1.23
  26  -8  -1    9.08    1.08
  26  -8  -1    9.71    1.31
 -26  -8   1    7.89    1.11
 -26   8   1    8.12    1.11
 -26   8   1   10.15    1.37
 -26   8   1    9.86    1.15
 -26   8   1    9.14    1.22
  26   8  -1    9.75    1.34
 -26   8   1    9.78    1.24
 -26   8   1    8.88    1.06
  24  -8  -1    4.77    0.79
 -24  -8   1    6.35    0.67
  24  -8  -1    6.48    0.87
 -24  -8   1    7.62    1.00
  24  -8  -1    7.09    0.97
 -24  -8   1    7.61    0.96
 -24   8   1    9.74    1.18
 -24   8   1   10.19    1.13
  24   8  -1    8.38    1.13
 -24   8   1    7.08    0.95
 -24   8   1    9.33    1.25
 -24   8   1    7.67    0.98
 -24   8   1    8.40    1.05
 -22  -8   1    1.62    0.58
  22  -8  -1    2.28    0.59
 -22  -8   1    0.82    0.57
 -22  -8   1    1.75    0.42
  22  -8  -1    0.92    0.40
  22  -8  -1    1.79    0.55
  22  -8  -1    1.08    0.45
  22  -8  -1    1.68    0.54
 -22   8   1    1.11    0.49
 -22   8   1    1.10    0.59
 -22   8   1    0.70    0.51
 -22   8   1    1.05    0.50
 -22   8   1    1.81    0.58
  22   8  -1    0.13    0.53
 -22   8   1    1.15    0.55
 -20  -8   1   10.03    1.12
 -20  -8   1    9.78    1.10
  20  -8  -1    9.00    1.03
 -20  -8   1    9.63    0.78
  20  -8  -1    8.35    0.99
  20  -8  -1   11.01    0.94
  20  -8  -1    8.75    1.01
  20  -8  -1    9.16    0.88
  20   8  -1    9.20    1.03
 -20   8   1    8.54    1.08
 -20   8   1    9.33    1.01
 -20   8   1   10.10    0.93
 -20   8   1   10.01    1.07
 -20   8   1   10.57    1.06
  20   8  -1    8.12    0.89
 -20   8   1    9.76    1.00
 -18  -8   1    7.74    0.95
 -18  -8   1    7.43    0.93
 -18  -8   1    6.54    0.65
  18  -8  -1    7.52    0.73
  18  -8  -1    7.86    0.88
  18  -8  -1    7.99    0.81
  18  -8  -1    6.35    0.75
  18  -8  -1    7.48    0.82
 -18   8   1    8.54    0.82
 -18   8   1    8.34    0.87
 -18   8   1    7.00    0.89
  18   8  -1    5.51    0.75
 -18   8   1    6.35    0.83
 -18   8   1    7.01    0.80
 -18   8   1    9.64    0.91
  18   8  -1    8.16    0.88
 -16  -8   1    8.27    0.85
 -16  -8   1    8.26    0.64
  16  -8  -1    7.86    0.80
  16  -8  -1    8.60    0.78
  16  -8  -1    8.06    0.76
 -16  -8   1    7.21    0.50
 -16  -8   1    8.47    0.86
  16  -8  -1    8.86    0.75
  16  -8  -1    9.72    0.74
 -16   8   1    6.81    0.80
 -16   8   1    7.23    0.74
 -16   8   1    5.91    0.71
 -16   8   1    6.19    0.79
  16   8  -1    6.29    0.51
 -16   8   1    5.84    0.82
 -16   8   1    7.02    0.79
  16   8  -1    6.12    0.78
  16   8  -1    5.36    0.68
  14  -8  -1    7.59    0.70
  14  -8  -1    8.47    0.73
  14  -8  -1    7.24    0.85
  14  -8  -1    9.06    0.73
 -14  -8   1    6.38    0.51
 -14  -8   1    7.79    0.77
 -14  -8   1    7.58    0.77
 -14  -8   1    8.08    0.62
  14  -8  -1    8.48    0.74
  14   8  -1    7.91    0.65
  14   8  -1    6.56    0.55
 -14   8   1    7.80    0.72
  14   8  -1    7.31    0.51
  14   8  -1    7.48    0.74
 -14   8   1    7.90    0.76
 -14   8   1    7.57    0.75
 -14   8   1    8.19    0.73
 -12  -8   1   37.66    1.90
  12  -8  -1   40.27    2.02
  12  -8  -1   41.85    2.04
  12  -8  -1   42.46    2.07
  12  -8  -1   41.18    2.08
 -12  -8   1   39.52    1.96
 -12  -8   1   41.16    2.12
  12  -8  -1   39.21    2.04
  12   8  -1   43.15    1.91
  12   8  -1   41.21    1.92
 -12   8   1   42.41    2.21
 -12   8   1   44.06    2.05
  12   8  -1   44.14    2.10
 -12   8   1   42.49    2.08
  12   8  -1   40.48    1.98
 -12   8   1   40.79    2.11
 -12   8   1   43.58    2.05
 -10  -8   1    4.54    0.59
  10  -8  -1    5.27    0.58
  10  -8  -1    5.85    0.55
  10  -8  -1    5.44    0.56
 -10  -8   1    5.51    0.47
 -10  -8   1    5.14    0.49
  10  -8  -1    5.47    0.56
  10  -8  -1    5.93    0.54
 -10  -8   1    5.82    0.61
 -10   8   1    7.15    0.56
  10   8  -1    7.09    0.66
 -10   8   1    7.63    0.66
 -10   8   1    4.97    0.55
  10   8  -1    6.32    0.48
  10   8  -1    7.56    0.49
  10   8  -1    7.16    0.61
  10   8  -1    7.18    0.53
 -10   8   1    6.76    0.57
 -10   8   1    6.40    0.63
   8  -8  -1  160.54    7.03
  -8  -8   1  159.65    6.98
  -8  -8   1  157.95    7.03
   8  -8  -1  157.95    6.99
   8  -8  -1  157.62    7.05
   8  -8  -1  160.99    7.05
  -8  -8   1  153.71    6.95
  -8  -8   1  160.39    7.07
   8  -8  -1  163.76    6.97
  -8   8   1  168.28    7.07
   8   8  -1  146.35    7.13
   8   8  -1  161.31    6.95
  -8   8   1  150.76    7.02
   8   8  -1  157.50    6.95
   8   8  -1  164.22    6.98
  -8   8   1  163.11    7.00
  -8   8   1  157.45    6.98
  -8   8   1  159.24    6.99
  -8   8   1  162.35    7.07
   8   8  -1  161.71    7.06
   8   8  -1  163.95    7.04
   6  -8  -1  163.72    7.14
   6  -8  -1  157.95    7.19
   6  -8  -1  159.44    7.17
  -6  -8   1  158.13    7.20
  -6  -8   1  159.61    7.13
  -6  -8   1  161.68    7.16
  -6  -8   1  155.81    7.17
  -6  -8   1  160.22    7.14
   6  -8  -1  159.26    7.10
   6  -8  -1  161.19    7.20
   6   8  -1  169.25    7.17
  -6   8   1  169.29    7.22
  -6   8   1  172.05    7.22
   6   8  -1  166.92    7.13
  -6   8   1  159.12    7.16
   6   8  -1  166.33    7.14
  -6   8   1  170.61    7.15
   6   8  -1  162.83    7.16
   6   8  -1  165.89    7.13
   6   8  -1  169.18    7.21
  -6   8   1  166.88    7.16
  -6   8   1  157.28    7.11
  -4  -8   1   27.02    1.44
  -4  -8   1   29.08    1.38
   4  -8  -1   28.41    1.31
  -4  -8   1   28.06    1.42
   4  -8  -1   26.80    1.42
   4  -8  -1   26.37    1.40
  -4  -8   1   28.72    1.39
   4  -8  -1   27.95    1.39
   4  -8  -1   27.89    1.41
  -4  -8   1   29.25    1.38
   4  -8  -1   28.51    1.36
  -4  -8   1   28.04    1.37
   4   8  -1   27.66    1.37
   4   8  -1   27.65    1.36
  -4   8   1   28.82    1.43
   4   8  -1   25.09    1.50
   4   8  -1   28.08    1.38
  -4   8   1   24.11    1.50
  -4   8   1   27.17    1.31
  -4   8   1   26.75    1.51
   4   8  -1   28.92    1.43
   4   8  -1   29.06    1.37
  -4   8   1   26.41    1.38
  -4   8   1   27.84    1.42
   4   8  -1   26.94    1.37
  -4   8   1   27.13    1.37
   2   8  -1    9.04    0.65
   2   8  -1   10.00    0.60
   2   8  -1   10.06    0.65
   2   8  -1    9.05    0.61
   2   8  -1    9.63    0.64
  -2   8   1    9.14    0.53
  -2   8   1   10.04    0.67
  -2   8   1    9.04    0.65
  -2   8   1    8.81    0.64
   2   8  -1   10.42    0.63
   2   8  -1    9.63    0.59
  -2   8   1   10.01    0.65
  -2   8   1    9.44    0.63
  -2   8   1    9.76    0.62
   0  -8  -1  348.04   15.39
   0  -8  -1  362.09   15.37
   0  -8   1  350.22   15.38
   0  -8   1  344.53   15.38
   0  -8  -1  355.02   15.39
   0  -8  -1  353.16   15.31
   0  -8   1  350.48   15.34
   0  -8  -1  344.31   15.40
   0  -8   1  341.64   15.38
   0  -8   1  343.94   15.39
   0  -8  -1  346.82   15.38
   0  -8   1  350.49   15.40
   0  -8   1  355.34   15.35
   0   8   1  363.68   15.39
   0   8   1  354.75   15.39
   0   8  -1  363.83   15.39
   0   8   1  368.08   15.39
   0   8   1  368.01   15.41
   0   8   1  362.79   15.30
   0   8  -1  360.57   15.33
   0   8  -1  366.89   15.40
   0   8  -1  357.76   15.39
   0   8  -1  357.75   15.40
   0   8  -1  371.99   15.34
   0   8   1  354.31   15.38
   0   8   1  363.57   15.37
   2  -8   1   53.02    2.39
   2  -8   1   52.07    2.40
   2  -8   1   50.34    2.39
   2  -8   1   53.92    2.39
  -2  -8  -1   55.29    2.31
  -2  -8  -1   55.04    2.41
   2  -8   1   53.08    2.33
  -2  -8  -1   49.71    2.39
  -2  -8  -1   52.36    2.36
   2  -8   1   51.74    2.33
  -2  -8  -1   53.24    2.38
   2  -8   1   54.06    2.39
  -2  -8  -1   56.10    2.39
  -2   8  -1   47.80    2.37
   2   8   1   47.67    2.36
  -2   8  -1   48.09    2.31
   2   8   1   50.15    2.35
   2   8   1   47.84    2.37
   2   8   1   50.28    2.36
  -2   8  -1   50.54    2.38
   2   8   1   50.34    2.35
  -2   8  -1   45.78    2.38
   2   8   1   49.33    2.29
  -2   8  -1   49.46    2.31
   2   8   1   49.75    2.39
  -2   8  -1   45.31    2.36
  -4  -8  -1   97.06    4.08
   4  -8   1   94.10    4.00
   4  -8   1   95.11    4.08
  -4  -8  -1   92.84    4.01
  -4  -8  -1   92.17    4.09
  -4  -8  -1   89.35    4.08
   4  -8   1   93.65    4.02
   4  -8   1   95.70    4.08
   4  -8   1   94.60    4.08
   4  -8   1   91.38    4.08
  -4  -8  -1   93.77    4.03
  -4  -8  -1   91.56    4.06
   4   8   1   82.43    4.16
   4   8   1   89.49    4.08
   4   8   1   88.61    4.05
   4   8   1   88.69    4.00
  -4   8  -1   81.86    4.05
   4   8   1   87.52    4.04
  -4   8  -1   89.12    4.07
   4   8   1   86.51    4.01
  -4   8  -1   92.30    4.07
  -4   8  -1   83.77    4.01
   4   8   1   86.44    4.02
  -4   8  -1   89.54    4.00
   6  -8   1  184.33    8.16
  -6  -8  -1  180.39    8.11
   6  -8   1  184.42    8.07
   6  -8   1  182.81    8.11
   6  -8   1  181.59    8.16
  -6  -8  -1  185.41    8.13
   6  -8   1  186.69    8.16
  -6  -8  -1  180.80    8.18
   6  -8   1  183.66    8.16
  -6  -8  -1  178.57    8.08
   6   8   1  183.95    8.12
  -6   8  -1  193.63    8.18
  -6   8  -1  186.56    8.09
   6   8   1  187.63    8.08
   6   8   1  191.57    8.09
   6   8   1  188.31    8.15
   6   8   1  188.58    8.17
  -6   8  -1  182.63    8.11
   6   8   1  189.50    8.11
  -6   8  -1  191.76    8.16
  -6   8  -1  192.04    8.08
   8  -8   1   18.17    1.11
  -8  -8  -1   19.75    1.09
   8  -8   1   18.34    1.03
   8  -8   1   19.47    1.13
   8  -8   1   19.89    1.08
  -8  -8  -1   18.34    1.15
   8  -8   1   17.92    1.11
  -8  -8  -1   18.51    1.11
  -8   8  -1   21.28    1.16
   8   8   1   18.33    1.10
  -8   8  -1   20.97    1.05
   8   8   1   21.28    1.17
   8   8   1   21.69    1.15
   8   8   1   19.61    1.02
  -8   8  -1   19.65    1.09
   8   8   1   21.39    1.03
   8   8   1   19.28    1.07
  -8   8  -1   23.29    1.08
  -8   8  -1   23.91    1.16
 -10  -8  -1    4.62    0.51
  10  -8   1    4.57    0.54
  10  -8   1    4.79    0.50
  10  -8   1    4.92    0.54
  10  -8   1    5.16    0.56
  10  -8   1    3.95    0.53
 -10  -8  -1    5.08    0.60
  10   8   1    5.00    0.42
  10   8   1    4.90    0.41
 -10   8  -1    5.22    0.58
  10   8   1    4.88    0.68
 -10   8  -1    4.72    0.49
  10   8   1    5.36    0.61
  10   8   1    5.67    0.55
 -10   8  -1    5.39    0.51
 -10   8  -1    4.83    0.58
 -10   8  -1    4.93    0.57
  12  -8   1    7.50    0.66
 -12  -8  -1    8.30    0.75
  12  -8   1    7.17    0.72
  12  -8   1    7.43    0.67
 -12  -8  -1    7.22    0.63
  12  -8   1    6.60    0.61
 -12  -8  -1    6.43    0.69
  12   8   1    6.68    0.62
 -12   8  -1    8.85    0.70
 -12   8  -1    7.26    0.68
  12   8   1    6.91    0.47
  12   8   1    6.63    0.69
 -12   8  -1    7.12    0.63
  12   8   1    6.58    0.55
  14  -8   1    1.16    0.33
 -14  -8  -1    1.13    0.41
 -14  -8  -1    0.96    0.42
  14  -8   1    1.48    0.37
  14  -8   1    0.68    0.32
  14  -8   1    0.73    0.36
  14  -8   1    1.16    0.35
 -14  -8  -1    1.05    0.32
 -14   8  -1    1.87    0.41
 -14   8  -1    2.66    0.45
  14   8   1    1.60    0.38
  14   8   1    1.51    0.39
 -14   8  -1    1.93    0.39
 -14   8  -1    1.33    0.37
 -14   8  -1    1.98    0.37
  16  -8   1    7.52    0.74
 -16  -8  -1    8.84    0.91
  16  -8   1    9.60    0.84
 -16  -8  -1    7.89    0.83
  16  -8   1    8.71    0.74
 -16  -8  -1    7.43    0.70
  16  -8   1    7.98    0.84
 -16   8  -1    6.31    0.78
 -16   8  -1    5.77    0.74
  16   8   1    6.63    0.79
 -16   8  -1    6.73    0.78
 -16   8  -1    6.02    0.83
 -16   8  -1    6.15    0.87
 -16   8  -1    5.47    0.80
  18  -8   1    8.55    0.83
 -18  -8  -1    9.74    0.78
 -18  -8  -1    7.10    0.92
  18  -8   1    8.08    0.79
 -18  -8  -1    6.91    0.92
  18  -8   1    7.76    0.94
  18  -8   1    9.03    0.91
  18  -8   1    7.60    0.78
 -18   8  -1    8.69    0.85
 -18   8  -1    8.12    0.83
 -18   8  -1    8.70    0.86
 -18   8  -1    8.33    0.90
 -18   8  -1    8.29    0.95
  18   8   1    8.93    0.93
 -18   8  -1    7.74    0.95
  20  -8   1    0.83    0.41
 -20  -8  -1    1.03    0.41
  20  -8   1    1.12    0.51
  20  -8   1    1.33    0.44
  20  -8   1    1.32    0.56
 -20  -8  -1    0.92    0.56
  20  -8   1    1.72    0.52
 -20  -8  -1    0.98    0.55
 -20   8  -1    1.45    0.55
 -20   8  -1    1.56    0.49
  20   8   1    0.12    0.49
 -20   8  -1    1.48    0.51
 -20   8  -1    1.20    0.47
 -20   8  -1    0.99    0.46
 -20   8  -1    1.25    0.58
  22  -8   1    9.61    1.06
  22  -8   1   10.65    0.96
 -22  -8  -1    9.73    1.23
 -22  -8  -1   10.01    0.95
  22  -8   1   11.57    1.19
  22  -8   1    9.79    1.16
 -22  -8  -1    8.24    1.18
 -22   8  -1   10.06    1.09
 -22   8  -1   11.96    1.23
 -22   8  -1   10.97    1.11
 -22   8  -1    8.69    1.04
 -22   8  -1   10.04    1.22
  22   8   1   10.89    1.16
 -22   8  -1   10.00    1.04
 -24  -8  -1    7.11    0.96
 -24  -8  -1    8.46    0.96
 -24  -8  -1    8.08    1.03
  24  -8   1    7.39    0.98
  24  -8   1    7.53    0.90
  24  -8   1    5.15    0.84
  24  -8   1    8.32    0.96
 -24   8  -1   10.52    1.09
 -24   8  -1    9.15    1.00
 -24   8  -1    9.69    1.12
 -24   8  -1    6.66    0.93
 -24   8  -1    7.58    1.03
  24   8   1    7.12    0.97
 -24   8  -1    7.38    0.90
 -26  -8  -1    4.28    0.91
 -26  -8  -1    4.87    0.96
  26  -8   1    2.94    0.82
 -26  -8  -1    3.03    0.88
  26  -8   1    2.55    0.76
 -26   8  -1    2.52    0.76
 -26   8  -1    3.94    0.79
 -26   8  -1    3.98    0.87
 -26   8  -1    3.47    0.90
 -26   8  -1    3.75    0.70
  26   8   1    4.39    0.93
 -26   8  -1    3.28    0.73
 -28  -8  -1   12.68    1.70
  28  -8   1   10.97    1.47
  28  -8   1   10.22    1.24
 -28   8  -1    9.03    1.10
 -28   8  -1    8.36    1.12
  28   8   1    9.43    1.30
 -28   8  -1   10.76    1.28
 -28   8  -1   12.86    1.65
 -28   8  -1   10.31    1.30
 -28   8  -1   10.20    1.28
  30  -8   1    1.11    0.83
 -30  -8  -1    0.56    0.91
  30  -8   1    0.98    0.86
 -30  -8  -1    2.12    0.96
 -30   8  -1    2.24    0.86
 -30   8  -1    1.71    0.87
 -30   8  -1    1.71    0.75
 -30   8  -1    2.44    1.14
  30   8   1    2.55    1.02
 -30   8  -1    1.39    0.93
  32  -8   1    1.25    0.96
  32  -8   1    0.45    0.97
 -32  -8  -1   -1.07    0.98
 -32  -8  -1   -0.98    1.04
 -32   8  -1    1.42    1.02
 -32   8  -1    0.09    0.88
 -32   8  -1    0.66    1.09
 -32   8  -1    0.26    0.84
  32   8   1   -0.14    1.08
 -31  -9   1    1.06    0.94
  31  -9  -1    0.79    0.88
 -31  -9   1    2.65    1.09
 -31   9   1    1.75    0.93
 -31   9   1    1.27    0.80
  31   9  -1    2.17    1.04
 -31   9   1    1.44    1.00
 -31   9   1    1.72    0.94
  29  -9  -1    3.44    0.71
  29  -9  -1    3.00    1.16
 -29  -9   1    3.56    0.98
  29  -9  -1    1.10    0.79
 -29  -9   1    3.96    1.07
 -29   9   1    1.76    0.86
 -29   9   1    2.52    0.76
 -29   9   1    2.86    0.88
  29   9  -1    1.25    0.93
 -29   9   1    1.35    0.90
 -29   9   1    5.14    0.89
  27  -9  -1    1.55    0.77
  27  -9  -1    0.83    0.61
  27  -9  -1    1.61    0.75
 -27  -9   1   -0.05    0.78
  27   9  -1    1.56    0.87
 -27   9   1    1.89    0.72
 -27   9   1    2.19    0.81
 -27   9   1    0.97    0.79
 -27   9   1    1.40    0.76
 -27   9   1    0.98    0.84
 -27   9   1    2.12    0.74
  25  -9  -1    0.92    0.60
  25  -9  -1    0.93    0.69
  25  -9  -1    0.39    0.61
 -25  -9   1    0.75    0.70
 -25  -9   1    0.36    0.49
 -25  -9   1    1.58    0.72
  25  -9  -1    0.51    0.53
 -25   9   1    0.75    0.75
  25   9  -1    1.62    0.72
 -25   9   1    1.20    0.72
 -25   9   1    0.89    0.55
 -25   9   1    1.45    0.63
 -25   9   1    1.27    0.68
 -25   9   1    1.66    0.68
 -23  -9   1    1.68    0.48
  23  -9  -1    1.30    0.61
 -23  -9   1    0.54    0.61
 -23  -9   1    0.66    0.62
  23  -9  -1    1.99    0.61
  23  -9  -1    0.81    0.51
  23  -9  -1    1.09    0.47
  23  -9  -1    0.93    0.59
 -23   9   1    1.88    0.59
 -23   9   1    1.45    0.62
 -23   9   1    1.67    0.68
 -23   9   1    1.16    0.61
 -23   9   1    1.29    0.66
 -23   9   1    1.29    0.55
  23   9  -1    1.83    0.68
 -21  -9   1    0.56    0.61
  21  -9  -1    1.49    0.55
 -21  -9   1    1.13    0.42
  21  -9  -1    1.06    0.52
  21  -9  -1    1.72    0.46
  21  -9  -1    2.42    0.53
 -21  -9   1    0.86    0.59
  21  -9  -1    2.19    0.59
 -21   9   1    2.49    0.57
 -21   9   1    1.83    0.55
 -21   9   1    1.20    0.55
 -21   9   1    1.91    0.60
 -21   9   1    1.66    0.51
 -21   9   1    1.39    0.62
  21   9  -1    1.47    0.59
  19  -9  -1    6.65    0.90
 -19  -9   1    7.50    0.75
  19  -9  -1    6.68    0.81
 -19  -9   1    7.38    1.02
  19  -9  -1    8.06    0.92
  19  -9  -1    6.84    0.78
 -19  -9   1    9.19    1.05
  19  -9  -1    7.14    0.84
  19   9  -1    8.17    1.00
 -19   9   1    5.81    0.74
 -19   9   1    7.57    0.99
 -19   9   1    8.12    0.90
 -19   9   1    7.03    0.95
 -19   9   1    7.39    0.87
  19   9  -1    6.51    0.82
 -19   9   1    5.92    0.81
  17  -9  -1    2.61    0.49
  17  -9  -1    3.19    0.49
 -17  -9   1    3.21    0.58
 -17  -9   1    2.27    0.51
  17  -9  -1    2.73    0.52
 -17  -9   1    2.70    0.40
  17  -9  -1    2.33    0.47
  17  -9  -1    2.87    0.46
 -17   9   1    3.16    0.55
  17   9  -1    2.42    0.43
 -17   9   1    2.85    0.51
  17   9  -1    3.36    0.45
  17   9  -1    3.04    0.56
 -17   9   1    1.95    0.48
 -17   9   1    3.62    0.57
 -17   9   1    3.79    0.54
 -17   9   1    2.34    0.56
 -15  -9   1    1.15    0.43
  15  -9  -1    1.49    0.38
  15  -9  -1    0.90    0.35
 -15  -9   1    0.33    0.39
  15  -9  -1    0.56    0.33
  15  -9  -1    0.75    0.37
 -15  -9   1    0.88    0.32
 -15  -9   1    0.60    0.23
  15  -9  -1    0.98    0.37
  15   9  -1    0.72    0.34
 -15   9   1    0.77    0.37
  15   9  -1    0.88    0.23
  15   9  -1    0.66    0.36
 -15   9   1    0.91    0.37
  15   9  -1    0.81    0.26
 -15   9   1    0.58    0.38
 -15   9   1    1.37    0.43
 -15   9   1    0.99    0.39
 -15   9   1    1.33    0.39
 -13  -9   1    3.57    0.43
  13  -9  -1    5.71    0.64
  13  -9  -1    4.27    0.59
  13  -9  -1    3.43    0.47
 -13  -9   1    3.77    0.54
  13  -9  -1    3.91    0.47
 -13  -9   1    3.67    0.54
 -13  -9   1    4.25    0.45
 -13   9   1    4.74    0.53
  13   9  -1    3.74    0.53
 -13   9   1    4.25    0.56
 -13   9   1    3.82    0.51
 -13   9   1    3.93    0.54
  13   9  -1    4.42    0.56
  13   9  -1    4.24    0.45
  13   9  -1    4.18    0.45
 -13   9   1    4.56    0.62
  11  -9  -1    2.26    0.41
 -11  -9   1    2.25    0.31
  11  -9  -1    1.74    0.32
 -11  -9   1    1.88    0.39
 -11  -9   1    1.85    0.32
  11  -9  -1    1.76    0.35
  11  -9  -1    2.10    0.40
 -11  -9   1    2.30    0.42
  11  -9  -1    2.39    0.38
  11   9  -1    2.21    0.30
  11   9  -1    2.53    0.41
 -11   9   1    2.36    0.38
  11   9  -1    2.60    0.43
 -11   9   1    2.28    0.42
  11   9  -1    2.12    0.30
  11   9  -1    2.21    0.34
 -11   9   1    2.53    0.42
   9  -9  -1    6.03    0.49
   9  -9  -1    5.15    0.58
  -9  -9   1    4.79    0.50
  -9  -9   1    5.14    0.58
  -9  -9   1    5.17    0.51
   9  -9  -1    5.53    0.55
   9  -9  -1    4.80    0.57
   9  -9  -1    4.52    0.60
  -9   9   1    4.08    0.57
   9   9  -1    5.43    0.59
  -9   9   1    4.86    0.58
   9   9  -1    4.68    0.51
   9   9  -1    4.27    0.47
  -9   9   1    4.79    0.52
   9   9  -1    4.37    0.54
  -9   9   1    4.62    0.50
  -9   9   1    4.36    0.52
   9   9  -1    4.72    0.46
  -7  -9   1    2.92    0.38
  -7  -9   1    3.00    0.41
   7  -9  -1    2.70    0.38
   7  -9  -1    3.16    0.37
   7  -9  -1    3.82    0.48
   7  -9  -1    3.10    0.36
  -7  -9   1    2.81    0.35
   7  -9  -1    2.31    0.35
  -7  -9   1    3.42    0.43
  -7   9   1    2.96    0.42
   7   9  -1    2.60    0.35
   7   9  -1    1.90    0.38
   7   9  -1    2.58    0.36
   7   9  -1    1.89    0.35
   7   9  -1    2.18    0.30
   7   9  -1    2.65    0.33
  -7   9   1    2.34    0.33
  -7   9   1    2.44    0.40
  -7   9   1    2.64    0.35
  -7   9   1    2.76    0.33
  -5  -9   1   27.92    1.45
  -5  -9   1   28.17    1.51
   5  -9  -1   29.41    1.40
   5  -9  -1   28.23    1.50
   5  -9  -1   29.04    1.49
   5  -9  -1   29.64    1.45
  -5  -9   1   27.94    1.48
   5  -9  -1   26.96    1.50
  -5  -9   1   27.98    1.45
  -5  -9   1   28.42    1.46
   5   9  -1   27.30    1.45
  -5   9   1   31.33    1.46
  -5   9   1   27.81    1.40
   5   9  -1   29.69    1.53
  -5   9   1   30.22    1.52
  -5   9   1   29.34    1.52
   5   9  -1   29.49    1.46
  -5   9   1   29.13    1.47
   5   9  -1   30.98    1.47
   5   9  -1   29.40    1.46
   5   9  -1   30.72    1.46
   3  -9  -1    9.48    0.67
  -3  -9   1    9.27    0.61
   3  -9  -1    9.57    0.55
  -3  -9   1    8.84    0.67
   3  -9  -1    8.92    0.66
   3  -9  -1    8.66    0.64
  -3  -9   1    8.98    0.64
  -3  -9   1    9.08    0.62
   3  -9  -1    8.34    0.62
  -3  -9   1    9.59    0.64
   3   9  -1    8.31    0.61
   3   9  -1    8.74    0.64
   3   9  -1    8.26    0.61
  -3   9   1    8.87    0.67
  -3   9   1    7.33    0.64
   3   9  -1    9.11    0.60
   3   9  -1    8.29    0.65
  -3   9   1    8.73    0.62
  -3   9   1    9.82    0.68
   3   9  -1    8.35    0.64
  -3   9   1    9.20    0.54
  -1  -9   1   10.10    0.70
  -1  -9   1    9.94    0.66
   1  -9  -1    9.51    0.69
  -1  -9   1   10.23    0.62
   1  -9  -1   10.19    0.59
  -1  -9   1    9.72    0.69
   1  -9  -1    9.80    0.67
   1  -9  -1   10.38    0.69
  -1  -9   1   10.84    0.69
   1  -9  -1   10.43    0.69
  -1  -9   1   11.10    0.69
  -1   9   1    9.39    0.57
  -1   9   1    8.67    0.67
   1   9  -1    9.46    0.62
   1   9  -1    7.73    0.67
  -1   9   1   10.56    0.71
   1   9  -1   10.42    0.68
   1   9  -1    9.54    0.69
   1   9  -1    9.84    0.71
   1   9  -1    9.88    0.62
  -1   9   1   10.14    0.65
  -1   9   1    7.85    0.67
  -1  -9  -1    2.60    0.32
  -1  -9  -1    1.94    0.31
   1  -9   1    2.30    0.30
   1  -9   1    2.48    0.34
   1  -9   1    2.13    0.31
  -1  -9  -1    3.14    0.43
  -1  -9  -1    2.17    0.34
   1  -9   1    2.78    0.35
  -1  -9  -1    2.44    0.33
   1  -9   1    2.22    0.33
   1   9   1    1.89    0.25
  -1   9  -1    2.22    0.34
   1   9   1    2.32    0.31
  -1   9  -1    1.79    0.27
   1   9   1    2.25    0.34
  -1   9  -1    1.37    0.29
   1   9   1    1.65    0.31
  -1   9  -1    2.39    0.33
   1   9   1    2.18    0.32
   3  -9   1   10.69    0.73
  -3  -9  -1   10.60    0.65
  -3  -9  -1   10.49    0.74
  -3  -9  -1   10.72    0.74
   3  -9   1   11.50    0.67
  -3  -9  -1   10.76    0.70
   3  -9   1   11.17    0.67
   3  -9   1   10.18    0.71
   3  -9   1   10.42    0.72
  -3  -9  -1    9.89    0.72
  -3   9  -1   11.67    0.75
  -3   9  -1   10.03    0.65
   3   9   1   10.03    0.71
   3   9   1   10.51    0.73
   3   9   1    9.79    0.82
   3   9   1   12.68    0.77
   3   9   1   11.56    0.71
  -3   9  -1   11.32    0.67
  -3   9  -1   11.79    0.76
   3   9   1   11.14    0.66
  -5  -9  -1    4.95    0.49
   5  -9   1    6.16    0.55
   5  -9   1    5.90    0.53
  -5  -9  -1    5.27    0.49
   5  -9   1    5.02    0.48
  -5  -9  -1    5.89    0.57
  -5  -9  -1    6.45    0.56
   5  -9   1    5.65    0.48
   5  -9   1    5.62    0.56
   5   9   1    5.25    0.56
   5   9   1    6.30    0.51
  -5   9  -1    5.67    0.49
  -5   9  -1    6.82    0.60
  -5   9  -1    5.94    0.47
   5   9   1    6.59    0.60
   5   9   1    5.76    0.52
  -5   9  -1    6.85    0.58
  -5   9  -1    7.02    0.53
   5   9   1    5.43    0.50
   5   9   1    6.78    0.57
   7  -9   1  180.84    8.04
  -7  -9  -1  184.49    8.09
   7  -9   1  179.62    8.13
   7  -9   1  184.51    8.14
   7  -9   1  186.22    8.08
  -7  -9  -1  182.21    8.10
   7  -9   1  185.16    8.14
  -7  -9  -1  177.22    8.16
  -7   9  -1  191.46    8.05
   7   9   1  185.79    8.05
   7   9   1  176.88    8.07
   7   9   1  181.37    8.10
   7   9   1  184.48    8.05
  -7   9  -1  189.06    8.07
  -7   9  -1  191.08    8.14
   7   9   1  188.14    8.13
  -7   9  -1  186.80    8.15
  -7   9  -1  183.86    8.08
   7   9   1  189.38    8.15
   9  -9   1   48.99    2.39
   9  -9   1   49.32    2.37
  -9  -9  -1   47.26    2.40
   9  -9   1   47.67    2.31
  -9  -9  -1   48.69    2.33
  -9  -9  -1   49.41    2.35
   9   9   1   49.60    2.25
   9   9   1   42.25    2.56
   9   9   1   48.66    2.24
  -9   9  -1   49.13    2.41
  -9   9  -1   49.93    2.37
  -9   9  -1   50.40    2.29
  -9   9  -1   51.12    2.28
   9   9   1   49.68    2.39
  -9   9  -1   46.69    2.33
   9   9   1   48.77    2.42
  11  -9   1    7.05    0.66
  11  -9   1    7.45    0.66
  11  -9   1    6.60    0.63
 -11  -9  -1    5.71    0.66
 -11  -9  -1    6.38    0.62
 -11  -9  -1    7.20    0.71
  11  -9   1    6.55    0.60
 -11   9  -1    5.59    0.59
 -11   9  -1    6.28    0.67
 -11   9  -1    7.32    0.69
 -11   9  -1    7.43    0.69
  11   9   1    5.99    0.68
  11   9   1    7.03    0.85
  11   9   1    6.22    0.50
  11   9   1    5.55    0.49
 -11   9  -1    7.24    0.60
  13  -9   1   41.05    2.07
  13  -9   1   42.10    2.00
  13  -9   1   39.50    2.03
 -13  -9  -1   40.48    1.97
 -13  -9  -1   38.39    2.10
  13  -9   1   41.21    2.02
  13  -9   1   37.18    2.03
 -13  -9  -1   41.58    2.07
  13   9   1   40.57    2.07
 -13   9  -1   41.56    2.05
  13   9   1   38.66    1.84
 -13   9  -1   39.01    1.97
 -13   9  -1   37.13    2.18
 -13   9  -1   40.77    2.06
  13   9   1   36.73    1.82
  15  -9   1   34.74    1.80
  15  -9   1   35.48    1.84
  15  -9   1   34.89    1.80
  15  -9   1   34.29    1.82
 -15  -9  -1   33.36    1.90
  15  -9   1   34.32    1.87
 -15  -9  -1   34.89    1.75
 -15  -9  -1   32.94    1.87
  15   9   1   30.72    1.57
 -15   9  -1   35.73    1.85
 -15   9  -1   34.82    1.83
 -15   9  -1   36.03    1.84
  15   9   1   32.85    1.87
 -15   9  -1   32.94    1.80
  15   9   1   32.56    1.56
 -15   9  -1   33.32    1.89
 -15   9  -1   35.23    1.86
 -17  -9  -1   10.45    0.89
 -17  -9  -1   12.08    1.07
 -17  -9  -1   11.60    1.06
  17  -9   1   12.73    0.97
  17  -9   1   11.78    0.93
  17  -9   1   11.07    1.00
  17  -9   1   14.33    1.01
  17  -9   1   10.81    1.00
  17   9   1   12.12    1.02
 -17   9  -1   12.54    1.04
 -17   9  -1   11.87    0.98
 -17   9  -1   12.24    1.05
 -17   9  -1   11.69    0.99
 -17   9  -1   11.92    0.99
 -17   9  -1   10.88    1.09
  19  -9   1   -0.17    0.44
  19  -9   1    0.02    0.42
 -19  -9  -1    0.60    0.41
 -19  -9  -1    0.63    0.54
  19  -9   1    0.50    0.51
 -19  -9  -1    0.52    0.54
  19  -9   1    0.79    0.41
  19  -9   1    0.18    0.37
 -19   9  -1    0.28    0.44
 -19   9  -1    1.25    0.52
 -19   9  -1    0.52    0.43
 -19   9  -1    0.21    0.45
  19   9   1    0.61    0.49
 -19   9  -1    0.05    0.49
 -19   9  -1    0.66    0.47
  21  -9   1   12.88    1.07
 -21  -9  -1   12.75    1.29
  21  -9   1   12.36    1.20
 -21  -9  -1   11.88    1.03
  21  -9   1   11.56    1.01
 -21  -9  -1    9.62    1.21
  21  -9   1   11.20    1.09
  21  -9   1   11.51    1.23
 -21   9  -1   13.46    1.31
 -21   9  -1   11.47    1.13
 -21   9  -1   12.46    1.16
 -21   9  -1   12.10    1.13
 -21   9  -1   12.65    1.09
  21   9   1   12.35    1.26
 -21   9  -1   10.84    1.23
  23  -9   1    0.43    0.60
  23  -9   1    0.76    0.49
  23  -9   1    0.07    0.56
  23  -9   1    0.07    0.43
 -23  -9  -1    1.94    0.77
 -23  -9  -1    0.95    0.65
 -23  -9  -1    0.76    0.62
  23  -9   1    0.56    0.54
 -23   9  -1    0.77    0.54
 -23   9  -1    0.61    0.54
  23   9   1    0.02    0.59
 -23   9  -1    0.14    0.62
 -23   9  -1    0.55    0.52
 -23   9  -1    1.29    0.62
 -23   9  -1    0.68    0.52
  25  -9   1    1.33    0.74
 -25  -9  -1    2.05    0.81
  25  -9   1    1.47    0.53
 -25  -9  -1    1.21    0.59
  25  -9   1    0.85    0.71
  25  -9   1    1.22    0.62
 -25  -9  -1    2.71    0.83
 -25   9  -1    2.03    0.62
 -25   9  -1    1.26    0.65
  25   9   1    2.74    0.79
 -25   9  -1    0.67    0.61
 -25   9  -1    1.89    0.79
 -25   9  -1    1.35    0.59
 -25   9  -1    0.86    0.73
  27  -9   1    0.67    0.77
 -27  -9  -1    2.23    0.99
  27  -9   1    0.58    0.73
 -27  -9  -1    1.27    1.38
 -27   9  -1    0.24    0.65
 -27   9  -1    1.47    0.75
 -27   9  -1    1.56    0.71
  27   9   1    0.98    0.86
 -27   9  -1    0.98    0.85
 -27   9  -1   -0.46    0.68
 -27   9  -1   -0.27    0.86
 -29  -9  -1    1.66    0.93
  29  -9   1    0.47    0.78
 -29  -9  -1   -1.21    0.85
  29  -9   1   -0.34    0.79
 -29   9  -1    0.33    0.89
 -29   9  -1   -0.60    0.88
 -29   9  -1   -0.03    0.75
 -29   9  -1   -0.09    0.70
 -29   9  -1    0.53    0.79
  29   9   1    1.27    0.96
 -29   9  -1    0.64    0.70
 -31  -9  -1    0.15    0.97
  31  -9   1   -0.74    0.90
 -31  -9  -1    0.20    0.99
 -31   9  -1    1.43    0.78
 -31   9  -1   -1.78    0.89
 -31   9  -1   -0.56    0.96
 -31   9  -1    0.89    0.99
  31   9   1    0.63    0.99
 -31   9  -1   -0.43    0.84
 -32 -10   1    1.83    1.11
  32 -10  -1    0.58    0.94
 -32 -10   1    0.45    1.05
 -32  10   1    0.95    1.03
 -32  10   1    0.25    0.96
 -32  10   1    2.67    1.03
 -32  10   1    1.04    1.06
 -32  10   1   -0.35    0.86
  32  10  -1    1.00    1.06
 -30 -10   1    3.36    1.09
  30 -10  -1    3.69    0.78
 -30 -10   1    3.52    1.08
  30 -10  -1    3.23    0.97
  30 -10  -1    2.51    1.20
 -30  10   1    4.45    1.08
 -30  10   1    3.70    0.95
  30  10  -1    2.44    1.07
 -30  10   1    4.49    0.99
 -30  10   1    4.03    0.88
 -30  10   1    2.71    1.03
  28 -10  -1    1.04    0.66
  28 -10  -1    1.50    0.80
 -28 -10   1    0.72    0.87
 -28 -10   1    1.74    0.88
  28 -10  -1    1.99    0.83
 -28  10   1    1.36    0.82
 -28  10   1   -0.06    0.73
 -28  10   1    0.66    0.70
 -28  10   1   -0.14    0.85
  28  10  -1    2.39    0.92
 -28  10   1    1.43    0.76
 -28  10   1    0.59    0.85
  26 -10  -1    7.60    1.00
 -26 -10   1    8.15    1.16
  26 -10  -1    7.58    1.04
  26 -10  -1    9.56    1.17
  26 -10  -1    6.05    1.04
 -26 -10   1    6.92    1.09
 -26  10   1    8.65    1.10
 -26  10   1    7.33    0.98
 -26  10   1    7.81    1.13
 -26  10   1    6.75    1.03
 -26  10   1    8.96    1.09
 -26  10   1    8.46    0.97
  24 -10  -1    0.59    0.61
 -24 -10   1    1.03    0.67
  24 -10  -1    0.30    0.59
 -24 -10   1   -0.50    0.61
  24 -10  -1   -0.25    0.51
  24 -10  -1    0.12    0.60
 -24 -10   1    0.14    0.47
  24 -10  -1   -0.19    0.47
 -24  10   1    0.76    0.64
  24  10  -1   -0.55    0.60
 -24  10   1    0.10    0.58
 -24  10   1   -0.40    0.53
 -24  10   1   -0.13    0.61
 -24  10   1    0.39    0.53
 -24  10   1   -0.03    0.62
  22 -10  -1    2.16    0.60
  22 -10  -1    2.07    0.59
 -22 -10   1    1.91    0.49
 -22 -10   1    2.17    0.68
 -22 -10   1    2.04    0.68
  22 -10  -1    1.03    0.61
  22 -10  -1    2.74    0.57
  22 -10  -1    1.80    0.50
 -22  10   1    2.32    0.56
 -22  10   1    2.11    0.61
 -22  10   1    2.72    0.63
 -22  10   1    2.08    0.68
  22  10  -1    0.91    0.61
 -22  10   1    1.31    0.62
 -22  10   1    2.05    0.63
 -20 -10   1    8.46    0.84
  20 -10  -1   10.00    1.02
 -20 -10   1    8.11    1.10
  20 -10  -1    8.72    1.00
 -20 -10   1    9.45    1.09
  20 -10  -1    8.29    0.89
  20 -10  -1    8.43    0.93
  20 -10  -1    8.90    1.06
 -20  10   1    9.48    1.14
 -20  10   1   10.04    1.09
 -20  10   1    8.38    1.09
 -20  10   1   10.64    1.02
  20  10  -1    9.40    1.09
 -20  10   1   10.69    1.08
 -20  10   1    9.41    1.01
  18 -10  -1   54.23    2.74
 -18 -10   1   56.76    2.88
  18 -10  -1   56.53    2.78
  18 -10  -1   55.49    2.84
  18 -10  -1   55.22    2.76
  18 -10  -1   55.33    2.77
 -18 -10   1   54.18    2.86
 -18 -10   1   56.78    2.63
 -18  10   1   51.81    2.85
  18  10  -1   56.03    2.86
 -18  10   1   56.90    2.79
 -18  10   1   53.82    2.78
 -18  10   1   55.13    2.80
 -18  10   1   53.70    2.84
 -18  10   1   56.02    2.84
  16 -10  -1    1.26    0.40
 -16 -10   1    0.83    0.44
  16 -10  -1    0.66    0.37
 -16 -10   1    0.43    0.44
 -16 -10   1    1.61    0.36
  16 -10  -1    0.66    0.39
  16 -10  -1    0.92    0.38
  16 -10  -1    0.62    0.38
  16  10  -1    0.80    0.42
 -16  10   1    0.73    0.40
 -16  10   1    0.85    0.43
 -16  10   1    0.43    0.37
  16  10  -1    0.82    0.29
  16  10  -1    0.33    0.25
 -16  10   1    0.60    0.39
 -16  10   1    0.82    0.44
 -16  10   1    0.23    0.40
 -14 -10   1    3.57    0.55
  14 -10  -1    3.04    0.49
  14 -10  -1    3.42    0.51
  14 -10  -1    3.04    0.48
 -14 -10   1    4.04    0.47
 -14 -10   1    3.43    0.49
 -14 -10   1    3.15    0.56
  14 -10  -1    3.17    0.46
  14 -10  -1    5.10    0.64
 -14  10   1    3.29    0.54
  14  10  -1    3.77    0.55
 -14  10   1    3.80    0.52
 -14  10   1    3.53    0.52
 -14  10   1    3.35    0.54
  14  10  -1    4.11    0.48
 -14  10   1    3.88    0.60
  14  10  -1    4.21    0.49
 -12 -10   1   40.16    2.14
  12 -10  -1   42.84    2.10
 -12 -10   1   40.62    2.10
  12 -10  -1   41.97    2.09
  12 -10  -1   41.63    2.11
 -12 -10   1   38.89    1.95
 -12 -10   1   42.77    2.02
  12 -10  -1   43.40    2.04
 -12  10   1   40.15    2.05
  12  10  -1   40.46    2.14
 -12  10   1   42.97    2.15
  12  10  -1   40.25    2.10
 -12  10   1   38.50    2.12
  12  10  -1   39.56    1.95
 -10 -10   1   24.93    1.37
  10 -10  -1   24.02    1.40
 -10 -10   1   23.50    1.40
  10 -10  -1   25.65    1.37
  10 -10  -1   25.57    1.39
 -10 -10   1   23.20    1.27
 -10 -10   1   24.90    1.31
  10 -10  -1   26.12    1.30
 -10  10   1   24.44    1.42
  10  10  -1   23.08    1.34
 -10  10   1   24.96    1.40
 -10  10   1   24.97    1.34
  10  10  -1   23.23    1.40
 -10  10   1   20.66    1.29
  10  10  -1   24.91    1.37
  10  10  -1   25.73    1.26
  -8 -10   1    1.22    0.30
   8 -10  -1    0.83    0.30
  -8 -10   1    0.81    0.28
   8 -10  -1    0.25    0.29
  -8 -10   1    1.15    0.34
  -8 -10   1    0.76    0.29
   8 -10  -1    0.72    0.27
   8 -10  -1    0.69    0.22
   8  10  -1    0.96    0.30
   8  10  -1    0.82    0.34
   8  10  -1    0.70    0.26
  -8  10   1    0.48    0.27
  -8  10   1    0.83    0.34
   8  10  -1    1.03    0.28
  -8  10   1    1.23    0.30
  -8  10   1    0.76    0.38
   6 -10  -1    5.43    0.53
  -6 -10   1    4.75    0.67
  -6 -10   1    4.35    0.53
[truncated: 5,868,356 more chars]
