# Supplementary material for: Synthesis and structure of a complex of copper(I) with l-cysteine and chloride ions containing Cu12S6 nanoclusters
Source: Acta Crystallogr E Crystallogr Commun. 2021 Mar 2;77(Pt 4):324–30. doi: 10.1107/S2056989021002012 (PMC8025850; doi:10.1107/S2056989021002012)
Supplement: Supplementary file 2 [file e-77-00324-Isup2.hkl]

#
# h,k,l, Fc-squared, Fo-squared, sigma(Fo-squared), status flag
#
data_I
_shelx_title ' 1 in C2'
_shelx_refln_list_code          4
_shelx_F_calc_maximum     1314.79
_exptl_crystal_F_000      8985.90
_reflns_d_resolution_high  0.8400

loop_
 _space_group_symop_operation_xyz
 'x, y, z'
 '-x, y, -z'
 'x+1/2, y+1/2, z'
 '-x+1/2, y+1/2, -z'

_cell_length_a    29.4665
_cell_length_b    22.1299
_cell_length_c    28.9371
_cell_angle_alpha  90.000
_cell_angle_beta   97.396
_cell_angle_gamma  90.000

_shelx_F_squared_multiplier     1.000

loop_
 _refln_index_h
 _refln_index_k
 _refln_index_l
 _refln_F_squared_calc
 _refln_F_squared_meas
 _refln_F_squared_sigma
 _refln_observed_status
   0 -26   0       1545.14       2176.76      1007.98 o
   2 -26   0        685.32        803.86       662.74 o
   4 -26   0         85.25         68.69       646.20 o
   1 -25   0       3927.25       4595.27       699.28 o
   3 -25   0       1789.47       1554.53       632.85 o
   5 -25   0        570.12       1101.24       638.14 o
   7 -25   0       2527.51       2098.36       681.58 o
   9 -25   0       6160.37       5901.10       754.94 o
   0 -24   0     174224.33     187212.39      6369.52 o
   2 -24   0      18911.96      19469.60      1194.87 o
   4 -24   0       1592.69       2324.20       646.45 o
   6 -24   0       2049.44       1498.74       590.00 o
   8 -24   0        817.40        903.03       592.64 o
  10 -24   0        349.27        404.94       591.95 o
  12 -24   0       3184.58       3168.32       665.30 o
  14 -24   0       7811.78       8308.23       829.96 o
   1 -23   0      12824.47      13137.91      1132.34 o
   3 -23   0      21043.53      21747.42      1088.89 o
   5 -23   0       9615.42       9949.68       731.32 o
   7 -23   0       1948.18       1673.38       562.43 o
   9 -23   0       5588.36       5995.44       606.40 o
  11 -23   0        649.34       -421.33       511.45 o
  13 -23   0       3372.48       2949.24       644.87 o
  15 -23   0       5970.53       5948.60       673.28 o
   0 -22   0      56405.09      54728.08      1922.59 o
   2 -22   0      17731.45      17431.25       789.70 o
   4 -22   0       2328.78       2185.68       434.62 o
   6 -22   0       6763.02       7273.32       499.51 o
   8 -22   0      16301.14      18027.93       908.59 o
  10 -22   0      10814.36      12215.08       790.03 o
  12 -22   0      33706.06      34252.79      1259.69 o
  14 -22   0       7204.88       7135.74       627.94 o
  16 -22   0       1130.13       1449.31       540.82 o
  18 -22   0       1312.36       2128.60       598.24 o
   1 -21   0       3368.57       2364.73       356.18 o
   3 -21   0       1787.81       2121.01       368.18 o
   5 -21   0        784.24        881.97       344.91 o
   7 -21   0      19149.52      20441.53       750.99 o
   9 -21   0       1107.19        835.45       383.61 o
  11 -21   0       3911.78       3208.18       401.98 o
  13 -21   0      26349.53      27672.56      1322.37 o
  15 -21   0       5146.73       4123.82       547.11 o
  17 -21   0       1052.02       1350.34       524.32 o
  19 -21   0       5988.12       6718.49       654.99 o
  21 -21   0       5506.89       5717.99       779.51 o
   0 -20   0       4280.86       3608.05       707.86 o
   2 -20   0       3290.19       2940.71       351.16 o
   4 -20   0       6829.60       7121.40       415.97 o
   6 -20   0      11684.11      12138.32       580.59 o
   8 -20   0      35498.93      38527.75       989.93 o
  10 -20   0     140038.48     150375.38      2750.07 o
  12 -20   0     133231.66     151077.23      3584.38 o
  14 -20   0      13984.30      14827.09       676.10 o
  16 -20   0        110.20        244.97       373.14 o
  18 -20   0       6010.72       6705.51       537.56 o
  20 -20   0      41180.72      44712.56      1373.41 o
  22 -20   0       5788.23       5166.21       757.92 o
   1 -19   0        655.60        533.11       433.45 o
   3 -19   0      54908.59      56357.33      1303.60 o
   5 -19   0       5512.61       5248.70       392.62 o
   7 -19   0       2431.81       2670.49       315.40 o
   9 -19   0       7717.35       7535.57       419.15 o
  11 -19   0       3667.13       4682.29       378.90 o
  13 -19   0       1649.50       1993.37       351.15 o
  15 -19   0       9553.29       9486.74       572.23 o
  17 -19   0      21507.17      21843.31       828.42 o
  19 -19   0        375.45       -122.81       411.15 o
  21 -19   0       5985.75       6784.35       557.55 o
  23 -19   0       1447.09       1092.22       588.83 o
   0 -18   0      55816.78      54457.77      1741.57 o
   2 -18   0       2271.10       2539.06       311.92 o
   4 -18   0      10985.64      12928.17       532.27 o
   6 -18   0       3411.36       3523.90       334.53 o
   8 -18   0      11961.28      13541.12       563.20 o
  10 -18   0        503.64        367.94       279.31 o
  12 -18   0       2418.01       1884.92       320.77 o
  14 -18   0       6310.61       6963.63       425.37 o
  16 -18   0       3101.00       2931.08       374.61 o
  18 -18   0       6010.19       7932.03       826.33 o
  20 -18   0       2502.39       1596.39       495.41 o
  22 -18   0       1147.80       1005.95       567.19 o
  24 -18   0       1257.34       1959.11       588.17 o
   1 -17   0      18429.20      17007.99       518.11 o
   3 -17   0      18861.18      18792.82       582.35 o
   5 -17   0      10508.07      10715.71       493.17 o
   7 -17   0      78524.63      81574.91      1586.76 o
   9 -17   0      29049.85      30357.17       870.10 o
  11 -17   0       1087.20       1056.58       271.47 o
  13 -17   0       1863.47       1833.59       306.12 o
  15 -17   0       2442.70       1958.75       334.29 o
  17 -17   0       1766.66       1757.72       340.80 o
  19 -17   0      16093.45      17234.94       740.39 o
  21 -17   0       3008.80       3129.19       484.94 o
  23 -17   0       1808.56       1610.16       483.64 o
  25 -17   0       2387.23       2779.16       750.33 o
   0 -16   0      11814.66      11644.24       612.25 o
   2 -16   0      16361.07      17230.45       499.93 o
   4 -16   0      27193.56      30410.75       741.18 o
   6 -16   0      36104.21      39001.36       901.99 o
   8 -16   0       9268.04       9506.50       457.97 o
  10 -16   0      43957.39      45453.00      1117.21 o
  12 -16   0      23466.67      25292.65       733.83 o
  14 -16   0      20239.11      20571.53       676.93 o
  16 -16   0        179.45        426.75       291.31 o
  18 -16   0       2081.07       1581.29       335.59 o
  20 -16   0       7543.65       9447.32       524.10 o
  22 -16   0        151.78       -152.58       368.35 o
  24 -16   0       2969.15       2635.66       533.64 o
  26 -16   0       1273.93       1440.11       606.29 o
   1 -15   0        785.38       1177.68       190.75 o
   3 -15   0       2214.09       2402.35       252.58 o
   5 -15   0       6066.10       6848.16       438.03 o
   7 -15   0       2991.03       2675.93       256.95 o
   9 -15   0      23253.95      23830.24       668.03 o
  11 -15   0       5377.77       5161.57       359.99 o
  13 -15   0       3776.95       3779.84       307.86 o
  15 -15   0      37781.35      38368.04       924.58 o
  17 -15   0      20147.44      20717.02       699.36 o
  19 -15   0      48357.35      49958.29      1158.21 o
  21 -15   0      11968.47      12099.23       587.92 o
  23 -15   0       2515.86        751.97       386.21 o
  25 -15   0       4469.26       4522.68       555.19 o
  27 -15   0        977.19        310.34       567.99 o
   0 -14   0      42181.06      42338.28      1471.67 o
   2 -14   0      29860.63      31070.54       655.38 o
   4 -14   0       6344.01       5785.36       331.51 o
   6 -14   0      12526.11      12048.70       442.79 o
   8 -14   0      24759.16      25626.67       657.09 o
  10 -14   0      20320.57      20074.04       577.39 o
  12 -14   0      11081.72      10555.26       465.63 o
  14 -14   0      10943.87      11001.52       496.66 o
  16 -14   0       2072.09       2210.12       291.14 o
  18 -14   0        541.37        368.81       279.24 o
  20 -14   0       2255.19       2021.91       336.80 o
  22 -14   0       1430.35       1480.37       350.15 o
  24 -14   0       1723.42       1642.40       395.64 o
  26 -14   0       3389.37       4217.31       479.02 o
  28 -14   0        435.50        109.04       512.03 o
   1 -13   0       3504.85       3683.90       211.43 o
   3 -13   0      14334.46      15764.54       428.67 o
   5 -13   0      22277.19      23845.05       586.85 o
   7 -13   0       9375.44       9699.30       396.97 o
   9 -13   0       4247.39       4424.57       278.11 o
  11 -13   0        384.63        530.45       213.19 o
  13 -13   0        247.49        663.12       211.39 o
  15 -13   0      26084.88      25896.50       692.52 o
  17 -13   0        580.08        733.95       255.15 o
  19 -13   0      33178.01      34916.61       897.40 o
  21 -13   0      16518.59      15977.81       612.42 o
  23 -13   0       8947.50       9179.55       456.00 o
  25 -13   0       8323.86       7971.33       553.28 o
  27 -13   0       5256.43       4389.99       488.76 o
  29 -13   0       2069.39       2736.37       649.12 o
   0 -12   0     307213.62     317696.47      6946.53 o
   2 -12   0      14212.88      14882.35       409.36 o
   4 -12   0       1125.40        590.86       150.13 o
   6 -12   0     316156.91     330646.94      5913.30 o
   8 -12   0      72890.38      73766.29      1386.92 o
  10 -12   0      24707.28      24031.32       632.19 o
  12 -12   0       2482.31       1856.81       226.54 o
  14 -12   0       1688.54       1578.32       257.78 o
  16 -12   0      34194.91      35363.19       920.76 o
  18 -12   0       1360.02       1051.49       251.65 o
  20 -12   0      10832.67      11295.64       502.46 o
  22 -12   0       3962.95       3834.96       338.94 o
  24 -12   0      20738.73      20248.60       724.02 o
  26 -12   0      15445.27      16791.30       811.39 o
  28 -12   0        402.16       -525.23       537.40 o
  30 -12   0        716.96        967.38       813.78 o
   1 -11   0      24285.52      24060.26       482.25 o
   3 -11   0       1323.64       1367.84       156.37 o
   5 -11   0      21252.48      21510.16       479.19 o
   7 -11   0      22909.58      24549.98       554.19 o
   9 -11   0      16761.39      15591.51       447.75 o
  11 -11   0      35465.32      38609.35       799.02 o
  13 -11   0      45825.64      47609.45       982.73 o
  15 -11   0      21678.34      21395.90       573.57 o
  17 -11   0      34460.20      34831.08       770.28 o
  19 -11   0       3701.08       3918.66       299.01 o
  21 -11   0       1772.53       1724.47       300.76 o
  23 -11   0       1484.51       1366.70       368.64 o
  25 -11   0       6784.07       5414.85       431.82 o
  27 -11   0       9846.51       9322.81       834.52 o
  29 -11   0       3028.34       2897.10       684.91 o
  31 -11   0        230.01       1481.05       727.62 o
   0 -10   0      14263.91      17808.12       500.54 o
   2 -10   0       5437.32       4074.39       169.70 o
   4 -10   0      37948.11      42208.28       674.35 o
   6 -10   0      15393.29      19796.24       457.23 o
   8 -10   0      23484.32      23592.19       478.89 o
  10 -10   0      29378.92      26124.34       598.82 o
  12 -10   0        692.21        527.59       169.04 o
  14 -10   0       6341.02       6211.33       291.22 o
  16 -10   0        137.84        -97.51       185.75 o
  18 -10   0       3050.31       3613.58       335.33 o
  20 -10   0       3020.34       2703.10       272.26 o
  22 -10   0       1092.13        827.36       264.43 o
  24 -10   0         22.32        190.10       291.31 o
  26 -10   0      29260.30      34746.77      1115.99 o
  28 -10   0       1328.61       1783.29       610.96 o
  30 -10   0        277.08       -155.03       644.47 o
  32 -10   0        357.33       -717.45       717.45 o
   1  -9   0      97526.62      94446.60      1304.03 o
   3  -9   0      35155.17      36092.55       556.41 o
   5  -9   0      68444.65      73758.87      1141.54 o
   7  -9   0      78125.28      77517.35      1214.54 o
   9  -9   0       7815.33       7374.60       270.56 o
  11  -9   0      30283.61      27459.86       532.01 o
  13  -9   0      17402.05      20062.19       485.78 o
  15  -9   0      10878.91      11293.81       424.96 o
  17  -9   0       1742.84       1700.40       250.48 o
  19  -9   0      60584.11      63170.08      1184.67 o
  21  -9   0      25859.33      25545.58       680.02 o
  23  -9   0      20911.73      21028.32       699.44 o
  25  -9   0       9153.82       9226.51       467.86 o
  27  -9   0      62093.25      70392.38      2036.90 o
  29  -9   0       4907.66       6871.74       801.93 o
  31  -9   0        238.06       -417.45       794.04 o
   0  -8   0     132895.08     131336.94      2172.45 o
   2  -8   0      47895.38      52485.37       661.21 o
   4  -8   0       8590.71       9920.27       209.11 o
   6  -8   0      71513.45      69557.55       969.51 o
   8  -8   0      13626.64      13270.36       309.66 o
  10  -8   0      23897.94      26088.39       515.67 o
  12  -8   0        917.04        970.29       132.37 o
  14  -8   0       4666.44       4618.10       236.25 o
  16  -8   0      11555.41      12900.94       424.95 o
  18  -8   0       5652.89       5954.66       304.64 o
  20  -8   0      53625.87      56999.64      1092.80 o
  22  -8   0       1628.67       1349.11       252.73 o
  24  -8   0        613.91        648.70       297.46 o
  26  -8   0      13127.60      11205.67       827.82 o
  28  -8   0       1532.76       1250.91       564.25 o
  30  -8   0       2123.32       2320.39       634.01 o
  32  -8   0        199.16       -746.75       765.84 o
   1  -7   0      52445.30      48988.35       625.53 o
   3  -7   0      68519.41      73572.23       920.32 o
   5  -7   0      56202.45      57331.63       814.58 o
   7  -7   0     499689.22     511651.59      6370.26 o
   9  -7   0     534288.94     526087.81      7528.00 o
  11  -7   0      38413.29      36675.66       649.65 o
  13  -7   0       5621.52       6863.99       284.77 o
  15  -7   0        378.13        277.45       166.18 o
  17  -7   0      19200.36      15935.09       458.52 o
  19  -7   0      13087.40      12575.66       439.15 o
  21  -7   0      21642.48      23042.13       617.76 o
  23  -7   0       6515.10       6580.75       414.16 o
  25  -7   0         31.61        106.42       348.62 o
  27  -7   0      14371.81      16587.93       849.60 o
  29  -7   0       3847.20       3072.67       830.02 o
  31  -7   0        478.35       -180.49       840.00 o
  33  -7   0        123.61         12.65       833.52 o
   0  -6   0     119053.24     100997.96      1740.17 o
   2  -6   0      11950.81      12359.78       204.07 o
   4  -6   0      36424.55      37380.06       526.39 o
   6  -6   0      43070.30      39921.65       543.74 o
   8  -6   0       2006.49       1669.11        99.29 o
  10  -6   0       1076.76       1053.47       103.61 o
  12  -6   0       9464.72       9370.86       293.22 o
  14  -6   0       2573.89       2187.47       175.96 o
  16  -6   0      60360.68      63499.93      1115.54 o
  18  -6   0      38199.39      36201.16       748.26 o
  20  -6   0      17911.99      17138.25       586.71 o
  22  -6   0       4190.59       4446.89       335.74 o
  24  -6   0        230.22         99.56       285.70 o
  26  -6   0       1403.00        688.90       334.28 o
  28  -6   0         55.02       -492.96       588.01 o
  30  -6   0       1560.84        495.27       737.14 o
  32  -6   0       1880.20       1675.68       818.24 o
   1  -5   0      99706.73     105703.16      1228.02 o
   3  -5   0      60912.05      79281.84       948.68 o
   5  -5   0       3035.96       3357.35       106.37 o
   7  -5   0        945.96        579.17        68.48 o
   9  -5   0      61903.33      62069.12       899.88 o
  11  -5   0      37413.36      44854.07       743.98 o
  13  -5   0      97523.77      94792.65      1563.17 o
  15  -5   0     162629.78     165384.95      2626.96 o
  17  -5   0     101831.00      98545.75      1650.83 o
  19  -5   0       1450.67       1208.03       287.42 o
  21  -5   0      30152.52      30697.10       803.69 o
  23  -5   0       1293.52       1876.53       342.46 o
  25  -5   0       2966.91       2972.44       342.09 o
  27  -5   0      11184.59      10491.55       651.59 o
  29  -5   0       4754.01       3379.08       711.84 o
  31  -5   0        969.60       1962.91       801.24 o
  33  -5   0       2597.66       4180.31       892.42 o
   0  -4   0      26632.77      31980.15       558.96 o
   2  -4   0     199601.67     214423.58      2528.42 o
   4  -4   0      13924.84      12119.18       185.47 o
   6  -4   0       1367.63       1211.94        67.31 o
   8  -4   0      27882.81      25792.89       362.42 o
  10  -4   0      51876.54      48237.88       689.35 o
  12  -4   0       9661.91       9844.21       274.43 o
  14  -4   0     191546.98     189678.00      2998.05 o
  16  -4   0      89259.88      93582.90      1675.13 o
  18  -4   0      20265.90      20651.24       600.45 o
  20  -4   0     100905.63     100799.51      1947.43 o
  22  -4   0       6678.66       6526.67       345.35 o
  24  -4   0       4254.36       4031.70       349.29 o
  26  -4   0       1195.81       1137.04       321.85 o
  28  -4   0       1274.21       1524.28       609.58 o
  30  -4   0        421.97        663.92       673.07 o
  32  -4   0        357.38       1092.58       773.05 o
  34  -4   0       3033.29       4113.33       944.28 o
   1  -3   0      59660.61      52279.17       641.07 o
   3  -3   0      17105.68      15796.39       221.04 o
   5  -3   0      10712.56       9831.16       171.31 o
   7  -3   0       2508.09       4900.91       131.89 o
   9  -3   0      12159.61      12922.44       252.09 o
  11  -3   0     123920.20     133458.59      2001.50 o
  13  -3   0     303400.50     296887.88      4607.03 o
  15  -3   0      58413.02      58055.53      1263.11 o
  17  -3   0       8886.66       7467.60       376.73 o
  19  -3   0       6814.82       6035.29       326.92 o
  21  -3   0      20222.46      22073.44       678.81 o
  23  -3   0       2511.73       2202.69       286.50 o
  25  -3   0       1296.36       1247.85       301.16 o
  27  -3   0       2125.52       1943.93       481.74 o
  29  -3   0       1367.67        831.52       650.01 o
  31  -3   0       1264.84       1559.75       895.95 o
  33  -3   0       2015.10       1818.37       834.84 o
   0  -2   0     476104.50     452668.88     13487.60 o
   2  -2   0      63170.26      49177.53       818.73 o
   4  -2   0        238.41        101.26        27.26 o
   6  -2   0       3715.12       2141.59        83.22 o
   8  -2   0       1544.00       2302.37        90.30 o
  10  -2   0      17552.82      18176.41       308.51 o
  12  -2   0      58350.30      62455.81      1019.81 o
  14  -2   0      10955.05       9023.24       299.97 o
  16  -2   0      10600.37      10980.22       368.72 o
  18  -2   0      12562.45      13486.76       426.94 o
  20  -2   0      25643.55      25444.22       632.81 o
  22  -2   0       2708.69       2820.76       275.66 o
  24  -2   0       4827.22       4610.34       384.57 o
  26  -2   0         13.79        -33.85       418.17 o
  28  -2   0      25811.60      25088.53      1405.81 o
  30  -2   0       3920.58       5259.25      1090.26 o
  32  -2   0        828.01       1300.96       952.68 o
  34  -2   0       4697.95       5607.05       950.82 o
   3  -1   0      17345.14      10683.07       232.88 o
   5  -1   0      20482.94      22344.89       299.69 o
   7  -1   0      25211.64      22285.74       315.62 o
   9  -1   0       9511.98      11422.38       201.33 o
  11  -1   0      51572.52      51892.08       678.41 o
  13  -1   0     167559.06     167194.28      2469.92 o
  15  -1   0      35230.53      37846.09       751.88 o
  17  -1   0        734.39        773.41       123.03 o
  19  -1   0       3839.43       3435.87       224.25 o
  21  -1   0       1114.22       1039.80       216.42 o
  23  -1   0      14225.85      13979.44       588.99 o
  25  -1   0      10618.50       9622.64       638.60 o
  27  -1   0       1009.80        346.30       994.40 o
  29  -1   0        980.85       1455.97       642.74 o
  31  -1   0         68.47       -151.55       758.73 o
  33  -1   0        424.25       -799.68      1026.90 o
   2   0   0    1728662.62    1440117.38     62587.50 o
   4   0   0     239586.94     202306.72      2626.55 o
   6   0   0      63329.23      58236.97       723.62 o
   8   0   0     102702.97      96366.30      1144.75 o
  10   0   0       2470.30       2791.02        97.62 o
  12   0   0        948.65       2011.81       102.70 o
  14   0   0      20462.50      15629.46       312.09 o
  16   0   0     181393.95     179112.67      2519.03 o
  18   0   0      29160.46      27414.95       498.89 o
  20   0   0        212.40        -16.40       141.11 o
  22   0   0      50032.55      48698.38       969.43 o
  24   0   0       3980.03       4308.66       340.77 o
  26   0   0      20380.14      24024.40      1250.32 o
  28   0   0       4275.20       3182.36       530.26 o
  30   0   0       1126.41       1290.85       849.84 o
  32   0   0       2701.89       2597.37       834.45 o
  34   0   0        319.82        105.86       836.12 o
   3   1   0      16479.78      10233.95       178.09 o
   5   1   0      20197.79      22622.97       300.58 o
   7   1   0      25721.99      22905.00       315.60 o
   9   1   0       9257.34      10401.26       183.46 o
  11   1   0      46003.12      46265.30       598.52 o
  13   1   0     169148.14     168298.17      2341.01 o
  15   1   0      35875.45      38275.02       649.99 o
  17   1   0        566.18        493.12       115.45 o
  19   1   0       3568.44       3515.30       273.89 o
  21   1   0       1312.83       1215.37       222.00 o
  23   1   0      13393.85      12018.34       524.02 o
  25   1   0       9920.89       9001.21       532.56 o
  27   1   0       1353.47        973.52       460.49 o
  29   1   0        883.12        580.57       536.51 o
  31   1   0         87.27       -166.16       679.71 o
  33   1   0        327.05        930.22       795.56 o
   0   2   0     476027.38     440968.09     11008.42 o
   2   2   0      64435.34      49357.11       703.74 o
   4   2   0        209.77         79.68        25.88 o
   6   2   0       3953.44       2181.13        76.03 o
   8   2   0       1823.62       2407.86        87.90 o
  10   2   0      19807.01      19477.44       298.87 o
  12   2   0      55238.19      58682.34       863.37 o
  14   2   0       9314.96       7238.45       258.18 o
  16   2   0       9935.73      10140.98       321.61 o
  18   2   0      14682.26      15200.80       428.01 o
  20   2   0      27439.54      27030.29       630.81 o
  22   2   0       2348.78       2462.88       268.15 o
  24   2   0       4436.33       4456.71       376.96 o
  26   2   0          2.18       -321.32       321.32 o
  28   2   0      26350.92      28618.04      1610.94 o
  30   2   0       4267.45       2741.50       590.07 o
  32   2   0        639.94        -22.34       939.92 o
  34   2   0       4284.91       3845.48       922.54 o
   1   3   0      61707.18      55869.50       666.99 o
   3   3   0      17033.75      16042.77       205.54 o
   5   3   0      10253.39       9659.94       145.07 o
   7   3   0       2402.79       5026.99       123.06 o
   9   3   0      12496.44      14207.81       236.51 o
  11   3   0     126513.98     135143.42      1732.39 o
  13   3   0     306939.62     299815.38      4600.69 o
  15   3   0      56075.68      55697.18      1055.80 o
  17   3   0       8642.83       8287.10       342.44 o
  19   3   0       6442.73       5934.40       311.21 o
  21   3   0      22910.66      24366.85       618.93 o
  23   3   0       1977.09       2249.10       320.49 o
  25   3   0       1445.68       1616.16       341.91 o
  27   3   0       1978.98       2166.80       394.70 o
  29   3   0       1274.60       1876.76       574.82 o
  31   3   0       1288.90       1316.78       739.90 o
  33   3   0       1707.07       1711.45       827.80 o
   0   4   0      25686.43      31211.50       558.96 o
   2   4   0     207114.64     223059.34      2530.34 o
   4   4   0      12647.10      11359.00       176.38 o
   6   4   0       1725.51       1464.53        59.26 o
   8   4   0      24121.57      22195.09       304.73 o
  10   4   0      48455.29      45244.22       627.80 o
  12   4   0      11513.03      11180.22       270.42 o
  14   4   0     188555.23     188521.30      2971.85 o
  16   4   0      90298.66      93135.80      1783.25 o
  18   4   0      20964.92      21085.23       703.36 o
  20   4   0      99949.38      96902.16      1944.07 o
  22   4   0       6379.44       7036.47       410.89 o
  24   4   0       4956.94       5104.48       403.61 o
  26   4   0       1248.90        708.96       443.23 o
  28   4   0       1577.73       1443.37       495.15 o
  30   4   0        314.28        472.74       545.55 o
  32   4   0        294.90       -242.76      1029.68 o
  34   4   0       3035.53       2386.82      1903.36 o
   1   5   0      95854.27     101917.53      1225.81 o
   3   5   0      60655.52      78990.79       984.35 o
   5   5   0       3170.55       3267.42        96.51 o
   7   5   0          2.67        511.85        57.83 o
   9   5   0      64607.61      65764.20       770.88 o
  11   5   0      37752.87      44750.48       619.34 o
  13   5   0      99412.62      96054.23      1671.49 o
  15   5   0     163027.98     162694.42      3033.40 o
  17   5   0     101663.72      97960.94      1904.42 o
  19   5   0        545.21        745.50       234.76 o
  21   5   0      29148.41      28095.89       837.25 o
  23   5   0       1677.36       1643.97       437.16 o
  25   5   0       3329.69       1769.18       375.29 o
  27   5   0      11191.78      12476.58      1021.56 o
  29   5   0       4608.49       4699.15       637.21 o
  31   5   0       1112.14        234.95       512.60 o
  33   5   0       2383.57       2229.69       746.84 o
   0   6   0     117089.41     105714.34      1741.70 o
   2   6   0      13423.51      13161.59       205.45 o
   4   6   0      40401.69      41757.09       511.66 o
   6   6   0      43741.27      40788.77       506.77 o
   8   6   0       2562.39       2350.39       104.09 o
  10   6   0       1302.46       1581.56        92.76 o
  12   6   0       8461.26       9646.95       290.66 o
  14   6   0       2297.06       2174.67       189.75 o
  16   6   0      57906.64      60370.95      1107.06 o
  18   6   0      37039.89      35733.26       806.92 o
  20   6   0      17265.27      16773.84       563.09 o
  22   6   0       5153.66       6211.85       386.94 o
  24   6   0        260.20        206.59       346.71 o
  26   6   0       1894.29       1339.21       357.41 o
  28   6   0         72.57        289.99       416.77 o
  30   6   0       1362.42       1871.37       531.37 o
  32   6   0       1829.08       1701.94       611.03 o
   1   7   0      52183.62      49406.04       624.91 o
   3   7   0      64825.02      70508.12       884.53 o
   5   7   0      61410.65      62624.42       732.75 o
   7   7   0     498575.50     510803.38      5895.33 o
   9   7   0     533555.12     521270.12      6518.81 o
  11   7   0      40383.28      38414.99       642.15 o
  13   7   0       5321.34       6477.13       243.10 o
  15   7   0        573.28        180.20       170.56 o
  17   7   0      17532.86      14690.23       459.67 o
  19   7   0      10368.98       9683.85       423.95 o
  21   7   0      22493.10      23554.21       685.36 o
  23   7   0       6617.00       6336.63       389.13 o
  25   7   0         20.85         54.00       308.34 o
  27   7   0      15631.35      16448.21       732.28 o
  29   7   0       4175.08       4129.93       482.64 o
  31   7   0        581.72        950.06       515.58 o
  33   7   0        150.80        352.23       705.33 o
   0   8   0     128896.47     125129.47      2165.43 o
   2   8   0      45352.18      50095.59       658.08 o
   4   8   0       8251.92       9746.11       207.34 o
   6   8   0      65273.89      66781.91       920.53 o
   8   8   0      12483.21      12383.80       276.50 o
  10   8   0      25880.88      28478.61       485.01 o
  12   8   0        846.48        971.06       134.02 o
  14   8   0       4018.98       3721.05       180.55 o
  16   8   0      13604.42      15343.35       480.33 o
  18   8   0       6213.94       5890.03       305.44 o
  20   8   0      53337.32      57536.41      1189.84 o
  22   8   0       1644.80       1385.29       289.78 o
  24   8   0        697.94        537.30       312.73 o
  26   8   0      12698.53      10545.35       758.64 o
  28   8   0       1507.24        785.70       400.36 o
  30   8   0       2064.59        676.32       486.94 o
  32   8   0        208.61         -6.47       560.21 o
   1   9   0      96312.99      94206.69      1368.80 o
   3   9   0      33447.21      35220.52       581.36 o
   5   9   0      66126.71      71982.66      1028.76 o
   7   9   0      75150.05      77483.70      1095.38 o
   9   9   0       7538.41       7865.15       245.53 o
  11   9   0      29945.42      27048.62       557.80 o
  13   9   0      16937.15      19311.93       459.98 o
  15   9   0      11032.96      10951.74       342.66 o
  17   9   0       1837.99       1754.73       241.30 o
  19   9   0      60100.08      63915.71      1283.52 o
  21   9   0      27221.70      27038.42       758.22 o
  23   9   0      19598.09      20772.09       717.87 o
  25   9   0       7906.82       6922.75       459.26 o
  27   9   0      63597.18      68719.19      1546.43 o
  29   9   0       4816.54       6079.69       528.22 o
  31   9   0        277.92        245.11       527.76 o
   0  10   0      12898.20      15168.29       692.18 o
   2  10   0       5076.23       4267.96       281.99 o
   4  10   0      36243.61      40355.53       710.43 o
   6  10   0      14784.31      20355.45       408.47 o
   8  10   0      24545.98      23997.42       506.65 o
  10  10   0      28418.96      26935.73       641.07 o
  12  10   0        611.20        269.95       147.91 o
  14  10   0       7247.78       7638.81       338.28 o
  16  10   0        114.77         92.57       160.46 o
  18  10   0       3028.59       3753.73       310.32 o
  20  10   0       2959.13       2741.58       313.47 o
  22  10   0       1278.14        934.61       305.11 o
  24  10   0         55.66       -191.67       343.26 o
  26  10   0      29873.56      36144.38      1048.48 o
  28  10   0       1079.86       1337.07       436.07 o
  30  10   0        253.49        482.46       510.24 o
  32  10   0        352.01        706.55       579.96 o
   1  11   0      23305.96      23537.34       541.52 o
   3  11   0        708.26        656.86       156.22 o
   5  11   0      20596.44      19846.90       483.63 o
   7  11   0      20412.10      20690.20       548.20 o
   9  11   0      15463.93      15061.85       578.58 o
  11  11   0      34261.20      35132.96       774.57 o
  13  11   0      45370.83      46951.91       897.38 o
  15  11   0      23122.58      21519.08       646.37 o
  17  11   0      35968.27      35286.38       706.85 o
  19  11   0       2869.07       2968.89       322.36 o
  21  11   0       2163.92       2173.83       325.46 o
  23  11   0       1680.95        829.05       339.68 o
  25  11   0       6841.08       6561.36       497.03 o
  27  11   0       9738.91       9495.54       572.06 o
  29  11   0       3131.94       2216.61       487.56 o
  31  11   0        298.71        132.75       564.97 o
   0  12   0     304965.88     314440.06      6935.47 o
   2  12   0      14934.37      16166.99       408.81 o
   4  12   0       1178.16        756.43       151.59 o
   6  12   0     313363.28     328385.88      5476.24 o
   8  12   0      72335.95      74957.80      1385.66 o
  10  12   0      22357.95      23553.22       647.22 o
  12  12   0       3617.22       3015.01       239.59 o
  14  12   0       1819.55       1627.03       218.70 o
  16  12   0      34857.35      35557.13       758.02 o
  18  12   0       1781.14       1076.89       234.55 o
  20  12   0      10271.21      12221.21       604.35 o
  22  12   0       4277.90       4649.28       395.29 o
  24  12   0      21091.21      21305.62       813.44 o
  26  12   0      16109.50      16528.70       868.23 o
  28  12   0        355.34        226.47       486.28 o
  30  12   0        597.82        246.83       538.65 o
   1  13   0       4020.46       3895.02       217.39 o
   3  13   0      14449.22      15840.31       430.83 o
   5  13   0      22427.71      23629.65       638.37 o
   7  13   0      11012.06      11489.75       459.64 o
   9  13   0       4762.96       5081.35       304.13 o
  11  13   0        364.90        487.37       226.94 o
  13  13   0        243.73        212.11       215.86 o
  15  13   0      26248.80      24628.43       675.61 o
  17  13   0        687.58        817.52       255.29 o
  19  13   0      31694.27      33199.94       821.86 o
  21  13   0      16515.16      14792.98       672.99 o
  23  13   0       8062.53       8998.62       513.03 o
  25  13   0       7922.01       8484.64       544.25 o
  27  13   0       6091.37       5940.29       534.08 o
  29  13   0       2081.61       2467.15       615.06 o
   0  14   0      40719.23      41001.09      1141.15 o
   2  14   0      29548.38      29379.62       695.23 o
   4  14   0       7018.57       7287.11       349.40 o
   6  14   0      11881.34      11930.27       487.42 o
   8  14   0      24218.48      25920.71       709.51 o
  10  14   0      19502.56      18835.33       719.60 o
  12  14   0      11039.85      11761.55       529.53 o
  14  14   0       8987.10       8601.42       438.92 o
  16  14   0       2661.32       2265.26       309.71 o
  18  14   0        422.00        317.91       261.05 o
  20  14   0       2383.35       2454.41       367.53 o
  22  14   0       1443.73        820.63       370.91 o
  24  14   0       1405.74       1236.02       413.35 o
  26  14   0       3421.71       4270.02       505.48 o
  28  14   0        462.32       1087.90       504.87 o
   1  15   0        559.26        877.31       223.64 o
   3  15   0       2510.08       2566.72       288.01 o
   5  15   0       7042.41       6426.99       394.24 o
   7  15   0       3682.47       3610.97       313.68 o
   9  15   0      23141.58      25657.09       738.33 o
  11  15   0       5250.56       5051.93       355.00 o
  13  15   0       3761.66       3863.51       356.59 o
  15  15   0      38899.70      37887.00      1054.21 o
  17  15   0      20108.04      20001.52       678.33 o
  19  15   0      50060.61      49926.33      1093.47 o
  21  15   0      11741.04      11058.94       670.30 o
  23  15   0       3067.86       2793.22       430.97 o
  25  15   0       4831.73       3861.66       538.43 o
  27  15   0        895.71        417.22       508.18 o
   0  16   0      11834.62      13178.35      1290.17 o
   2  16   0      14335.88      15653.16       586.94 o
   4  16   0      26938.73      30727.00       814.96 o
   6  16   0      38328.10      41566.02       991.83 o
   8  16   0       9637.70       9883.77       621.89 o
  10  16   0      43093.52      47111.86      1114.08 o
  12  16   0      25064.08      27942.65       818.52 o
  14  16   0      20303.81      20724.17       687.33 o
  16  16   0        184.70       -350.44       350.44 o
  18  16   0       1974.19       1379.37       333.89 o
  20  16   0       7256.33       7421.99       500.93 o
  22  16   0        247.97        129.13       402.12 o
  24  16   0       2712.13       2506.68       491.42 o
  26  16   0       1430.59       1415.45       501.51 o
   1  17   0      17308.14      14747.86       603.41 o
   3  17   0      18060.67      16952.50       639.17 o
   5  17   0      11859.74      12282.21       565.80 o
   7  17   0      78982.53      83031.75      1723.49 o
   9  17   0      28521.06      29252.09       866.10 o
  11  17   0       1003.86       1318.84       315.65 o
  13  17   0       1729.87       1827.21       340.24 o
  15  17   0       2435.28       1977.76       328.17 o
  17  17   0       2041.17       2010.29       345.87 o
  19  17   0      15435.55      17262.81       893.07 o
  21  17   0       3599.32       4085.64       524.24 o
  23  17   0       1815.88        630.62       471.63 o
  25  17   0       2393.56       2538.56       541.05 o
   0  18   0      54366.74      53334.48      1768.12 o
   2  18   0       3389.56       3223.20       328.88 o
   4  18   0      11335.46      11778.90       579.04 o
   6  18   0       3937.06       4462.21       372.82 o
   8  18   0       9178.86      11793.50       605.27 o
  10  18   0        311.41        456.43       316.67 o
  12  18   0       2067.45       2243.06       357.62 o
  14  18   0       5720.38       6198.50       547.12 o
  16  18   0       3203.08       3066.28       375.95 o
  18  18   0       6408.11       6035.73       690.58 o
  20  18   0       2569.64       2852.35       464.33 o
  22  18   0        869.95       1368.30       508.46 o
  24  18   0       1274.91        618.32       507.39 o
   1  19   0        959.22        745.37       337.05 o
   3  19   0      54578.60      53939.84      1292.53 o
   5  19   0       5656.46       5402.19       407.97 o
   7  19   0       1661.89       2033.60       353.02 o
   9  19   0       7551.38       6977.05       454.52 o
  11  19   0       4150.73       3292.83       550.65 o
  13  19   0       1299.16       1643.37       360.54 o
  15  19   0       9230.36       7772.38       540.46 o
  17  19   0      21453.87      21530.10       927.39 o
  19  19   0        510.78       1543.32       475.65 o
  21  19   0       5348.53       5292.85       553.15 o
  23  19   0       1429.70       2024.89       550.95 o
   0  20   0       4140.57       3943.23       544.41 o
   2  20   0       3049.05       2323.25       366.20 o
   4  20   0       6986.01       6803.73       450.03 o
   6  20   0      12215.29      12446.73       643.37 o
   8  20   0      36187.24      40681.79      1097.56 o
  10  20   0     140923.36     151082.08      2980.03 o
  12  20   0     131370.30     147898.98      3243.91 o
  14  20   0      13184.04      15718.23       810.19 o
  16  20   0         99.01         99.06       511.75 o
  18  20   0       5260.87       6330.23       577.75 o
  20  20   0      41905.41      46667.35      1436.45 o
  22  20   0       6266.87       7531.88       920.24 o
   1  21   0       3162.61       2578.78       394.10 o
   3  21   0       1461.77       1723.15       375.54 o
   5  21   0        620.83        329.38       361.23 o
   7  21   0      19412.99      21619.20      1132.44 o
   9  21   0        999.97        744.31       443.61 o
  11  21   0       3955.98       2974.57       454.97 o
  13  21   0      25651.38      23894.15      1123.93 o
  15  21   0       4951.44       4323.18       478.60 o
  17  21   0        951.77        917.76       540.52 o
  19  21   0       6070.96       6090.91       794.43 o
  21  21   0       4924.80       4949.59      1108.45 o
   0  22   0      57118.59      57287.23      2379.66 o
   2  22   0      18487.30      18383.26       903.27 o
   4  22   0       2647.38       2059.75       498.65 o
   6  22   0       7178.18       7231.18       521.97 o
   8  22   0      16365.31      19152.42       860.02 o
  10  22   0      10545.27      11810.25       651.79 o
  12  22   0      34727.38      35781.91      1142.51 o
  14  22   0       7214.28       7065.04       533.76 o
  16  22   0       1491.78       2178.24       601.55 o
  18  22   0       1087.19        746.84       686.74 o
   1  23   0      13558.00      12892.86       706.60 o
   3  23   0      22069.85      23744.58       930.82 o
   5  23   0       9987.84      10653.17       618.76 o
   7  23   0        880.58        651.45       470.15 o
   9  23   0       4755.18       4307.70       513.88 o
  11  23   0       1025.11       1965.23       530.14 o
  13  23   0       2778.82       2855.17       539.95 o
  15  23   0       5574.59       6487.23       717.86 o
   0  24   0     171153.72     182228.38      5130.21 o
   2  24   0      19076.82      19549.94       894.14 o
   4  24   0       1931.49       1910.20       489.14 o
   6  24   0       1697.09       2408.45       555.29 o
   8  24   0       1037.31        984.62       491.18 o
  10  24   0        206.17       -315.33       529.85 o
  12  24   0       3242.35       1862.28       539.25 o
  14  24   0       8538.00      10104.09      1008.97 o
   1  25   0       4139.33       4389.00       576.42 o
   3  25   0       1602.37       1060.61       499.50 o
   5  25   0        604.50        339.19       492.79 o
   7  25   0       2859.06       2794.65       688.14 o
   9  25   0       6096.98       4637.12       651.20 o
   0  26   0       2396.86       2081.55       884.38 o
   2  26   0        650.83       1421.97       635.45 o
   4  26   0         29.16       -649.17       649.17 o
  -4 -26   1        492.95       -400.00       636.16 o
  -2 -26   1      10362.56      12398.79      1068.24 o
   0 -26   1      29940.23      33923.11      1558.47 o
   2 -26   1       2916.08       3486.57       810.67 o
   4 -26   1        141.70       -218.70       647.31 o
 -11 -25   1       6118.49       5224.95       753.93 o
  -9 -25   1      10811.22       9427.73      1253.41 o
  -7 -25   1       5112.38       3084.17       694.55 o
  -5 -25   1        587.37        874.34       619.89 o
  -3 -25   1        968.07       1939.23       618.59 o
  -1 -25   1         82.48         42.55       602.57 o
   1 -25   1      15387.42      20092.30      1234.10 o
   3 -25   1        553.31        171.16       636.06 o
   5 -25   1      12089.18      13043.58       890.58 o
   7 -25   1      11846.93      13143.77       910.43 o
   9 -25   1       7939.64       7763.52       790.73 o
 -14 -24   1       4208.10       4927.48       656.76 o
 -12 -24   1       2559.25       2225.38       609.93 o
 -10 -24   1       2238.42       1036.59       551.09 o
  -8 -24   1       8406.08       8893.43       694.65 o
  -6 -24   1      12417.41      13148.77      1457.12 o
  -4 -24   1      11727.02      12148.51       828.86 o
  -2 -24   1      11124.22       9951.52       774.93 o
   0 -24   1      11528.68      10668.33       823.06 o
   2 -24   1      10176.91      11868.19      1143.25 o
   4 -24   1      15446.19      15627.04      1218.08 o
   6 -24   1      10650.41      11308.89       813.24 o
   8 -24   1        463.57       -414.78       576.33 o
  10 -24   1       5947.11       5804.97       703.45 o
  12 -24   1       1851.62       1459.00       656.08 o
  14 -24   1       2539.20       2404.61       698.10 o
 -17 -23   1       1122.25        737.76       601.55 o
 -15 -23   1       3501.59       3388.54       748.43 o
 -13 -23   1       9712.63       9172.92       677.32 o
 -11 -23   1      10304.25      10203.07       629.65 o
  -9 -23   1       1190.29       1007.11       473.23 o
  -7 -23   1       8650.12       8567.67       646.89 o
  -5 -23   1       1133.05        868.57       517.92 o
  -3 -23   1      18077.04      16381.25       967.01 o
  -1 -23   1        420.05       -135.58       431.46 o
   1 -23   1      42690.25      45392.10      1386.77 o
   3 -23   1       6643.35       6525.74       594.92 o
   5 -23   1         63.73        291.07       751.58 o
   7 -23   1       8287.96       7463.09       679.76 o
   9 -23   1        192.19         25.05       530.49 o
  11 -23   1       3561.78       3040.45       604.07 o
  13 -23   1       3499.50       3006.38       639.10 o
  15 -23   1       2949.34       2703.14       635.22 o
 -18 -22   1         99.04       -633.52       660.14 o
 -16 -22   1       1198.92       1010.26       586.08 o
 -14 -22   1       4634.95       4326.61       527.38 o
 -12 -22   1      38798.04      40133.64      1348.78 o
 -10 -22   1       7758.68       7411.67       545.85 o
  -8 -22   1       9758.33       8987.68       560.75 o
  -6 -22   1       6180.33       7014.87       703.30 o
  -4 -22   1       8548.60       9382.18       856.40 o
  -2 -22   1      21809.20      22352.97       893.94 o
   0 -22   1      36373.20      38482.16      1085.57 o
   2 -22   1       1831.73       1656.45       445.41 o
   4 -22   1       4679.50       4427.40       490.99 o
   6 -22   1        200.00        132.50       373.37 o
   8 -22   1      12738.39      12502.12       734.27 o
  10 -22   1       3301.91       4182.07       482.45 o
  12 -22   1       5785.78       5446.93       587.47 o
  14 -22   1        256.32        495.97       503.52 o
  16 -22   1       1811.11       1856.84       549.59 o
  18 -22   1        214.67        405.63       577.00 o
 -21 -21   1        148.47        438.08       617.35 o
 -19 -21   1       5097.23       4050.92       597.66 o
 -17 -21   1       3885.68       3290.40       521.63 o
 -15 -21   1       1598.36       1485.73       448.55 o
 -13 -21   1       2463.08       2564.96       452.78 o
 -11 -21   1      50314.17      56795.28      1324.99 o
  -9 -21   1      66429.85      66220.12      1606.51 o
  -7 -21   1       8786.73       9391.59       511.78 o
  -5 -21   1        237.00       -104.41       302.63 o
  -3 -21   1       1328.84       1011.65       316.63 o
  -1 -21   1       5850.10       5624.01       420.69 o
   1 -21   1       3078.33       3110.76       370.60 o
   3 -21   1       2121.78       2439.20       370.93 o
   5 -21   1       1662.47       1962.75       362.38 o
   7 -21   1       1747.62       1924.39       382.91 o
   9 -21   1       4209.57       4514.67       628.60 o
  11 -21   1       4082.19       5742.61       472.74 o
  13 -21   1      13019.35      14054.37       750.37 o
  15 -21   1       3222.27       2767.99       456.20 o
  17 -21   1        542.97       1026.90       480.88 o
  19 -21   1        396.92        178.69       560.01 o
 -22 -20   1       1845.38       2057.94       639.55 o
 -20 -20   1      13530.67      13617.62      1445.03 o
 -18 -20   1      28858.01      29409.82      1091.24 o
 -16 -20   1       1154.69       1083.68       376.06 o
 -14 -20   1        719.31        924.83       355.22 o
 -12 -20   1      19654.94      23450.22      1103.64 o
 -10 -20   1      15957.14      18159.03       712.38 o
  -8 -20   1       6441.96       7164.34       421.59 o
  -6 -20   1       5799.92       6683.99       628.21 o
  -4 -20   1       8154.02       7711.01       431.64 o
  -2 -20   1      50433.61      53269.05      1196.66 o
   0 -20   1      12972.00      14059.54       722.44 o
   2 -20   1      29929.00      28885.07       879.19 o
   4 -20   1       4326.55       3660.68       376.65 o
   6 -20   1       1808.98       2077.33       346.88 o
   8 -20   1      14627.51      16675.70       739.50 o
  10 -20   1        707.94        765.21       361.93 o
  12 -20   1        905.28        489.41       552.98 o
  14 -20   1       2462.88       2983.66       540.31 o
  16 -20   1       2627.66       3037.18       462.30 o
  18 -20   1       8054.65       8431.47       698.78 o
  20 -20   1       2241.22       2589.88       620.43 o
  22 -20   1       1025.90       1114.95       746.81 o
 -23 -19   1       3043.46       3183.68       575.70 o
 -21 -19   1       4549.57       2988.32       673.48 o
 -19 -19   1      22027.88      25093.98       909.59 o
 -17 -19   1       1480.31       2477.43       389.42 o
 -15 -19   1        152.50        601.79       367.46 o
 -13 -19   1       4321.13       4204.35       381.75 o
 -11 -19   1      28135.67      30263.92       842.58 o
  -9 -19   1       9846.63       9564.25       489.19 o
  -7 -19   1      27329.15      28438.81       790.35 o
  -5 -19   1      14046.88      13541.67       584.62 o
  -3 -19   1       2785.84       1929.52       296.41 o
  -1 -19   1      16219.36      15937.33       596.93 o
   1 -19   1       3805.10       2829.32       305.78 o
   3 -19   1       3175.51       2974.83       340.81 o
   5 -19   1      10140.34       9472.81       477.34 o
   7 -19   1      29305.29      31550.77       847.30 o
   9 -19   1       5671.44       6001.26       421.35 o
  11 -19   1      10606.53       9873.55       500.69 o
  13 -19   1       7080.49       9219.02       513.31 o
  15 -19   1        685.04        548.53       401.91 o
  17 -19   1       5559.63       5592.01       489.12 o
  19 -19   1       3347.64       3116.90       524.54 o
  21 -19   1      16533.32      20064.10       985.07 o
  23 -19   1       6217.80       6595.38       684.81 o
 -24 -18   1       1376.98        491.55       503.83 o
 -22 -18   1       6776.60       8004.91       652.31 o
 -20 -18   1      47693.69      52331.45      1276.86 o
 -18 -18   1       2702.85       3143.21       427.26 o
 -16 -18   1       4112.31       5016.87       400.65 o
 -14 -18   1        545.05        962.00       309.43 o
 -12 -18   1       2843.79       2724.46       325.65 o
 -10 -18   1       3036.89       3208.24       328.93 o
  -8 -18   1       7194.36       8162.21       481.45 o
  -6 -18   1      20781.09      20906.68       656.27 o
  -4 -18   1       1165.69        738.99       250.99 o
  -2 -18   1      15829.45      16842.28       611.03 o
   0 -18   1      22467.51      24163.23       716.20 o
   2 -18   1       3751.20       5025.19       425.78 o
   4 -18   1       5402.35       4270.83       355.68 o
   6 -18   1       1051.86        849.05       266.08 o
   8 -18   1      61209.71      68062.87      1382.71 o
  10 -18   1      22270.42      23811.29       721.50 o
  12 -18   1       5771.31       6033.95       394.22 o
  14 -18   1       6735.42       6082.15       414.61 o
  16 -18   1       1794.62       2017.81       360.84 o
  18 -18   1       5994.46       6673.86       739.61 o
  20 -18   1      19388.83      22277.74      1232.26 o
  22 -18   1        390.49        414.10       516.26 o
  24 -18   1       2410.36       1156.29       946.58 o
 -25 -17   1        167.01        -19.51       602.49 o
 -23 -17   1        268.01        418.59       457.31 o
 -21 -17   1       2080.88       2846.65       474.45 o
 -19 -17   1        736.13       1120.60       370.41 o
 -17 -17   1       1170.95        783.42       323.58 o
 -15 -17   1       1100.49        474.65       291.40 o
 -13 -17   1       2725.06       2787.47       310.69 o
 -11 -17   1      29350.21      32618.44       850.67 o
  -9 -17   1      12761.85      15096.50       558.65 o
  -7 -17   1      14585.00      15476.61       557.82 o
  -5 -17   1       7681.91       7322.84       374.78 o
  -3 -17   1      10775.52      11342.28       484.49 o
  -1 -17   1      14449.09      13960.49       533.74 o
   1 -17   1        743.32        671.66       223.73 o
   3 -17   1        498.37        766.43       218.46 o
   5 -17   1      36649.17      37494.30       957.96 o
   7 -17   1      20009.66      20853.54       653.16 o
   9 -17   1       1817.86       1792.67       274.20 o
  11 -17   1      12074.33      11839.27       546.19 o
  13 -17   1       2225.85       2867.06       325.50 o
  15 -17   1       1157.49       1023.38       313.35 o
  17 -17   1       2830.89       2698.73       359.33 o
  19 -17   1       6889.33       6324.13       457.85 o
  21 -17   1       2937.99       3722.94       520.60 o
  23 -17   1        677.85        402.67       568.14 o
  25 -17   1        404.07        633.87       569.29 o
 -26 -16   1        725.46        567.74       506.21 o
 -24 -16   1       3925.91       4166.10       568.79 o
 -22 -16   1        102.76       -158.68       361.42 o
 -20 -16   1      15046.38      14416.63       659.77 o
 -18 -16   1       5498.33       4755.94       393.16 o
 -16 -16   1      19763.62      20445.86       681.57 o
 -14 -16   1      40455.85      43400.68       998.06 o
 -12 -16   1      14878.41      15763.80       585.08 o
 -10 -16   1      36041.02      39035.97       913.15 o
  -8 -16   1       4691.00       4256.47       299.98 o
  -6 -16   1      11672.19      10270.91       453.39 o
  -4 -16   1      25220.39      26176.73       733.69 o
  -2 -16   1       5337.02       5709.54       319.96 o
   0 -16   1      29040.79      29318.16       711.24 o
   2 -16   1       9615.25      11030.97       446.99 o
   4 -16   1       6887.68       7043.15       347.02 o
   6 -16   1      69789.88      74110.79      1461.73 o
   8 -16   1      11085.66      11661.04       556.75 o
  10 -16   1      41245.24      45625.89      1004.72 o
  12 -16   1       2664.98       2907.97       308.89 o
  14 -16   1       1653.11       1487.16       298.79 o
  16 -16   1       3628.73       3216.93       360.63 o
  18 -16   1        434.28        665.92       322.87 o
  20 -16   1       1035.10       1548.88       372.80 o
  22 -16   1       7936.54       7966.80       517.29 o
  24 -16   1       1543.53        934.02       583.35 o
  26 -16   1        205.61       -422.23       555.93 o
 -27 -15   1         63.44         91.34       536.73 o
 -25 -15   1       3034.33       3150.33       481.33 o
 -23 -15   1        879.75        900.86       416.66 o
 -21 -15   1       1462.09       1438.64       347.42 o
 -19 -15   1      11156.97      11572.95       567.45 o
 -17 -15   1       4159.53       4035.76       340.88 o
 -15 -15   1       5861.55       5620.81       359.77 o
 -13 -15   1      36549.61      36340.86       858.45 o
 -11 -15   1      54988.86      57595.29      1189.62 o
  -9 -15   1     224425.22     232432.22      4012.58 o
  -7 -15   1      84344.20      86201.52      1606.59 o
  -5 -15   1      25408.72      27794.24       688.17 o
  -3 -15   1      50972.07      52237.79      1046.86 o
  -1 -15   1       4956.08       4589.87       275.86 o
   1 -15   1        260.31        147.97       183.28 o
   3 -15   1      22210.61      21390.95       546.39 o
   5 -15   1      57112.69      57486.29      1076.43 o
   7 -15   1     276082.41     285840.72      4948.17 o
   9 -15   1     122979.48     130666.57      2549.29 o
  11 -15   1       6624.61       6861.90       364.82 o
  13 -15   1       8031.30       8896.34       424.32 o
  15 -15   1       9076.40       9287.56       454.26 o
  17 -15   1      18555.71      19763.36       698.27 o
  19 -15   1       6292.75       5598.38       422.49 o
  21 -15   1       2001.40       1950.33       378.21 o
  23 -15   1        537.03        593.40       386.89 o
  25 -15   1       4397.11       2838.48       643.89 o
  27 -15   1       1065.44        639.57       656.20 o
 -28 -14   1       1325.28       2366.92       698.42 o
 -26 -14   1        492.14        550.18       448.47 o
 -24 -14   1       2391.25       2190.88       405.65 o
 -22 -14   1        265.75        310.31       324.41 o
 -20 -14   1        592.98        960.74       318.44 o
 -18 -14   1       1933.95       1640.08       296.91 o
 -16 -14   1      25275.59      26350.54       730.94 o
 -14 -14   1      10870.16      10735.26       473.76 o
 -12 -14   1      21628.63      22914.47       638.63 o
 -10 -14   1      11442.66      12342.71       493.80 o
  -8 -14   1       7052.10       6880.95       345.39 o
  -6 -14   1         51.36       -139.63       166.57 o
  -4 -14   1       3376.61       3193.45       227.87 o
  -2 -14   1      13709.88      11888.27       428.48 o
   0 -14   1     143865.47     145803.58      2558.76 o
   2 -14   1      25417.78      23966.46       569.12 o
   4 -14   1      16092.20      17866.40       490.80 o
   6 -14   1       5931.94       5353.97       294.99 o
   8 -14   1       7660.13       6964.77       359.02 o
  10 -14   1       1719.64       1919.15       263.09 o
  12 -14   1        848.34        889.57       228.27 o
  14 -14   1       1992.39       1139.00       266.17 o
  16 -14   1      22964.96      23503.04       703.03 o
  18 -14   1       1245.43        883.25       330.92 o
  20 -14   1      12100.24      12206.50       588.75 o
  22 -14   1       2009.24       2574.45       393.77 o
  24 -14   1       6079.25       5421.35       477.52 o
  26 -14   1       8933.05       9843.34       879.13 o
  28 -14   1       3079.14       3495.28       656.70 o
 -29 -13   1       2362.40       2942.79       583.64 o
 -27 -13   1       3190.24       3227.04       457.87 o
 -25 -13   1       2033.15       1838.44       428.39 o
 -23 -13   1        874.75        945.69       313.32 o
 -21 -13   1       8966.09       8664.80       430.93 o
 -19 -13   1      41460.63      42140.69       989.54 o
 -17 -13   1       6171.15       6090.23       399.03 o
 -15 -13   1       3779.61       4486.57       307.66 o
 -13 -13   1      30540.71      27647.64       760.33 o
 -11 -13   1      11492.88      11144.13       437.20 o
  -9 -13   1       7321.31       6752.43       367.33 o
  -7 -13   1      25070.31      26757.17       707.81 o
  -5 -13   1      26155.93      29422.14       655.00 o
  -3 -13   1      12035.31      13374.15       416.04 o
  -1 -13   1       1745.36       1979.16       180.72 o
   1 -13   1      59030.99      62032.91      1101.21 o
   3 -13   1      38930.29      38054.95       769.48 o
   5 -13   1      38537.41      39266.86       840.50 o
   7 -13   1      58055.43      57951.76      1126.59 o
   9 -13   1       1103.59       1048.62       219.74 o
  11 -13   1       5929.20       5948.52       373.70 o
  13 -13   1      10752.30      10962.51       490.31 o
  15 -13   1        652.18        646.49       239.85 o
  17 -13   1       2953.83       2946.55       308.17 o
  19 -13   1      24996.96      24176.22       694.66 o
  21 -13   1        704.56        466.71       297.03 o
  23 -13   1       2054.69       2677.22       447.70 o
  25 -13   1       9340.04       8386.84       627.89 o
  27 -13   1       8291.84       9271.22       642.67 o
  29 -13   1        609.98       1204.55       626.72 o
 -30 -12   1        425.05       -281.32       756.48 o
 -28 -12   1       1740.57       2070.46       498.93 o
 -26 -12   1       2903.43       3056.41       424.32 o
 -24 -12   1       8489.03       7387.81       463.44 o
 -22 -12   1       1045.94        857.47       309.92 o
 -20 -12   1       3251.36       3368.83       317.25 o
 -18 -12   1      29099.14      29331.62       708.87 o
 -16 -12   1      20044.08      22863.12       658.92 o
 -14 -12   1      27967.71      27074.27       687.06 o
 -12 -12   1      48514.49      48685.47       992.11 o
 -10 -12   1      46798.51      47219.45       945.00 o
  -8 -12   1      26181.55      28627.85       653.56 o
  -6 -12   1      18631.15      18216.37       475.59 o
  -4 -12   1      25636.11      28514.07       680.54 o
  -2 -12   1       3729.87       2864.10       199.46 o
   0 -12   1      14588.08      14416.58       399.16 o
   2 -12   1        767.04        507.75       134.68 o
   4 -12   1      49593.69      51623.39       895.77 o
   6 -12   1      45151.04      46226.02       884.97 o
   8 -12   1       6810.08       6894.10       393.78 o
  10 -12   1      10312.23      11049.11       460.82 o
  12 -12   1       8693.30       7912.64       400.03 o
  14 -12   1      13631.42      14339.40       507.07 o
  16 -12   1      26801.99      27348.96       719.12 o
  18 -12   1       9115.45       9996.00       437.95 o
  20 -12   1        507.17        303.72       264.28 o
  22 -12   1       1031.77        815.97       293.18 o
  24 -12   1       1235.26        875.99       330.69 o
  26 -12   1       6885.83       7022.57       559.67 o
  28 -12   1       2578.55       1486.75       715.52 o
  30 -12   1        401.56        272.52       707.45 o
 -31 -11   1        407.70        209.09       693.47 o
 -29 -11   1       8717.58       8145.83       821.06 o
 -27 -11   1      11648.16      12626.66       683.41 o
 -25 -11   1       5453.38       4794.17       417.24 o
 -23 -11   1       1950.84       2285.51       307.20 o
 -21 -11   1        602.87         17.86       243.30 o
 -19 -11   1       8137.46       7438.42       420.46 o
 -17 -11   1      10122.48       9841.85       536.96 o
 -15 -11   1       2749.12       2286.62       223.02 o
 -13 -11   1      32223.27      32370.38       679.06 o
 -11 -11   1      37618.41      39935.01       781.75 o
  -9 -11   1      11856.97      13019.95       385.43 o
  -7 -11   1      19955.87      19900.54       504.21 o
  -5 -11   1      37633.70      45506.88       964.38 o
  -3 -11   1        621.66       1286.20       172.81 o
  -1 -11   1      14567.00      14038.56       359.95 o
   1 -11   1     182228.25     185397.41      2793.08 o
   3 -11   1     161537.03     170645.17      2691.85 o
   5 -11   1     259407.72     274794.81      4311.72 o
   7 -11   1      22960.34      24757.38       557.12 o
   9 -11   1       6811.02       7070.49       326.64 o
  11 -11   1       3382.60       3291.58       232.43 o
  13 -11   1       1402.87       1432.20       211.39 o
  15 -11   1       2009.59       1792.97       222.26 o
  17 -11   1       1529.97       1610.94       263.35 o
  19 -11   1      38184.15      38937.09       858.80 o
  21 -11   1        327.58        324.57       261.56 o
  23 -11   1        941.72        530.21       292.96 o
  25 -11   1        895.83       1285.30       336.12 o
  27 -11   1      31063.97      38028.82      1347.27 o
  29 -11   1       3038.61       4012.69       719.75 o
  31 -11   1         70.69        473.08       721.14 o
 -32 -10   1        986.94       1330.09       852.99 o
 -30 -10   1       5613.97       4831.78       637.70 o
 -28 -10   1       1285.58       1992.03       511.65 o
 -26 -10   1      13004.27      11101.51       633.70 o
 -24 -10   1        328.78        180.33       281.61 o
 -22 -10   1       3757.14       2928.61       294.54 o
 -20 -10   1      13074.07      12656.36       498.22 o
 -18 -10   1      75083.88      80062.20      1415.17 o
 -16 -10   1       1169.75       1342.89       199.66 o
 -14 -10   1       5461.53       5138.35       244.46 o
 -12 -10   1      56933.30      59863.46      1052.06 o
 -10 -10   1      35661.11      35678.18       686.71 o
  -8 -10   1       1374.91       1168.39       142.74 o
  -6 -10   1       8145.47       7765.44       308.89 o
  -4 -10   1      11813.66      12374.09       327.92 o
  -2 -10   1       2030.95       1652.54       124.26 o
   0 -10   1     151890.58     146622.64      2091.97 o
   2 -10   1      26996.81      31686.74       576.23 o
   4 -10   1      25229.51      25376.49       502.08 o
   6 -10   1     162157.44     169350.19      3080.52 o
   8 -10   1       1783.10       1173.94       148.46 o
  10 -10   1       2479.62       2442.96       202.05 o
  12 -10   1       8491.18       8410.84       344.44 o
  14 -10   1       1231.82       1109.12       186.97 o
  16 -10   1      13838.83      14300.97       495.33 o
  18 -10   1      98793.98     102879.42      1782.16 o
  20 -10   1         61.73       -200.37       234.67 o
  22 -10   1       4257.67       4374.64       339.82 o
  24 -10   1       7997.69       7393.08       473.73 o
  26 -10   1       7171.50       8008.09       635.61 o
  28 -10   1      27991.75      28886.87      1577.14 o
  30 -10   1       5821.52       7757.45       804.49 o
  32 -10   1        102.53         38.20       751.07 o
 -31  -9   1       3479.10       2058.62       797.03 o
 -29  -9   1       3782.79       4404.02       576.33 o
 -27  -9   1       1662.77       1414.91       515.79 o
 -25  -9   1       1413.45       1062.31       328.14 o
 -23  -9   1       1455.18       1663.29       281.09 o
 -21  -9   1       1939.86       2186.57       290.30 o
 -19  -9   1       9511.63      10656.54       441.35 o
 -17  -9   1       4213.67       3970.74       245.72 o
 -15  -9   1       1332.47       1219.72       161.48 o
 -13  -9   1       5442.35       5835.49       271.08 o
 -11  -9   1       3309.80       2971.60       172.78 o
  -9  -9   1       7531.73       7512.17       276.56 o
  -7  -9   1       5138.73       4343.09       184.55 o
  -5  -9   1      40998.53      40912.61       668.51 o
  -3  -9   1      13689.23      13110.71       286.47 o
  -1  -9   1      13971.20      14716.21       290.12 o
   1  -9   1       2905.44       3476.74       151.03 o
   3  -9   1      17643.00      15379.77       320.16 o
   5  -9   1       8030.92       8132.08       249.44 o
   7  -9   1     268256.34     262946.12      4129.14 o
   9  -9   1      65822.45      69946.25      1386.14 o
  11  -9   1      10852.17       9686.72       351.67 o
  13  -9   1      61345.21      57984.33      1036.19 o
  15  -9   1      49709.83      49549.42       931.53 o
  17  -9   1      16489.09      17173.46       502.14 o
  19  -9   1        606.87        534.89       225.63 o
  21  -9   1      15957.89      16997.79       574.79 o
  23  -9   1        654.63        897.41       284.49 o
  25  -9   1       1811.94       2176.73       362.07 o
  27  -9   1        659.14       1582.11       637.16 o
  29  -9   1        556.26        160.11       764.94 o
  31  -9   1        292.92       -212.70       790.64 o
 -32  -8   1        103.98       -973.89       973.89 o
 -30  -8   1       1738.13       1326.23       562.37 o
 -28  -8   1       2422.99       3684.57       528.74 o
 -26  -8   1      11226.30      13585.65       772.21 o
 -24  -8   1      12096.67       9538.37       506.64 o
 -22  -8   1       1980.50       2166.56       252.55 o
 -20  -8   1      13145.49      13731.83       490.12 o
 -18  -8   1      10449.48      10537.96       405.90 o
 -16  -8   1      11339.99      11941.86       342.12 o
 -14  -8   1      11883.96      11251.21       331.93 o
 -12  -8   1      59059.44      58166.96      1031.29 o
 -10  -8   1       8471.67       7880.30       261.46 o
  -8  -8   1     227819.69     229281.41      3366.51 o
  -6  -8   1     230565.66     230033.77      3260.61 o
  -4  -8   1      39286.67      40402.13       577.03 o
   0  -8   1     478367.38     503740.78      6140.55 o
   2  -8   1      69614.09      76525.36       947.92 o
   4  -8   1     133466.59     134629.52      1686.66 o
   6  -8   1     252065.34     263387.19      3703.24 o
   8  -8   1      23533.34      27118.40       559.90 o
  10  -8   1       6156.13       6823.62       292.56 o
  12  -8   1      10075.96      10421.80       365.35 o
  14  -8   1       1680.57       1525.26       180.70 o
  16  -8   1      11992.87      11917.77       430.57 o
  18  -8   1      10790.48      11894.91       434.73 o
  20  -8   1       1087.19       1662.41       245.93 o
  22  -8   1      13300.30      14485.01       592.31 o
  24  -8   1      11536.04      10798.50       512.67 o
  26  -8   1       4773.67       5213.91       612.12 o
  28  -8   1      12053.96      16023.14      1192.19 o
  30  -8   1       2213.66       1693.25       637.92 o
  32  -8   1        304.88        -95.24       779.49 o
 -33  -7   1         10.06       -237.84      1244.10 o
 -31  -7   1       1461.01        943.19       754.74 o
 -29  -7   1        692.37        343.83       499.54 o
 -27  -7   1       8555.33      10138.10       656.41 o
 -25  -7   1       4871.71       5368.80       402.90 o
 -23  -7   1       1559.39       1181.98       295.28 o
 -21  -7   1       8104.44       9196.80       398.31 o
 -19  -7   1      47706.68      47534.30       936.10 o
 -17  -7   1      14751.19      15826.70       446.59 o
 -15  -7   1       4821.84       5225.32       251.27 o
 -13  -7   1      47701.78      40967.44       741.74 o
 -11  -7   1      77087.73      69857.08      1124.47 o
  -9  -7   1     179100.33     184604.41      2722.15 o
  -7  -7   1     133347.92     134764.33      1782.27 o
  -5  -7   1      10738.61      12095.39       247.08 o
  -3  -7   1       1113.92        925.24        74.53 o
  -1  -7   1      29231.81      29889.19       424.54 o
   1  -7   1      75886.38      83729.70      1079.19 o
   3  -7   1     149663.19     163309.75      2023.44 o
   5  -7   1       2543.02       1588.34       108.76 o
   7  -7   1     532502.00     521874.94      6789.79 o
   9  -7   1      93215.96      89853.34      1316.63 o
  11  -7   1       6009.73       6111.60       262.84 o
  13  -7   1      27037.95      26227.07       569.91 o
  15  -7   1      20202.35      19729.70       539.54 o
  17  -7   1      13200.16      13794.07       458.40 o
  19  -7   1       8449.60       6645.35       330.40 o
  21  -7   1       2810.06       3115.87       349.47 o
  23  -7   1       6664.86       7235.11       436.54 o
  25  -7   1        557.39        768.77       383.44 o
  27  -7   1       3775.40       3246.16       656.85 o
  29  -7   1        428.90        573.89       635.31 o
  31  -7   1       1242.73       1814.18       793.88 o
  33  -7   1       1035.49       1483.02       871.05 o
 -32  -6   1       3658.18       2649.22       824.49 o
 -30  -6   1       5439.95       3799.58       852.54 o
 -28  -6   1       7866.06       7243.67       669.68 o
 -26  -6   1        656.43        900.08       324.38 o
 -24  -6   1       3734.32       4508.87       464.98 o
 -22  -6   1       4859.48       5507.27       355.75 o
 -20  -6   1      73254.73      77804.75      1362.65 o
 -18  -6   1        839.74        634.24       194.65 o
 -16  -6   1      44122.19      46511.18       928.08 o
 -14  -6   1      32344.84      34428.28       675.61 o
 -12  -6   1       6898.10       5167.16       209.15 o
 -10  -6   1       3958.97       3000.66       143.45 o
  -8  -6   1      34356.79      39082.66       580.46 o
  -6  -6   1      19562.75      21523.60       388.78 o
  -4  -6   1      97734.20     105304.21      1384.60 o
  -2  -6   1       1532.44       1699.34       108.76 o
   0  -6   1      15200.38      11056.00       192.10 o
   2  -6   1      33079.50      32308.11       418.44 o
   4  -6   1      41501.73      40189.20       546.03 o
   6  -6   1      14699.32      17829.64       297.20 o
   8  -6   1      79928.54      83423.97      1152.32 o
  10  -6   1      39060.24      33033.00       596.86 o
  12  -6   1      32412.59      32774.40       644.93 o
  14  -6   1      26353.96      24523.15       540.76 o
  16  -6   1       5368.04       5888.33       305.53 o
  18  -6   1      51631.30      50815.59       971.67 o
  20  -6   1      76731.49      73433.00      1547.99 o
  22  -6   1       2263.15       2730.40       307.28 o
  24  -6   1       6799.11       6490.33       579.34 o
  26  -6   1       3162.43       3222.24       517.36 o
  28  -6   1       8389.42       9141.67       788.33 o
  30  -6   1       7808.54       6774.02       743.04 o
  32  -6   1       2434.25       2740.15       850.42 o
 -33  -5   1       1144.77       1718.66      1085.05 o
 -31  -5   1        640.82       1141.91       724.85 o
 -29  -5   1       5659.07       4784.09       602.54 o
 -27  -5   1       3100.47       4613.99       516.91 o
 -25  -5   1       1996.76       2516.41       327.85 o
 -23  -5   1      21428.41      20725.89       682.68 o
 -21  -5   1      51189.00      53731.77      1181.69 o
 -19  -5   1     124437.34     125632.20      2196.66 o
 -17  -5   1     117061.02     117495.38      1914.36 o
 -15  -5   1       8333.58       8141.11       309.92 o
 -13  -5   1       3667.49       4091.50       199.46 o
 -11  -5   1       3793.07       4359.23       164.52 o
  -9  -5   1      22171.36      18921.24       337.84 o
  -7  -5   1     123585.92     131932.80      1818.04 o
  -5  -5   1      60683.75      60033.54       796.24 o
  -3  -5   1      63558.07      69009.17       913.78 o
  -1  -5   1      69558.36      71729.48       886.00 o
   1  -5   1     201967.80     209567.66      2484.64 o
   3  -5   1     191010.50     194741.52      2380.48 o
   5  -5   1     120784.59     118503.59      1422.34 o
   7  -5   1      62771.42      65237.88       795.29 o
   9  -5   1      56652.96      54120.01       778.75 o
  11  -5   1      17392.70      18927.46       380.43 o
  13  -5   1      39826.18      40941.50       747.39 o
  15  -5   1     166424.42     167399.08      2805.74 o
  17  -5   1     195428.14     205165.92      3398.94 o
  19  -5   1      76046.98      76235.94      1442.76 o
  21  -5   1       3876.32       3635.12       315.58 o
  23  -5   1      15632.92      17749.34       657.93 o
  25  -5   1       4606.59       5132.08       471.59 o
  27  -5   1      12521.99      11529.87      1058.52 o
  29  -5   1       3361.99       3562.41       769.27 o
  31  -5   1         94.73        -51.07       924.73 o
  33  -5   1         37.67       -774.50       774.50 o
 -34  -4   1       2785.05       3511.34       941.93 o
 -32  -4   1        580.82        822.31       752.57 o
 -30  -4   1        164.11       -221.77       795.64 o
 -28  -4   1        818.76        768.90       507.29 o
 -26  -4   1      10156.02      10007.69       562.56 o
 -24  -4   1        338.57        236.15       266.17 o
 -22  -4   1       2606.69       2739.38       249.05 o
 -20  -4   1      22871.93      25857.95       720.85 o
 -18  -4   1     143505.94     142340.58      2632.45 o
 -16  -4   1      49150.36      50211.59       910.65 o
 -14  -4   1      43411.02      49013.06       911.29 o
 -12  -4   1       4981.68       4643.94       192.90 o
 -10  -4   1       7950.72      10743.48       209.09 o
  -8  -4   1      96847.49     112311.59      1510.05 o
  -6  -4   1     137568.70     130943.01      1774.67 o
  -4  -4   1       2352.52       2384.18        80.91 o
  -2  -4   1      16766.98      14551.27       225.19 o
   0  -4   1      88608.45      95419.30      1144.73 o
   2  -4   1      16951.72      15363.05       222.14 o
   4  -4   1      10182.87      11659.54       178.43 o
   6  -4   1      12256.25      10253.03       175.95 o
   8  -4   1      28136.34      32855.86       495.90 o
  10  -4   1      23675.62      23939.91       416.99 o
  12  -4   1      30373.10      27441.48       504.37 o
  14  -4   1       6926.07       6075.50       264.74 o
  16  -4   1      32367.56      35110.46       892.78 o
  18  -4   1      25762.95      25904.85       699.38 o
  20  -4   1        621.39        380.44       232.80 o
  22  -4   1       7539.92       6199.60       389.49 o
  24  -4   1        102.32       -327.74       327.74 o
  26  -4   1       3143.76       2671.60       441.07 o
  28  -4   1       2741.07       2314.75       485.72 o
  30  -4   1        358.94        178.63       730.47 o
  32  -4   1       1678.40        899.21       772.89 o
  34  -4   1        587.75        998.78       908.72 o
 -33  -3   1       5488.90       7198.66       948.76 o
 -31  -3   1       1794.30       2193.97       745.14 o
 -29  -3   1        117.60        309.03       642.50 o
 -27  -3   1       8118.08       7477.44       512.85 o
 -25  -3   1        446.83        447.11       300.06 o
 -23  -3   1         87.95         77.27       216.90 o
 -21  -3   1        232.49        380.98       192.71 o
 -19  -3   1      49657.20      49311.69      1119.94 o
 -17  -3   1      41442.14      42398.66      1113.35 o
 -15  -3   1      10464.41      11851.38       365.79 o
 -13  -3   1      44083.27      41265.24       701.32 o
 -11  -3   1     248355.02     251051.08      3533.28 o
  -7  -3   1      17665.60      18810.92       311.70 o
  -5  -3   1      27653.02      33567.95       483.69 o
  -3  -3   1        141.89         57.98        27.30 o
  -1  -3   1      38404.73      40398.62       563.25 o
   1  -3   1       1324.75        508.80        30.61 o
   3  -3   1      45581.60      44243.98       562.46 o
   5  -3   1      12050.28      13980.68       206.14 o
   7  -3   1      12805.23      11487.26       208.72 o
   9  -3   1      24871.82      22500.41       366.07 o
  11  -3   1      23082.53      21958.12       382.75 o
  13  -3   1       8417.50       8104.96       280.11 o
  15  -3   1     114883.74     114041.54      2125.87 o
  17  -3   1     104277.91     101486.39      1879.57 o
  19  -3   1       5591.55       6583.56       348.87 o
  21  -3   1      31029.86      31109.99       820.27 o
  23  -3   1       4295.92       3854.03       395.53 o
  25  -3   1         41.95       -119.73       387.84 o
  27  -3   1        192.83        485.45       419.87 o
  29  -3   1        463.20        364.67       734.28 o
  31  -3   1        119.94       -701.84       701.84 o
  33  -3   1        626.82        908.16       836.47 o
 -34  -2   1        526.45       -218.56       882.43 o
 -32  -2   1       9059.76      11122.22      1545.51 o
 -30  -2   1       5753.21       6583.69       822.88 o
 -28  -2   1       1373.20       1570.42       507.96 o
 -26  -2   1      13307.59      15891.34       690.32 o
 -24  -2   1       9562.22      10453.11       551.02 o
 -22  -2   1      39240.63      39481.79       897.07 o
 -20  -2   1      23798.59      21883.02       567.60 o
 -18  -2   1       4984.83       4832.33       275.49 o
 -16  -2   1       2821.15       3049.84       188.51 o
 -14  -2   1       3482.75       4624.91       218.01 o
 -12  -2   1     376565.69     384047.25      5577.86 o
 -10  -2   1       5718.83       5573.89       145.40 o
  -8  -2   1      25738.86      28110.52       392.00 o
  -6  -2   1       3330.38       3338.41        95.24 o
  -4  -2   1       1554.64        851.35        42.37 o
  -2  -2   1     148923.27     159170.36      3160.70 o
   0  -2   1     705249.06     657424.69     13846.73 o
   2  -2   1      43965.68      30143.13       448.98 o
   4  -2   1       2140.36       2502.96        70.24 o
   6  -2   1      21426.34      30208.40       404.46 o
   8  -2   1      33716.60      44492.77       592.11 o
  10  -2   1      38494.14      41031.61       572.02 o
  12  -2   1      22756.91      23248.29       461.99 o
  14  -2   1        954.15        957.45       144.85 o
  16  -2   1      36458.82      32547.13       784.66 o
  18  -2   1      36415.68      33300.33       730.90 o
  20  -2   1      16202.42      14460.74       516.55 o
  22  -2   1       7513.25       6820.18       441.00 o
  24  -2   1       2980.65       3218.48       400.65 o
  26  -2   1       4445.49       4376.05       577.68 o
  28  -2   1        721.89        458.47       574.39 o
  30  -2   1        504.99       -614.34       648.11 o
  32  -2   1       2159.89       2590.01       839.68 o
  34  -2   1        210.69        420.56       883.26 o
 -33  -1   1        555.94        603.24       799.91 o
 -31  -1   1       4103.50       3768.30       782.38 o
 -29  -1   1        115.74        162.79       642.98 o
 -27  -1   1      10800.95       8385.11       608.02 o
 -25  -1   1      15216.69      15344.72      1001.63 o
 -23  -1   1       6214.24       6346.65       375.13 o
 -21  -1   1      45634.98      44986.04       845.30 o
 -19  -1   1       9513.82      10165.23       307.50 o
 -17  -1   1      32866.64      33294.06       617.40 o
 -15  -1   1      59739.28      59030.11      1009.78 o
 -13  -1   1      79012.01      80636.06      1191.90 o
 -11  -1   1       1736.30       2164.29        96.11 o
  -9  -1   1       5706.85       5849.04       131.04 o
  -7  -1   1       2543.41       1594.60        71.70 o
  -5  -1   1       4555.87       4948.34        97.24 o
  -3  -1   1     126785.77      89249.86      2177.16 o
   3  -1   1     357551.91     276934.38      4119.71 o
   5  -1   1       1239.38       1230.99        54.26 o
   7  -1   1      26932.63      25527.29       394.20 o
   9  -1   1       8589.69       9291.70       211.60 o
  11  -1   1      12802.64      15460.90       322.85 o
  13  -1   1       9458.72       7466.76       257.87 o
  15  -1   1       7122.29       7104.97       262.88 o
  17  -1   1      39370.83      39245.24       736.50 o
  19  -1   1       1081.47        979.93       175.96 o
  21  -1   1       2411.85       1595.46       302.49 o
  23  -1   1       1658.85       2008.86       354.61 o
  25  -1   1       9789.75       7888.09       707.89 o
  27  -1   1      21693.35      25535.71      1108.83 o
  29  -1   1       1556.04       1214.36       562.88 o
  31  -1   1        608.40        986.48       885.94 o
  33  -1   1       1564.24       1868.78       913.89 o
 -34   0   1       1965.65       1484.75       981.32 o
 -32   0   1        212.53        236.22      1003.37 o
 -30   0   1        668.45        430.71       773.12 o
 -28   0   1         11.36       -256.79       547.17 o
 -26   0   1        427.80        392.02       323.71 o
 -24   0   1       8533.63       9143.97       423.87 o
 -22   0   1       4059.30       3759.81       236.43 o
 -20   0   1       1055.07        625.42       142.35 o
 -18   0   1       4899.19       5614.25       258.28 o
 -16   0   1       1505.10       1808.40       151.37 o
 -14   0   1      53139.79      47479.52       772.79 o
 -12   0   1      12592.59      12235.62       249.16 o
 -10   0   1       2046.35       2980.56        99.90 o
  -8   0   1          1.55        207.06        43.46 o
  -6   0   1       5200.37       3113.62        77.32 o
  -4   0   1        180.74         40.51        17.88 o
  -2   0   1        213.36        115.21        57.60 o
   2   0   1       5261.21       2436.89        88.92 o
   6   0   1      17983.09      18844.06       252.90 o
   8   0   1      68959.22      71087.10       859.16 o
  10   0   1       2186.51       2103.37        88.08 o
  12   0   1       8814.66       8466.03       193.35 o
  14   0   1       1045.86       1234.20       101.42 o
  16   0   1        780.43       1239.48       132.15 o
  18   0   1       1750.48       2160.96       196.39 o
  20   0   1       1016.35       1124.50       180.02 o
  22   0   1       3750.63       3219.88       244.63 o
  24   0   1        124.07        323.29       758.82 o
  26   0   1      20360.22      17129.74       933.56 o
  28   0   1       1584.06       1497.34       527.72 o
  30   0   1        406.69        729.70       771.15 o
  32   0   1         65.08       -363.10      1008.86 o
  34   0   1       1085.64        742.07      1047.07 o
 -33   1   1        338.11       -129.40       984.32 o
 -31   1   1       4701.01       3998.89       763.00 o
 -29   1   1        176.74        445.88       561.23 o
 -27   1   1      11175.62       9030.96       574.65 o
 -25   1   1      14576.87      14511.64       706.62 o
 -23   1   1       6756.68       6246.58       361.16 o
 -21   1   1      47866.75      46739.90       920.40 o
 -19   1   1      10226.64      10155.71       345.55 o
 -17   1   1      34583.79      35330.69       611.22 o
 -15   1   1      61760.45      61149.61      1147.55 o
 -13   1   1      80152.89      83489.93      1197.92 o
 -11   1   1       2991.24       2951.93       109.27 o
  -9   1   1       5021.36       5133.79       128.04 o
  -7   1   1       2334.03       1813.95        65.58 o
  -5   1   1       3094.19       4988.07        92.36 o
  -3   1   1     125695.38      91040.66      1307.29 o
   1   1   1    1234840.62    1001803.19     43937.98 o
   3   1   1     355579.09     267807.25      3363.22 o
   5   1   1       1132.70       1132.53        49.50 o
   7   1   1      28639.94      26832.34       347.97 o
   9   1   1       9171.64       9915.73       177.76 o
  11   1   1      14578.76      17606.47       275.05 o
  13   1   1       9256.94       7874.90       236.57 o
  15   1   1       5846.88       6442.05       244.47 o
  17   1   1      38713.27      37575.93       682.69 o
  19   1   1       1126.04        568.71       163.83 o
  21   1   1       2830.71       2565.78       242.73 o
  23   1   1       1309.29       2020.83       283.91 o
  25   1   1       7981.71       7050.57       483.29 o
  27   1   1      21569.21      25178.62      1119.36 o
  29   1   1       1699.05       1908.30       607.76 o
  31   1   1        655.55        829.08       747.94 o
  33   1   1       1552.20       1973.79       857.84 o
 -34   2   1        557.83       1543.70       886.85 o
 -32   2   1       8701.27      10520.88      1004.34 o
 -30   2   1       6286.61       6520.83       849.86 o
 -28   2   1       1272.47       2300.50       509.86 o
 -26   2   1      13068.99      12884.40       682.47 o
 -24   2   1       8457.04       8485.04       480.82 o
 -22   2   1      37386.52      36319.31       819.65 o
 -20   2   1      25226.47      22916.27       563.82 o
 -18   2   1       4863.72       3890.86       204.78 o
 -16   2   1       3244.79       3172.41       158.27 o
 -14   2   1       3484.65       4772.83       278.17 o
 -12   2   1     383238.75     388952.81      5048.49 o
 -10   2   1       3900.42       4623.30       133.57 o
  -8   2   1      26250.56      29373.79       391.57 o
  -6   2   1       3709.78       4165.96        93.72 o
  -4   2   1       1185.88       1208.73        49.16 o
  -2   2   1     152065.81     155850.28      2139.48 o
   0   2   1     706446.94     641412.94     11298.94 o
   2   2   1      44562.64      29530.04       388.19 o
   4   2   1       2523.23       3077.77        70.23 o
   6   2   1      21683.24      30550.37       405.39 o
   8   2   1      32733.53      41692.59       545.18 o
  10   2   1      33929.52      34936.62       495.33 o
  12   2   1      20310.46      20694.10       375.39 o
  14   2   1       1008.71       1493.71       134.20 o
  16   2   1      36723.03      32676.27       751.70 o
  18   2   1      37062.04      34442.03       726.19 o
  20   2   1      14712.01      13426.45       540.99 o
  22   2   1       7510.80       7884.87       459.29 o
  24   2   1       2657.49       3169.79       347.66 o
  26   2   1       4244.38       3921.41       404.18 o
  28   2   1        749.80        731.01       481.51 o
  30   2   1        528.72       1110.32       575.57 o
  32   2   1       2094.27       3490.17       833.21 o
  34   2   1        183.48         77.13       872.40 o
 -33   3   1       5321.55       5123.56       927.53 o
 -31   3   1       1914.99       1752.19       733.56 o
 -29   3   1         60.74       -319.97       506.44 o
 -27   3   1       8247.93       8301.81       547.13 o
 -25   3   1        610.48        637.46       318.35 o
 -23   3   1         61.80       -174.45       261.92 o
 -21   3   1        285.55        457.19       269.42 o
 -19   3   1      53104.28      50557.48       982.33 o
 -17   3   1      43939.96      42276.46       833.63 o
 -15   3   1      10815.43      12209.75       374.88 o
 -13   3   1      42566.68      41038.67       693.99 o
 -11   3   1     237627.70     236101.22      3198.09 o
  -9   3   1      13188.91      13377.26       225.16 o
  -7   3   1      18358.95      21611.36       305.33 o
  -5   3   1      28619.72      35040.82       446.51 o
  -3   3   1        258.26        175.60        28.68 o
  -1   3   1      41304.49      42247.04       517.61 o
   1   3   1       1271.06        432.23        31.32 o
   3   3   1      46753.83      45486.93       541.47 o
   5   3   1      11774.71      13759.17       190.19 o
   7   3   1      12315.14      10912.69       191.85 o
   9   3   1      27156.71      25535.11       359.23 o
  11   3   1      23776.45      22824.08       383.80 o
  13   3   1       8419.13       8079.87       326.74 o
  15   3   1     111705.04     110330.91      1821.63 o
  17   3   1      97882.39      92970.22      1712.71 o
  19   3   1       5657.59       6564.10       319.87 o
  21   3   1      30629.51      32085.05       824.45 o
  23   3   1       4174.12       3866.29       358.68 o
  25   3   1         41.29          6.34       340.50 o
  27   3   1        203.74        155.13       433.80 o
  29   3   1        555.43        855.38       605.68 o
  31   3   1        154.53        265.08       623.78 o
  33   3   1        536.14        755.30       822.56 o
 -34   4   1       3194.05       4519.25       951.12 o
 -32   4   1        590.30        764.89       734.42 o
 -30   4   1         62.82       -527.97       527.97 o
 -28   4   1        971.66       1410.71       410.79 o
 -26   4   1      10462.11       9952.17       636.67 o
 -24   4   1        388.19        515.54       302.78 o
 -22   4   1       2740.02       2901.71       284.88 o
 -20   4   1      25048.55      28334.50       720.96 o
 -18   4   1     141374.83     138417.42      2616.73 o
 -16   4   1      50194.32      49647.96       963.15 o
 -14   4   1      42794.39      46971.83       853.11 o
 -12   4   1       4316.60       4557.02       185.30 o
 -10   4   1       6756.13       8723.37       189.94 o
  -8   4   1      94689.44     113001.23      1340.38 o
  -6   4   1     141057.86     136773.25      1701.27 o
  -4   4   1       2500.35       2510.51        80.41 o
  -2   4   1      17364.10      15328.95       217.47 o
   0   4   1      84509.27      91993.16      1101.28 o
   2   4   1      16836.21      15181.80       220.63 o
   4   4   1      10563.75      11828.46       177.47 o
   6   4   1      10573.50       8939.41       149.38 o
   8   4   1      27447.34      32911.68       456.92 o
  10   4   1      22932.81      23721.61       354.43 o
  12   4   1      30570.61      26824.38       502.34 o
  14   4   1       7413.90       6502.58       299.06 o
  16   4   1      32366.80      34541.67       740.06 o
  18   4   1      28106.66      27327.52       650.27 o
  20   4   1        288.54         83.48       328.05 o
  22   4   1       7418.40       6498.49       432.65 o
  24   4   1        245.45        358.95       317.63 o
  26   4   1       3194.53       3058.59       405.70 o
  28   4   1       2439.09       2589.10       586.17 o
  30   4   1        446.16       -282.60       546.69 o
  32   4   1       1518.25       1264.43       814.22 o
  34   4   1        574.94       1277.80      1182.17 o
 -33   5   1       1100.15        713.46       877.18 o
 -31   5   1        569.05       1342.69       726.01 o
 -29   5   1       4965.51       5302.60       545.66 o
 -27   5   1       3080.25       3422.34       452.71 o
 -25   5   1       2502.23       2158.87       370.27 o
 -23   5   1      21981.94      20826.30      1026.17 o
 -21   5   1      51675.62      52514.48      1171.11 o
 -19   5   1     123560.03     124171.27      2374.17 o
 -17   5   1     115536.45     114690.95      2204.32 o
 -15   5   1       7063.32       7570.15       398.23 o
 -13   5   1       3586.88       4309.19       197.92 o
 -11   5   1       3886.09       4499.52       147.08 o
  -9   5   1      24444.50      21123.34       305.93 o
  -7   5   1     130217.73     139897.67      1559.58 o
  -5   5   1      63630.54      65448.46       744.24 o
  -3   5   1      61293.85      71194.74       847.48 o
  -1   5   1      66094.08      70244.95       852.42 o
   1   5   1     194038.39     202607.77      2482.49 o
   3   5   1     194157.70     199353.70      2215.36 o
   5   5   1     124465.54     122150.77      1373.94 o
   7   5   1      52011.70      53514.56       673.81 o
   9   5   1      55281.34      53371.45       660.52 o
  11   5   1      15976.94      16912.58       373.63 o
  13   5   1      37270.93      38937.32       791.48 o
  15   5   1     164404.27     161174.84      3025.52 o
  17   5   1     190307.41     193464.78      3381.31 o
  19   5   1      77216.02      74098.32      1535.10 o
  21   5   1       3631.65       3134.88       338.60 o
  23   5   1      14614.78      17012.84       849.85 o
  25   5   1       3884.77       4266.61       433.73 o
  27   5   1      12717.89      13034.30       649.56 o
  29   5   1       3078.53       3429.10       576.78 o
  31   5   1        104.07        198.49       584.30 o
  33   5   1         29.21       -816.56       816.56 o
 -32   6   1       3618.21       2817.36       692.75 o
 -30   6   1       5729.55       4600.83       525.92 o
 -28   6   1       7773.40       6043.07       524.99 o
 -26   6   1        483.60        136.69       340.38 o
 -24   6   1       3725.04       3918.28       541.17 o
 -22   6   1       4768.50       5639.17       331.77 o
 -20   6   1      70963.35      75260.50      1453.51 o
 -18   6   1        909.22        673.96       207.79 o
 -16   6   1      46321.02      47323.75       905.52 o
 -14   6   1      32543.45      35502.49       684.84 o
 -12   6   1       7494.88       6068.52       209.40 o
 -10   6   1       3218.04       2603.81       112.01 o
  -8   6   1      34485.54      38475.18       495.88 o
  -6   6   1      24365.13      27155.17       341.19 o
  -4   6   1     101550.75     109481.10      1282.97 o
  -2   6   1        788.28        895.08        60.63 o
   0   6   1      13638.59      10972.12       184.56 o
   2   6   1      28707.53      27808.75       409.89 o
   4   6   1      41593.32      41629.22       525.32 o
   6   6   1      18909.77      24133.64       335.02 o
   8   6   1      76950.10      82158.12       975.83 o
  10   6   1      41008.28      35133.58       525.40 o
  12   6   1      33083.16      34651.86       687.23 o
  14   6   1      25257.50      23367.90       622.33 o
  16   6   1       7098.72       6891.54       354.33 o
  18   6   1      53454.33      51492.01      1058.83 o
  20   6   1      75440.91      73166.02      1552.82 o
  22   6   1       2116.78       1788.18       312.46 o
  24   6   1       6983.08       6203.57       418.80 o
  26   6   1       3888.74       2623.17       385.15 o
  28   6   1       8790.11       8133.75       563.68 o
  30   6   1       8007.49       5697.24       601.99 o
  32   6   1       2384.08       1906.96       709.82 o
 -33   7   1         10.15       -117.92       625.04 o
 -31   7   1       1492.33       1707.92       502.43 o
 -29   7   1        767.39       1047.87       401.59 o
 -27   7   1       9534.17       9798.66       536.97 o
 -25   7   1       4857.20       4692.93       385.80 o
 -23   7   1       1356.84       1379.71       288.83 o
 -21   7   1       8448.12       9912.66       433.64 o
 -19   7   1      49619.41      50436.00       956.89 o
 -17   7   1      15067.19      16117.81       466.73 o
 -15   7   1       4048.20       4782.35       308.73 o
 -13   7   1      51018.09      46202.73       751.66 o
 -11   7   1      77486.84      72813.86      1063.20 o
  -9   7   1     180316.30     184984.92      2459.75 o
  -7   7   1     136594.81     141702.31      1650.99 o
  -5   7   1      13104.77      14944.50       229.86 o
  -3   7   1       1514.17        742.99        67.65 o
  -1   7   1      29701.41      30282.99       408.65 o
   1   7   1      77550.82      87542.98      1041.23 o
   3   7   1     154510.84     167580.89      2023.11 o
   5   7   1       2098.62       2566.77        94.77 o
   7   7   1     529421.88     520556.09      6018.30 o
   9   7   1      89739.56      89245.30      1184.91 o
  11   7   1       5305.96       5530.18       207.79 o
  13   7   1      26640.65      26176.86       602.81 o
  15   7   1      20501.32      21445.18       510.32 o
  17   7   1      16858.88      16928.37       560.64 o
  19   7   1       9228.35       8169.05       418.97 o
  21   7   1       3308.35       3577.13       335.45 o
  23   7   1       7072.95       7213.86       591.93 o
  25   7   1        456.89        469.27       317.76 o
  27   7   1       3597.07       2942.54       404.48 o
  29   7   1        656.36       1101.24       424.16 o
  31   7   1       1369.13        498.23       536.18 o
  33   7   1       1006.63       1764.70       755.60 o
 -32   8   1        103.31        478.48       594.37 o
 -30   8   1       1493.71       1503.63       449.68 o
 -28   8   1       2398.74       3668.02       436.08 o
 -26   8   1      11808.41      13462.73       652.60 o
 -24   8   1      12360.91      12461.40       588.87 o
 -22   8   1       1642.28       1438.99       289.65 o
 -20   8   1      13271.20      13656.86       510.36 o
 -18   8   1      10657.28      11046.60       599.42 o
 -16   8   1       9108.11       9114.12       342.16 o
 -14   8   1      11638.98      10833.96       333.40 o
 -12   8   1      60391.12      61202.38       979.06 o
 -10   8   1      10598.95       9909.35       266.81 o
  -8   8   1     227823.38     230294.41      2918.15 o
  -6   8   1     237090.56     239620.03      2977.88 o
  -4   8   1      37186.52      39417.41       540.23 o
  -2   8   1      11429.93      13806.94       239.63 o
   0   8   1     495751.31     522316.59      6141.15 o
   2   8   1      62822.66      70139.24       939.33 o
   4   8   1     125130.30     125729.83      1682.02 o
   6   8   1     258917.33     271882.06      3526.49 o
   8   8   1      26432.67      30294.09       578.12 o
  10   8   1       7040.74       7324.44       237.38 o
  12   8   1       9639.37      10260.61       328.17 o
  14   8   1       2450.41       2709.11       213.33 o
  16   8   1       9823.71       8903.79       433.21 o
  18   8   1      10901.64      12132.01       485.61 o
  20   8   1       1184.98       1646.82       273.60 o
  22   8   1      12991.34      14942.81       609.74 o
  24   8   1      11845.02      12030.64       753.71 o
  26   8   1       4415.78       5260.44       434.95 o
  28   8   1      13058.87      14410.74       686.93 o
  30   8   1       2198.75       2842.66       531.63 o
  32   8   1        264.92        637.45       621.53 o
 -31   9   1       3466.04       2375.38       599.27 o
 -29   9   1       3996.20       4074.68       727.64 o
 -27   9   1       1687.61       2302.44       427.44 o
 -25   9   1       1510.20       1810.21       362.46 o
 -23   9   1       1787.58       2170.52       338.61 o
 -21   9   1       2128.67       2529.53       308.54 o
 -19   9   1       8678.95      10122.68       443.97 o
 -17   9   1       4141.10       4351.23       248.27 o
 -15   9   1       1306.72       1287.44       151.67 o
 -13   9   1       5301.61       6071.64       249.75 o
 -11   9   1       3622.13       3348.60       185.16 o
  -9   9   1       6393.77       6661.31       237.25 o
  -7   9   1       4956.03       3569.21       152.05 o
  -5   9   1      42559.65      42641.13       638.90 o
  -3   9   1      12495.70      12509.31       270.88 o
  -1   9   1      12730.75      13656.99       322.79 o
   1   9   1       2501.51       2913.24       149.19 o
   3   9   1      17971.37      15981.40       365.09 o
   5   9   1       9079.16       8962.80       251.98 o
   7   9   1     273813.59     268281.84      3514.62 o
   9   9   1      69159.48      70351.70      1069.63 o
  11   9   1       9855.85       9303.25       330.96 o
  13   9   1      59464.86      56447.54      1081.74 o
  15   9   1      49645.86      48555.35       850.61 o
  17   9   1      16196.55      17169.54       555.69 o
  19   9   1        650.70        719.18       254.31 o
  21   9   1      16062.35      17592.96       642.45 o
  23   9   1        757.08        838.54       304.75 o
  25   9   1       1923.62       2211.23       364.50 o
  27   9   1        748.38        907.14       409.31 o
  29   9   1        577.28        399.33       432.24 o
  31   9   1        217.78         59.15       613.98 o
 -32  10   1       1031.86       1263.36       582.97 o
 -30  10   1       5950.40       5438.00       583.42 o
 -28  10   1       1472.29       1235.66       432.53 o
 -26  10   1      12221.06      11579.92       614.18 o
 -24  10   1        305.52         19.58       317.29 o
 -22  10   1       3313.37       2874.53       336.03 o
 -20  10   1      13308.40      14104.97       583.41 o
 -18  10   1      73685.79      78958.82      1536.26 o
 -16  10   1        994.74        874.38       171.50 o
 -14  10   1       5850.62       5455.97       268.15 o
 -12  10   1      54899.87      58068.39      1223.74 o
 -10  10   1      35249.36      34682.34       687.04 o
  -8  10   1       1480.07       1253.32       153.77 o
  -6  10   1       6047.36       5555.63       224.31 o
  -4  10   1      12286.52      14135.84       347.88 o
  -2  10   1       2815.45       2148.44       145.99 o
   0  10   1     151283.16     148132.56      2334.13 o
   2  10   1      27460.03      32383.72       608.97 o
   4  10   1      27014.07      27994.51       509.81 o
   6  10   1     165681.58     169457.09      2517.88 o
   8  10   1       1653.15       1545.29       159.05 o
  10  10   1       2287.31       2025.24       160.62 o
  12  10   1       9080.34       9124.66       327.29 o
  14  10   1       1294.41       1268.20       180.02 o
  16  10   1      13777.78      15009.15       451.50 o
  18  10   1      98776.32     104028.78      1915.50 o
  20  10   1         92.12          1.15       264.71 o
  22  10   1       3841.33       3679.13       358.62 o
  24  10   1       8287.19       7447.76       452.62 o
  26  10   1       7610.44       8581.50       528.48 o
  28  10   1      28661.79      33160.49      1198.84 o
  30  10   1       6425.19       6838.53       580.67 o
  32  10   1        109.68       -564.74       674.28 o
 -31  11   1        338.56        627.68       524.05 o
 -29  11   1       8346.71       8871.92       604.20 o
 -27  11   1      11621.28      12768.20       992.43 o
 -25  11   1       5413.04       4968.75       456.02 o
 -23  11   1       1923.66       1437.42       345.31 o
 -21  11   1        483.90        836.85       300.46 o
 -19  11   1       8304.20       8451.45       431.82 o
 -17  11   1       9596.63       9677.92       440.18 o
 -15  11   1       2468.93       2303.25       210.83 o
 -13  11   1      31356.98      31379.83       768.40 o
 -11  11   1      38814.91      40747.69       840.29 o
  -9  11   1      10799.57      12292.56       404.67 o
  -7  11   1      20810.45      21148.69       515.43 o
  -5  11   1      38327.36      45893.59       843.97 o
  -3  11   1        838.57       1061.91       162.45 o
  -1  11   1      16823.59      15850.87       428.71 o
   1  11   1     181052.53     191016.36      3167.73 o
   3  11   1     159482.62     167866.41      3949.07 o
   5  11   1     265131.19     279923.62      4307.91 o
   7  11   1      24273.00      27952.03       566.99 o
   9  11   1       7788.82       7932.20       315.06 o
  11  11   1       2175.05       2428.46       214.92 o
  13  11   1       1458.91       1207.67       181.49 o
  15  11   1       1783.22       1275.67       197.91 o
  17  11   1       1639.73       1268.18       194.02 o
  19  11   1      36337.27      37705.36       929.65 o
  21  11   1        283.80        610.72       293.84 o
  23  11   1        922.24        601.19       333.66 o
  25  11   1       1196.89        906.23       405.43 o
  27  11   1      30106.88      35594.67      1092.07 o
  29  11   1       2968.21       4315.88       531.45 o
  31  11   1         79.70       -582.86       582.86 o
 -30  12   1        231.82        474.26       508.43 o
 -28  12   1       1425.09       1218.58       465.72 o
 -26  12   1       3027.91       3249.41       453.24 o
 -24  12   1       8478.36       7129.92       477.40 o
 -22  12   1       1430.56       1252.28       331.95 o
 -20  12   1       2965.47       2447.58       287.47 o
 -18  12   1      26476.60      27103.03       689.06 o
 -16  12   1      20854.92      23957.74       596.35 o
 -14  12   1      28458.05      27650.53       675.42 o
 -12  12   1      50188.95      48280.51      1081.14 o
 -10  12   1      45557.11      44990.48      1020.04 o
  -8  12   1      25764.60      28493.97       655.98 o
  -6  12   1      17310.10      15671.71       473.87 o
  -4  12   1      25104.50      27663.53       629.60 o
  -2  12   1       3456.93       2965.21       196.50 o
   0  12   1      15100.60      15014.01       399.56 o
   2  12   1        948.02        803.85       149.26 o
   4  12   1      51054.47      54318.88       972.86 o
   6  12   1      46734.47      48058.36       880.77 o
   8  12   1       6771.52       6667.15       418.71 o
  10  12   1      11640.63      11729.14       459.65 o
  12  12   1       8041.87       7612.61       352.51 o
  14  12   1      13352.31      13610.95       443.76 o
  16  12   1      25754.65      26154.53       670.37 o
  18  12   1       7808.18       7863.27       376.57 o
  20  12   1        633.21        475.87       304.76 o
  22  12   1        964.43       1072.88       343.12 o
  24  12   1       1226.25       1488.20       416.40 o
  26  12   1       6592.72       7394.57       526.77 o
  28  12   1       2546.87       3345.78       540.85 o
  30  12   1        469.27        766.82       579.25 o
 -29  13   1       2335.31       1384.86       526.50 o
 -27  13   1       3179.94       1784.80       470.98 o
 -25  13   1       2070.47       2134.24       467.15 o
 -23  13   1       1198.93        613.59       359.71 o
 -21  13   1       8608.90       9372.29       481.89 o
 -19  13   1      39977.91      40163.64       915.67 o
 -17  13   1       5509.30       5337.89       444.98 o
 -15  13   1       4265.58       5154.78       316.11 o
 -13  13   1      29582.81      27557.13       757.58 o
 -11  13   1      11769.36      11121.55       493.77 o
  -9  13   1       7682.14       7390.30       377.87 o
  -7  13   1      26980.51      27257.81       646.61 o
  -5  13   1      23061.50      26801.60       721.53 o
  -3  13   1      11053.93      12274.17       412.46 o
  -1  13   1       2103.50       2476.18       194.28 o
   1  13   1      58689.01      61792.53      1093.32 o
   3  13   1      42460.94      41709.64       782.86 o
   5  13   1      38612.49      41417.11      1014.64 o
   7  13   1      56040.23      56931.54      1213.06 o
   9  13   1       1570.24       1438.33       228.31 o
  11  13   1       4756.26       4217.07       301.63 o
  13  13   1      10675.07      10767.12       468.36 o
  15  13   1        325.33        511.73       224.13 o
  17  13   1       4331.82       4743.51       323.03 o
  19  13   1      24626.65      22793.84       763.19 o
  21  13   1        637.85        935.50       341.28 o
  23  13   1       2067.64       1748.55       398.19 o
  25  13   1       8889.28       8957.78       555.01 o
  27  13   1       8772.11       8442.18       612.68 o
  29  13   1        687.49       1128.79       516.84 o
 -28  14   1       1570.56       1571.93       650.98 o
 -26  14   1        822.73        392.15       436.27 o
 -24  14   1       2538.71       2656.94       433.51 o
 -22  14   1        297.51        303.66       357.67 o
 -20  14   1        784.10        708.85       331.82 o
 -18  14   1       2664.88       2397.20       318.99 o
 -16  14   1      25086.87      26155.94       729.46 o
 -14  14   1       9351.44       8644.38       459.58 o
 -12  14   1      22096.51      23467.97       709.59 o
 -10  14   1      12058.38      13165.91       597.96 o
  -8  14   1       8585.63       8796.94       500.20 o
  -6  14   1        162.24        488.84       207.56 o
  -4  14   1       3069.80       2045.17       222.12 o
  -2  14   1      14688.41      14134.67       481.53 o
   0  14   1     142403.77     147259.16      2545.81 o
   2  14   1      26163.16      24780.73       610.43 o
   4  14   1      18030.26      20259.70       596.10 o
   6  14   1       5167.59       5456.54       316.42 o
   8  14   1      10207.96      10615.11       599.16 o
  10  14   1       2045.09       1690.52       256.39 o
  12  14   1        825.81        949.42       239.04 o
  14  14   1       1745.47       1163.58       254.55 o
  16  14   1      23479.86      22944.71       730.15 o
  18  14   1       1462.03       1072.54       273.31 o
  20  14   1      13460.49      13595.23       631.57 o
  22  14   1       2133.24       2457.68       421.07 o
  24  14   1       6398.98       6865.44       505.45 o
  26  14   1       8105.18       7942.97       602.47 o
  28  14   1       3174.68       3328.59       548.84 o
 -27  15   1        102.78         66.57       494.81 o
 -25  15   1       3128.98       3048.37       479.85 o
 -23  15   1        818.31        794.09       408.20 o
 -21  15   1       1397.53       1084.63       427.77 o
 -19  15   1      12674.73      14360.30       623.02 o
 -17  15   1       3680.56       3631.65       338.79 o
 -15  15   1       4576.54       5999.50       474.44 o
 -13  15   1      34783.95      34364.88       931.55 o
 -11  15   1      55911.70      59280.79      1301.77 o
  -9  15   1     226486.47     239076.12      4346.26 o
  -7  15   1      83592.32      85630.68      1745.16 o
  -5  15   1      25536.35      26908.07       678.20 o
  -3  15   1      48317.61      50827.62      1042.10 o
  -1  15   1       4944.11       4817.47       279.23 o
   1  15   1        772.12        468.28       201.71 o
   3  15   1      22778.01      21157.19       642.86 o
   5  15   1      58379.91      58003.20      1255.10 o
   7  15   1     278532.06     299203.50      5319.49 o
   9  15   1     122211.60     132672.33      2790.68 o
  11  15   1       5977.26       6370.85       428.29 o
  13  15   1       8172.60       8465.01       422.48 o
  15  15   1       8310.40       9054.17       514.26 o
  17  15   1      20256.48      20077.32       726.52 o
  19  15   1       6431.90       5962.41       434.02 o
  21  15   1       2022.46       2300.74       398.36 o
  23  15   1        567.88        360.50       410.47 o
  25  15   1       4195.48       2698.18       530.53 o
  27  15   1       1165.85        929.78       505.62 o
 -26  16   1        596.69        870.74       528.47 o
 -24  16   1       4317.96       3847.47       516.17 o
 -22  16   1        212.88        113.78       396.75 o
 -20  16   1      16096.41      15147.97       728.85 o
 -18  16   1       5421.12       5250.86       395.97 o
 -16  16   1      18717.51      18106.09       741.40 o
 -14  16   1      40496.91      42164.11      1086.50 o
 -12  16   1      14691.75      16049.05       656.64 o
 -10  16   1      36878.21      40947.00      1015.06 o
  -8  16   1       5392.26       4701.02       346.20 o
  -6  16   1      12995.30      12767.60       562.60 o
  -4  16   1      25529.29      26560.16       752.63 o
  -2  16   1       5430.35       5932.09       352.06 o
   0  16   1      28182.96      28364.34       786.86 o
   2  16   1       9510.92      10580.36       507.55 o
   4  16   1       7106.55       7246.03       393.20 o
   6  16   1      72035.47      75982.45      1577.31 o
   8  16   1       9815.93      10885.90       559.38 o
  10  16   1      40441.57      44215.82      1085.08 o
  12  16   1       2617.33       3313.17       318.20 o
  14  16   1       1643.70       1408.63       303.67 o
  16  16   1       3479.92       3037.98       345.97 o
  18  16   1        381.06        427.70       314.75 o
  20  16   1       1199.13       1399.28       390.87 o
  22  16   1       8367.36       8528.01       553.04 o
  24  16   1       1749.70       1304.55       506.60 o
  26  16   1        231.05        491.43       507.09 o
 -25  17   1        158.87       -263.91       487.63 o
 -23  17   1        270.62        397.53       445.97 o
 -21  17   1       2254.30       2191.14       519.52 o
 -19  17   1        607.34       1424.48       424.04 o
 -17  17   1        973.06       1037.68       329.46 o
 -15  17   1       1336.40       1089.57       318.45 o
 -13  17   1       2757.29       2873.28       358.12 o
 -11  17   1      29864.32      34106.03       933.55 o
  -9  17   1      12759.02      14122.25       633.52 o
  -7  17   1      14106.91      13849.20       822.22 o
  -5  17   1       7987.32       8302.60       451.95 o
  -3  17   1       9841.88      10426.32       538.59 o
  -1  17   1      13651.29      14004.58       581.69 o
   1  17   1        986.06       1343.53       277.94 o
   3  17   1        581.56        189.14       255.52 o
   5  17   1      35823.34      34796.84       935.00 o
   7  17   1      20085.69      19285.75       708.31 o
   9  17   1       1172.90        882.26       298.88 o
  11  17   1       9657.18      10165.72       566.76 o
  13  17   1       1809.24       2340.56       328.81 o
  15  17   1       1417.60       1186.48       353.27 o
  17  17   1       2736.88       2100.08       388.81 o
  19  17   1       6102.04       6264.89       530.48 o
  21  17   1       2861.20       2173.35       482.89 o
  23  17   1        675.01       1044.29       467.32 o
  25  17   1        147.85       -215.71       509.12 o
 -24  18   1       1359.90       1801.41       525.73 o
 -22  18   1       6808.84       8402.74       601.44 o
 -20  18   1      47984.88      53909.25      1326.71 o
 -18  18   1       2806.06       2966.44       587.59 o
 -16  18   1       3773.99       3962.68       393.11 o
 -14  18   1        798.45        508.98       349.31 o
 -12  18   1       2420.25       2613.20       371.09 o
 -10  18   1       3788.77       3743.68       379.60 o
  -8  18   1       7295.94       8327.92       878.88 o
  -6  18   1      20401.34      20885.06       740.31 o
  -4  18   1       1191.18       1549.48       306.14 o
  -2  18   1      15425.62      16307.87       655.12 o
   0  18   1      28052.36      29544.76       820.77 o
   2  18   1       4044.74       4674.03       361.52 o
   4  18   1       5866.00       5215.51       379.36 o
   6  18   1       1464.43       1286.85       314.92 o
   8  18   1      60878.52      66781.20      1493.94 o
  10  18   1      22387.33      23372.49       801.98 o
  12  18   1       4296.23       4076.54       420.85 o
  14  18   1       6104.24       6295.96       424.59 o
  16  18   1       1966.37       1259.63       354.48 o
  18  18   1       6081.95       6583.33       802.61 o
  20  18   1      18888.74      21274.37       889.41 o
  22  18   1        456.29        467.46       505.93 o
  24  18   1       2389.90       2424.75       588.16 o
 -23  19   1       3621.09       4431.17       616.98 o
 -21  19   1       4371.99       4014.49       557.06 o
 -19  19   1      22368.54      27783.87      1148.14 o
 -17  19   1       1458.22       1950.19       402.91 o
 -15  19   1        106.01       -159.24       385.61 o
 -13  19   1       4592.40       5128.29       461.56 o
 -11  19   1      27170.79      28117.74       925.46 o
  -9  19   1      10853.14      10968.90       583.75 o
  -7  19   1      24725.80      26927.32       865.76 o
  -5  19   1      13881.02      14256.59       658.59 o
  -3  19   1       3056.82       2727.23       347.66 o
  -1  19   1      15573.77      14686.67       656.42 o
   1  19   1       3449.55       2541.04       392.98 o
   3  19   1       3675.15       3330.68       361.95 o
   5  19   1       9201.42       8644.49       478.36 o
   7  19   1      28882.73      30983.68       923.59 o
   9  19   1       5334.26       5950.17       435.38 o
  11  19   1      11146.60      10770.72       592.45 o
  13  19   1       6732.42       6443.64       444.58 o
  15  19   1        795.24        869.25       418.43 o
  17  19   1       5114.64       5055.81       596.58 o
  19  19   1       4225.20       4731.28       527.13 o
  21  19   1      16418.13      18660.89      1408.68 o
  23  19   1       6913.37       7114.23       681.42 o
 -22  20   1       1856.86       1408.59       584.00 o
 -20  20   1      12977.46      14545.01      1768.45 o
 -18  20   1      29658.65      31715.00      1253.12 o
 -16  20   1       1183.31       1423.89       409.54 o
 -14  20   1        853.85        248.52       411.83 o
 -12  20   1      19267.62      23900.28       984.63 o
 -10  20   1      15701.23      16636.11       801.82 o
  -8  20   1       6670.92       6710.05       478.42 o
  -6  20   1       5853.29       6866.73       464.48 o
  -4  20   1       8316.35       7371.03       469.43 o
  -2  20   1      49922.40      53951.03      1297.60 o
   0  20   1      12211.08      12564.30       988.60 o
   2  20   1      29003.64      28957.13       898.56 o
   4  20   1       3791.12       4139.74       589.21 o
   6  20   1       1477.52       1473.69       361.51 o
   8  20   1      14626.13      16290.90       832.36 o
  10  20   1        703.97       1199.80       382.33 o
  12  20   1       1120.93       1079.03       440.44 o
  14  20   1       2295.01       2338.28       436.75 o
  16  20   1       2965.52       2679.54       431.05 o
  18  20   1       8825.91       8663.08       627.55 o
  20  20   1       2422.66       2513.51       613.12 o
  22  20   1        856.46        871.52       602.56 o
 -21  21   1        167.82       -201.40       681.15 o
 -19  21   1       5286.01       6160.28       844.25 o
 -17  21   1       3926.36       2965.29       582.81 o
 -15  21   1       1871.49       1134.12       519.53 o
 -13  21   1       2067.45       2651.11       457.48 o
 -11  21   1      52157.39      55703.13      1547.90 o
  -9  21   1      68095.41      70240.98      1815.19 o
  -7  21   1       9292.08      11781.12       614.56 o
  -5  21   1        142.11        309.54       358.48 o
  -3  21   1       1306.78       1095.61       362.34 o
  -1  21   1       5353.74       4795.22       659.07 o
   1  21   1       3105.80       3026.82       397.86 o
   3  21   1       1994.75       1983.22       381.85 o
   5  21   1       1349.98       1500.29       379.39 o
   7  21   1       1477.12       1402.48       388.56 o
   9  21   1       3941.08       3677.71       484.89 o
  11  21   1       3831.19       3893.24       466.99 o
  13  21   1      11976.07      12913.04       812.92 o
  15  21   1       2772.66       2633.73       443.20 o
  17  21   1        669.47       -171.92       545.53 o
  19  21   1        294.85        883.43       674.40 o
 -18  22   1         22.13       -576.74       889.65 o
 -16  22   1        650.17        394.39       518.32 o
 -14  22   1       4944.30       5438.49       507.42 o
 -12  22   1      39523.50      42845.84      1244.58 o
 -10  22   1       7779.08       7268.35       539.47 o
  -8  22   1       9875.26       9191.72       562.92 o
  -6  22   1       6597.60       5237.69       485.11 o
  -4  22   1       8884.62       9474.42       602.23 o
  -2  22   1      21341.18      22533.31       940.58 o
   0  22   1      38546.05      38199.24      1329.71 o
   2  22   1       2248.15       2278.76       457.10 o
   4  22   1       4690.80       4535.92       690.11 o
   6  22   1        301.87        272.49       398.59 o
   8  22   1      12508.48      12014.00       638.83 o
  10  22   1       3289.26       3643.42       479.73 o
  12  22   1       6615.42       6907.24       551.63 o
  14  22   1        130.23       -465.99       465.99 o
  16  22   1       1400.44       1439.99       606.05 o
  18  22   1        314.88         64.97       693.04 o
 -17  23   1       1044.67       1618.18       725.92 o
 -15  23   1       3585.15       4791.98       992.60 o
 -13  23   1       9533.80       9043.95       622.24 o
 -11  23   1      11445.65      10950.98       797.37 o
  -9  23   1       1305.56       1356.70       459.12 o
  -7  23   1       9398.15       8557.55       575.10 o
  -5  23   1       1096.02        991.09       510.25 o
  -3  23   1      18803.73      17348.64       821.98 o
  -1  23   1        374.12        693.14       479.00 o
   1  23   1      43142.03      44468.89      1384.97 o
   3  23   1       6799.59       6767.04       531.29 o
   5  23   1         54.71       -288.99       409.85 o
   7  23   1       8547.41       9049.28       698.78 o
   9  23   1        458.42        644.52       446.37 o
  11  23   1       3021.45       3127.20       520.08 o
  13  23   1       2699.66       2067.69       534.07 o
  15  23   1       2903.44       3282.60       646.49 o
 -14  24   1       4450.56       4391.06       610.57 o
 -12  24   1       2394.67       1141.86       569.90 o
 -10  24   1       2703.12       2628.07       570.58 o
  -8  24   1       7569.17       8715.33       605.84 o
  -6  24   1      11903.89      10664.02       721.29 o
  -4  24   1      11323.66      10473.78       648.95 o
  -2  24   1      10908.33       9820.07       615.26 o
   0  24   1      11399.24      12375.26       695.56 o
   2  24   1      11183.15      10624.83       638.16 o
   4  24   1      16085.36      17138.19       892.00 o
   6  24   1      10736.95       9914.58       645.04 o
   8  24   1        668.83        718.92       606.39 o
  10  24   1       6063.13       5586.88       592.46 o
  12  24   1       1629.72       1792.57       535.75 o
  14  24   1       2320.77       1563.96       643.08 o
 -11  25   1       6450.26       6194.10       709.85 o
  -9  25   1      11773.53      11283.40       931.06 o
  -7  25   1       5897.41       5129.93       576.66 o
  -5  25   1        638.37        557.52       491.30 o
  -3  25   1       1058.06        757.75       492.93 o
  -1  25   1         45.23       -318.59       476.97 o
   1  25   1      17393.74      18054.88       881.35 o
   3  25   1       1054.90        547.62       496.29 o
   5  25   1      11473.33      11507.08       796.03 o
   7  25   1      10988.39      11185.67       780.97 o
   9  25   1       8152.20       7703.89       710.84 o
  -4  26   1        495.91        928.66       548.14 o
  -2  26   1      10091.87      11043.38       700.37 o
   0  26   1      29393.57      34607.90      1235.35 o
   2  26   1       2946.17       3039.16       843.92 o
   4  26   1         56.23       -462.01       574.25 o
  -4 -26   2        515.36        347.28       652.37 o
  -2 -26   2       1209.97       1645.56       889.65 o
   0 -26   2       3409.02       4972.05      1039.32 o
   2 -26   2       1034.28       1699.14       864.77 o
   4 -26   2       1597.11        777.91       717.13 o
 -11 -25   2       2643.76       2707.26       691.50 o
  -9 -25   2       8400.17       8618.50      1535.93 o
  -7 -25   2       6619.53       7552.40       771.90 o
  -5 -25   2       3825.87       5019.94       831.45 o
  -3 -25   2       1678.77       1125.49       621.45 o
  -1 -25   2       1303.39        995.44       599.23 o
   1 -25   2       6535.78       7148.46       736.97 o
   3 -25   2       1012.69        569.57       825.43 o
   5 -25   2       1506.37       1166.50       628.33 o
   7 -25   2       5091.05       4805.78       740.48 o
   9 -25   2       1541.58       2296.56       825.22 o
 -14 -24   2       4028.36       5086.49       598.40 o
 -12 -24   2       3095.86       3843.10       546.26 o
 -10 -24   2       1189.50        945.26       558.17 o
  -8 -24   2       2235.42       1826.38       501.35 o
  -6 -24   2        462.12        464.78       495.66 o
  -4 -24   2       2517.95       1620.46       512.68 o
  -2 -24   2      39947.82      41335.38      1399.78 o
   0 -24   2      37840.58      42045.87      1970.54 o
   2 -24   2       2109.72       2633.26       608.83 o
   4 -24   2       4208.06       4584.34       742.07 o
   6 -24   2       9381.59       9575.08       782.06 o
   8 -24   2      13192.17      13111.45       884.71 o
  10 -24   2       1223.09        894.21       613.99 o
  12 -24   2       2760.17       4430.88       735.71 o
 -17 -23   2       2921.39       2363.37       588.12 o
 -15 -23   2       3850.75       4175.31       558.01 o
 -13 -23   2       7639.41       7575.62       590.63 o
 -11 -23   2      21818.38      22943.24      1002.88 o
  -9 -23   2      18362.19      19082.22       911.33 o
  -7 -23   2      16508.82      19224.80       894.55 o
  -5 -23   2      10739.64      12758.76      1169.90 o
  -3 -23   2      12089.67      12055.43       866.11 o
  -1 -23   2       4747.97       4329.16       526.84 o
   1 -23   2        536.40        698.93       453.09 o
   3 -23   2       5956.25       6135.82       572.28 o
   5 -23   2       2869.92       2185.58       489.66 o
   7 -23   2       2711.54       2369.65       527.51 o
   9 -23   2       6202.04       7516.45       760.78 o
  11 -23   2        771.59       1753.01       605.72 o
  13 -23   2       1438.51        969.33       656.85 o
  15 -23   2       1974.73       1539.05       612.22 o
 -18 -22   2       1260.47       1819.49       584.08 o
 -16 -22   2       2967.86       2438.18       507.10 o
 -14 -22   2       7403.11       7599.96       601.10 o
 -12 -22   2        112.23        437.56       446.28 o
 -10 -22   2       4409.26       4823.53       508.66 o
  -8 -22   2       3318.77       3200.89       444.15 o
  -6 -22   2       1867.32       1245.84       535.65 o
  -4 -22   2       3163.11       2394.65       477.19 o
  -2 -22   2      15761.27      14410.65       923.83 o
   0 -22   2      21366.24      20365.62       952.48 o
   2 -22   2       6966.37       7419.33       506.64 o
   4 -22   2      16991.78      16717.30       855.31 o
   6 -22   2      25476.09      27435.25      1027.21 o
   8 -22   2      17733.12      18536.60       947.81 o
  10 -22   2       5932.60       6158.06       502.30 o
  12 -22   2       5767.08       6217.78       519.63 o
  14 -22   2       2255.29       2977.21       503.39 o
  16 -22   2       1208.48        997.72       636.30 o
  18 -22   2        245.20       -412.60       575.43 o
 -21 -21   2        742.56        668.36       608.38 o
 -19 -21   2      25534.85      27619.93      1354.86 o
 -17 -21   2       7542.74       7431.98       637.90 o
 -15 -21   2       6517.43       6107.26       533.89 o
 -13 -21   2       5557.34       4313.83       483.65 o
 -11 -21   2      24500.96      25196.82       956.79 o
  -9 -21   2       5109.61       4578.71       514.40 o
  -7 -21   2      19779.35      20491.45       770.06 o
  -5 -21   2      10638.54       9270.33       481.27 o
  -3 -21   2       1948.33       2422.77       338.38 o
  -1 -21   2       4522.45       4593.24       438.47 o
   1 -21   2        401.30        332.27       339.54 o
   3 -21   2      10157.02      10426.39       583.93 o
   5 -21   2       8525.48       7864.27       505.83 o
   7 -21   2        783.47        617.68       362.78 o
   9 -21   2      22432.74      24972.62       913.98 o
  11 -21   2        964.89        314.17       411.11 o
  13 -21   2       6901.90       6521.18       556.71 o
  15 -21   2       1452.73        814.00       438.42 o
  17 -21   2        590.65        484.60       481.96 o
  19 -21   2        234.67          9.40       507.29 o
 -22 -20   2       4701.03       5223.44       660.51 o
 -20 -20   2      27849.56      27394.52      2228.21 o
 -18 -20   2       2290.64       4030.14       515.66 o
 -16 -20   2        305.22         67.23       403.04 o
 -14 -20   2      33027.17      32345.28       953.47 o
 -12 -20   2     123972.59     129590.44      3135.71 o
 -10 -20   2      10013.57      10562.44       545.41 o
  -8 -20   2      10805.35      10175.46       507.66 o
  -6 -20   2       3960.15       3518.35       346.17 o
  -4 -20   2       9005.93       8998.15       598.69 o
  -2 -20   2      10769.61       9554.44       538.75 o
   0 -20   2      14455.86      15292.53       618.57 o
   2 -20   2       9735.86      10429.08       673.75 o
   4 -20   2       2336.27       2484.92       354.06 o
   6 -20   2       2156.85       1796.17       354.75 o
   8 -20   2       1636.23       1060.32       354.77 o
  10 -20   2      21704.93      23435.72      1003.30 o
  12 -20   2      14487.36      16206.42       993.97 o
  14 -20   2       2092.10       2100.86       423.54 o
  16 -20   2       1505.50       1046.07       451.15 o
  18 -20   2       4725.97       5007.70       628.43 o
  20 -20   2       5683.28       4697.99       683.76 o
  22 -20   2        196.92        403.06       607.86 o
 -23 -19   2        210.82        309.70       572.76 o
 -21 -19   2       1206.54        615.33       486.83 o
 -19 -19   2       6880.58       7399.45       498.61 o
 -17 -19   2      13571.76      13136.82       644.22 o
 -15 -19   2        566.81        229.27       359.57 o
 -13 -19   2       6092.07       6618.16       413.35 o
 -11 -19   2      17569.40      18177.95       697.75 o
  -9 -19   2      25027.26      25256.12       758.49 o
  -7 -19   2       5716.80       7125.20       480.67 o
  -5 -19   2      20621.15      19989.62       652.13 o
  -3 -19   2      27818.59      29150.75       778.95 o
  -1 -19   2      11544.29      10824.09       500.25 o
   1 -19   2       4258.38       4030.42       408.08 o
   3 -19   2       2465.79       2810.00       309.35 o
   5 -19   2       8716.28      10489.26       548.02 o
   7 -19   2      11204.88      12923.59       620.73 o
   9 -19   2      13786.79      12872.12       645.91 o
  11 -19   2       4133.89       4095.88       402.17 o
  13 -19   2       1876.09       1254.06       367.18 o
  15 -19   2       5892.21       6477.35       498.42 o
  17 -19   2       4793.62       4182.20       606.27 o
  19 -19   2       1352.01       1319.96       532.07 o
  21 -19   2        819.32       1128.73       509.57 o
  23 -19   2       2081.02       2015.77       616.54 o
 -24 -18   2        254.52        -47.68       511.05 o
 -22 -18   2         75.50         -7.81       445.25 o
 -20 -18   2        814.87        837.83       424.00 o
 -18 -18   2       9658.59       9346.00       557.77 o
 -16 -18   2       3672.20       2969.66       396.61 o
 -14 -18   2      12746.28      13398.09       598.32 o
 -12 -18   2      16689.52      17956.49       649.68 o
 -10 -18   2      46514.30      48729.11      1092.84 o
  -8 -18   2       5338.95       5210.44       340.65 o
  -6 -18   2       8368.92       8935.68       430.34 o
  -4 -18   2       5218.28       4976.95       404.49 o
  -2 -18   2       5894.67       6558.99       500.11 o
   0 -18   2      19936.62      20244.07       627.46 o
   2 -18   2        347.23        252.07       244.40 o
   4 -18   2       2399.87       2260.99       282.22 o
   6 -18   2      48229.20      47899.60      1156.77 o
   8 -18   2      18310.11      18249.64       710.00 o
  10 -18   2        591.28        396.80       309.07 o
  12 -18   2      23840.82      22833.19       795.72 o
  14 -18   2       2956.24       2427.73       374.01 o
  16 -18   2       2420.88       2027.42       416.81 o
  18 -18   2       5393.25       5225.06       490.28 o
  20 -18   2       7001.99       7876.49       740.12 o
  22 -18   2       5338.97       5605.29       567.09 o
  24 -18   2       2450.80       2939.83       620.50 o
 -25 -17   2       8651.80       9458.70       695.92 o
 -23 -17   2        431.40        336.77       443.92 o
 -21 -17   2        653.98        507.41       396.59 o
 -19 -17   2      41717.38      44968.29      1306.42 o
 -17 -17   2       2104.82       3176.91       356.93 o
 -15 -17   2       1703.80       1579.65       308.38 o
 -13 -17   2      27340.07      29006.88       792.63 o
 -11 -17   2      11605.53      11351.82       500.41 o
  -9 -17   2      11921.38      13284.74       540.85 o
  -7 -17   2       4549.69       4575.56       308.79 o
  -5 -17   2       1238.21       1534.03       244.04 o
  -3 -17   2       3287.87       3243.18       318.99 o
  -1 -17   2      12910.39      13907.62       507.70 o
   1 -17   2       4547.67       4421.56       303.01 o
   3 -17   2      14435.84      14198.25       561.12 o
   5 -17   2       9046.82       9237.93       445.59 o
   7 -17   2     114923.90     126482.38      2472.07 o
   9 -17   2       3505.51       3644.63       317.73 o
  11 -17   2       5530.89       4744.28       355.93 o
  13 -17   2      26294.04      29897.66       824.50 o
  15 -17   2       4876.21       4990.75       416.08 o
  17 -17   2       1488.98       1867.31       387.58 o
  19 -17   2       5607.70       5673.90       488.98 o
  21 -17   2       3486.84       4741.08       508.56 o
  23 -17   2       6939.88       7240.06       661.64 o
  25 -17   2        428.20        570.99       581.77 o
 -26 -16   2         84.90       -105.29       493.83 o
 -24 -16   2       8315.90       7662.63       664.71 o
 -22 -16   2       4158.28       3150.95       450.33 o
 -20 -16   2        878.05        736.49       408.07 o
 -18 -16   2      10449.25      10440.72       505.59 o
 -16 -16   2       4096.78       3782.05       348.10 o
 -14 -16   2      12422.04      14329.83       576.99 o
 -12 -16   2         75.65       -197.28       233.01 o
 -10 -16   2       7508.35       8067.49       391.88 o
  -8 -16   2      18767.01      18514.60       732.92 o
  -6 -16   2       1310.68       1395.36       225.10 o
  -4 -16   2      12673.99      12556.65       469.69 o
  -2 -16   2       3286.00       3158.70       277.29 o
   0 -16   2       1402.01       1624.14       227.80 o
   2 -16   2       3672.70       3617.64       266.86 o
   4 -16   2       2538.01       2344.07       251.57 o
   6 -16   2       6560.26       5905.02       315.45 o
   8 -16   2      61850.30      65226.43      1302.07 o
  10 -16   2       9100.39       9386.57       448.82 o
  12 -16   2      13575.41      13684.92       560.00 o
  14 -16   2       1860.56       2338.09       313.38 o
  16 -16   2       2464.56       2268.78       332.09 o
  18 -16   2       3663.01       3563.06       422.92 o
  20 -16   2      12428.84      10706.32       587.31 o
  22 -16   2       1453.14       2260.56       580.33 o
  24 -16   2       1177.67       1217.86       579.74 o
  26 -16   2       2379.70       2308.63       670.16 o
 -27 -15   2       1799.62       2242.52       520.59 o
 -25 -15   2        609.07        444.23       438.82 o
 -23 -15   2       6984.00       5926.67       503.20 o
 -21 -15   2       1880.04       1139.00       341.23 o
 -19 -15   2       5126.78       5463.71       389.62 o
 -17 -15   2      11273.84      11035.59       568.86 o
 -15 -15   2      30728.38      31616.26       816.32 o
 -13 -15   2      49877.93      52736.96      1177.23 o
 -11 -15   2      23140.95      27156.17       703.37 o
  -9 -15   2      30248.63      31851.26       766.61 o
  -7 -15   2       3401.54       2863.76       248.74 o
  -5 -15   2      11298.64      11071.43       439.60 o
  -3 -15   2       2192.56       2636.30       266.30 o
  -1 -15   2        464.43        541.32       189.72 o
   1 -15   2       1775.19       1311.81       203.15 o
   3 -15   2      18457.76      19648.39       549.35 o
   5 -15   2       7162.52       7614.30       362.23 o
   7 -15   2      25618.84      24543.92       695.72 o
   9 -15   2      47629.90      47900.58      1053.20 o
  11 -15   2      10846.78      11767.90       497.58 o
  13 -15   2      12300.63      12312.61       559.20 o
  15 -15   2       7328.45       7218.96       418.88 o
  17 -15   2       1700.19       1110.46       316.90 o
  19 -15   2       7530.98       7312.83       492.11 o
  21 -15   2        237.38       -205.87       401.95 o
  23 -15   2       2614.92       2417.72       459.12 o
  25 -15   2       1406.17       1311.93       570.43 o
  27 -15   2       1113.97        827.04       799.88 o
 -28 -14   2       1158.41       1374.95       481.22 o
 -26 -14   2         96.61        597.72       409.13 o
 -24 -14   2       2496.04       2121.37       406.01 o
 -22 -14   2         86.61        499.77       323.17 o
 -20 -14   2       2975.91       3217.91       380.01 o
 -18 -14   2       1503.86       2709.43       312.38 o
 -16 -14   2       3838.12       4507.82       389.73 o
 -14 -14   2      14077.28      15084.26       535.79 o
 -12 -14   2       1664.73       1291.31       262.61 o
 -10 -14   2       3616.49       3371.98       258.20 o
  -8 -14   2       9140.41       9941.62       415.53 o
  -6 -14   2      14663.57      14588.33       536.70 o
  -4 -14   2      29561.15      28628.10       661.38 o
  -2 -14   2        133.21        358.43       219.96 o
   0 -14   2       6371.20       5430.07       283.54 o
   2 -14   2       1340.29       1876.84       204.61 o
   4 -14   2      24928.81      27258.64       669.97 o
   6 -14   2      30146.89      29711.78       662.70 o
   8 -14   2      10691.35      11094.19       439.80 o
  10 -14   2       8127.93       8833.15       418.00 o
  12 -14   2       2777.39       3116.18       277.23 o
  14 -14   2       1797.65       1437.80       269.84 o
  16 -14   2       6853.42       7331.78       397.05 o
  18 -14   2      26599.02      29087.96      1006.33 o
  20 -14   2       2651.58       2432.28       384.30 o
  22 -14   2        152.45        268.37       448.68 o
  24 -14   2       5094.48       4664.93       467.90 o
  26 -14   2       3144.48       1570.40       735.83 o
  28 -14   2       2004.86       1383.51       639.40 o
 -29 -13   2        946.89       1675.84       554.95 o
 -27 -13   2       2386.54       1536.10       429.00 o
 -25 -13   2        466.27        496.12       399.73 o
 -23 -13   2       7967.36       7960.92       472.16 o
 -21 -13   2       7392.65       7699.50       430.32 o
 -19 -13   2         73.99        574.48       301.80 o
 -17 -13   2       2630.54       2311.02       316.92 o
 -15 -13   2      10718.56      10627.77       509.01 o
 -13 -13   2       6963.24       6379.01       369.41 o
 -11 -13   2       5867.29       6751.07       332.54 o
  -9 -13   2      20596.55      21635.57       620.39 o
  -7 -13   2      10114.04      11574.14       445.42 o
  -5 -13   2      70441.64      72712.73      1323.07 o
  -3 -13   2      74900.98      76389.52      1519.42 o
  -1 -13   2       7688.26       7167.43       330.13 o
   1 -13   2     105208.84     101695.35      1829.64 o
   3 -13   2      23342.40      23668.81       530.19 o
   5 -13   2      74954.45      79361.49      1389.71 o
   7 -13   2       8021.32       8507.73       357.25 o
   9 -13   2      14540.85      15837.93       508.84 o
  11 -13   2      16811.39      17485.61       527.60 o
  13 -13   2       1262.74        929.98       230.23 o
  15 -13   2       6310.94       6921.84       395.29 o
  17 -13   2       3750.33       3307.14       318.92 o
  19 -13   2      33320.89      34272.87       831.69 o
  21 -13   2       8367.62       9206.13       489.09 o
  23 -13   2      30900.37      34139.79       994.16 o
  25 -13   2      21126.51      21111.71       986.41 o
  27 -13   2      10376.84      11271.12       901.25 o
  29 -13   2       2373.87       2480.60       669.54 o
 -30 -12   2        296.30        488.50       582.28 o
 -28 -12   2       5521.18       5482.51       489.96 o
 -26 -12   2       7205.58       6861.44       493.87 o
 -24 -12   2       1960.17       2011.84       364.81 o
 -22 -12   2       1728.17       1524.53       294.99 o
 -20 -12   2       6134.97       6949.65       357.88 o
 -18 -12   2       1089.20       1023.98       241.46 o
 -16 -12   2      44331.36      42623.11       865.80 o
 -14 -12   2       3858.92       3240.11       244.17 o
 -12 -12   2      20439.05      17880.63       573.03 o
 -10 -12   2      11101.09      11025.07       420.93 o
  -8 -12   2       5285.40       5861.37       294.44 o
  -6 -12   2      12779.87      13413.33       484.28 o
  -4 -12   2     156271.66     148208.66      2807.50 o
  -2 -12   2     102331.45     102564.54      1871.38 o
   0 -12   2      39717.73      42261.72       782.99 o
   2 -12   2      42471.74      40521.62       735.28 o
   4 -12   2     112104.16     112450.17      1847.13 o
   6 -12   2     499455.19     520380.25      7543.93 o
   8 -12   2      48090.79      48626.71       836.92 o
  10 -12   2       8597.23       7913.65       372.58 o
  12 -12   2      10995.26      11427.30       449.05 o
  14 -12   2      15215.62      13836.53       504.38 o
  16 -12   2      21551.08      22367.40       652.50 o
  18 -12   2       5956.79       6817.57       372.72 o
  20 -12   2      28503.38      28634.72       757.06 o
  22 -12   2       6832.02       6033.75       417.72 o
  24 -12   2      15727.01      15051.19       703.99 o
  26 -12   2       2430.27       1914.45       549.85 o
  28 -12   2       7449.90       8260.34       717.64 o
  30 -12   2        576.01        743.22       718.96 o
 -31 -11   2        648.60       1290.70       656.14 o
 -29 -11   2       1685.32       1200.08       548.46 o
 -27 -11   2        373.49        736.27       394.39 o
 -25 -11   2       1466.27       1163.92       351.00 o
 -23 -11   2        184.33        169.20       268.93 o
 -21 -11   2        388.75        320.20       247.52 o
 -19 -11   2      10705.05      10654.35       446.08 o
 -17 -11   2       1244.40       1291.97       196.95 o
 -15 -11   2       1927.80       2309.19       210.08 o
 -13 -11   2      15080.00      15940.97       457.05 o
 -11 -11   2      25766.96      25408.97       558.22 o
  -9 -11   2       5629.63       6244.10       289.80 o
  -7 -11   2      34454.04      36855.71       765.15 o
  -5 -11   2     164513.06     168951.83      2882.05 o
  -3 -11   2      81464.71      86284.70      1508.92 o
  -1 -11   2       9827.13      10025.45       353.58 o
   1 -11   2      68511.18      68625.62      1207.11 o
   3 -11   2       2492.87       2576.11       178.52 o
   5 -11   2       5064.68       4695.99       214.32 o
   7 -11   2     184482.69     200340.12      3196.03 o
   9 -11   2      10599.84      10362.43       363.96 o
  11 -11   2      18673.37      17998.68       571.21 o
  13 -11   2        286.89        -87.56       200.48 o
  15 -11   2      32072.17      33074.39       738.32 o
  17 -11   2      24812.88      26334.75       820.08 o
  19 -11   2      12325.06      12885.32       514.01 o
  21 -11   2        248.19        378.39       265.19 o
  23 -11   2       6291.93       6046.15       462.08 o
  25 -11   2       4923.36       5271.57       494.48 o
  27 -11   2        881.41       1110.33       551.50 o
  29 -11   2       1551.23       1562.34       682.90 o
  31 -11   2        959.10       2075.13      1636.42 o
 -32 -10   2       3117.09       4302.80       908.12 o
 -30 -10   2       3279.35       3790.96       757.59 o
 -28 -10   2      11851.53      13482.87       826.06 o
 -26 -10   2      17727.07      19338.54       763.68 o
 -24 -10   2       2801.97       2250.59       305.47 o
 -22 -10   2       3175.50       3296.77       298.69 o
 -20 -10   2       4699.33       5602.17       311.66 o
 -18 -10   2       6030.01       5181.85       265.09 o
 -16 -10   2      13506.27      13272.60       399.64 o
 -14 -10   2      30240.16      29710.71       601.52 o
 -12 -10   2      17971.62      17607.00       488.64 o
 -10 -10   2      34091.27      34917.54       698.28 o
  -8 -10   2      17069.92      18845.58       438.46 o
  -6 -10   2      44277.18      46500.48       984.37 o
  -4 -10   2      68459.54      64384.66      1027.03 o
  -2 -10   2      54398.94      54914.98       885.67 o
   0 -10   2      21477.53      25078.85       525.27 o
   2 -10   2      10328.62      10025.26       290.62 o
   4 -10   2      20082.10      20207.34       408.58 o
   6 -10   2       4182.06       3431.81       202.40 o
   8 -10   2      60007.77      58680.14       963.13 o
  10 -10   2      55190.04      56539.04      1106.14 o
  12 -10   2      21382.46      21862.64       551.92 o
  14 -10   2      21130.12      20536.99       531.44 o
  16 -10   2      13941.78      12962.80       479.68 o
  18 -10   2      40763.11      43629.10       966.62 o
  20 -10   2      20046.31      22237.26       635.36 o
  22 -10   2       2840.92       2743.31       334.77 o
  24 -10   2       3167.78       3444.89       421.02 o
  26 -10   2       8122.86       9115.54       609.35 o
  28 -10   2        682.57       1259.81       742.15 o
  30 -10   2        856.52        807.34       676.60 o
 -31  -9   2       1736.45       2320.60       800.42 o
 -29  -9   2       1890.55       1170.25       555.85 o
 -27  -9   2       3675.38       3550.84       541.50 o
 -25  -9   2        657.20        417.53       348.87 o
 -23  -9   2      63272.80      64549.11      1255.66 o
 -21  -9   2      24895.92      25776.23       668.77 o
 -19  -9   2      29594.69      31291.74       717.24 o
 -17  -9   2        878.57        559.29       161.07 o
 -15  -9   2       4346.87       4911.75       233.31 o
 -13  -9   2     101424.40     100304.95      1548.92 o
 -11  -9   2      10744.61      12291.40       372.69 o
  -9  -9   2      16704.65      16552.22       417.69 o
  -7  -9   2      77338.02      80769.68      1267.84 o
  -5  -9   2     323407.03     333469.22      4599.50 o
  -3  -9   2     182070.23     203309.61      2822.43 o
  -1  -9   2      25169.24      25603.18       450.67 o
   1  -9   2      20257.11      20392.16       380.65 o
   3  -9   2     116333.33     118111.84      1765.71 o
   5  -9   2      88022.40      81835.50      1373.59 o
   7  -9   2      25079.63      28691.82       532.27 o
   9  -9   2       3203.83       3805.11       276.89 o
  11  -9   2       4767.91       4686.03       233.92 o
  13  -9   2      23609.34      25377.03       583.69 o
  15  -9   2      20228.03      20489.67       649.47 o
  17  -9   2       3687.91       4464.88       270.12 o
  19  -9   2      61491.20      66440.45      1246.36 o
  21  -9   2       1841.88       2369.48       286.07 o
  23  -9   2       2659.62       2470.98       371.57 o
  25  -9   2        514.60       1156.96       390.90 o
  27  -9   2      18682.72      20440.98      1376.19 o
  29  -9   2       1442.31       1331.00       627.78 o
  31  -9   2         41.77       -190.57       813.26 o
 -32  -8   2        117.48        278.92       772.07 o
 -30  -8   2        322.94        503.19       552.37 o
 -28  -8   2       1920.42       2102.76       520.42 o
 -26  -8   2       5391.40       4456.21       477.16 o
 -24  -8   2       3650.65       3466.25       324.47 o
 -22  -8   2        724.39        477.03       224.45 o
 -20  -8   2      53133.61      54078.76      1041.42 o
 -18  -8   2      13796.01      13868.07       494.64 o
 -16  -8   2      21489.32      19778.99       453.84 o
 -14  -8   2      12496.51      11997.18       431.76 o
 -12  -8   2      13840.78      14161.97       375.92 o
 -10  -8   2      18933.88      20863.06       431.10 o
  -8  -8   2      13527.66      13461.96       310.14 o
  -6  -8   2     127952.64     138381.62      1978.06 o
  -4  -8   2     113052.66     128885.15      1734.48 o
  -2  -8   2      14222.55      16123.19       285.89 o
   0  -8   2      44253.34      45328.45       651.18 o
   2  -8   2      14675.76      12337.83       238.80 o
   4  -8   2      27928.86      26678.77       458.27 o
   6  -8   2      66298.10      56623.74       904.42 o
   8  -8   2     397612.16     380189.91      5127.77 o
  10  -8   2      88349.47      90531.76      1514.54 o
  12  -8   2      33411.91      33217.32       656.40 o
  14  -8   2        943.23       1104.68       180.95 o
  16  -8   2      27326.06      28114.93       644.36 o
  18  -8   2      13449.83      12597.06       467.93 o
  20  -8   2      31922.69      30773.93       733.68 o
  22  -8   2        497.93        192.35       411.36 o
  24  -8   2       1251.46       1185.56       358.45 o
  26  -8   2       5930.77       5150.46       530.70 o
  28  -8   2       1794.93        336.87       626.12 o
  30  -8   2       1974.35        835.84       652.10 o
  32  -8   2        366.26       -695.78       695.78 o
 -33  -7   2       1279.27       2300.08       816.77 o
 -31  -7   2         87.04        322.94       709.31 o
 -29  -7   2       2902.47       2471.08       541.06 o
 -27  -7   2       3327.21       3308.21       532.13 o
 -25  -7   2      10497.78      10813.15       533.92 o
 -23  -7   2        142.53        289.52       242.44 o
 -21  -7   2        615.92        903.84       211.02 o
 -19  -7   2      20262.91      19622.30       515.44 o
 -17  -7   2       4171.10       3799.47       228.10 o
 -15  -7   2       6189.91       6642.16       257.56 o
 -13  -7   2       8642.85       8351.57       272.49 o
 -11  -7   2      23374.22      22940.33       450.93 o
  -9  -7   2      64450.11      66449.91       937.98 o
  -7  -7   2       4566.17       5841.89       186.43 o
  -5  -7   2      10620.95      12801.02       252.59 o
  -3  -7   2      66359.00      68181.38       942.38 o
  -1  -7   2      47740.43      44925.29       630.43 o
   1  -7   2     164916.41     175439.17      2163.52 o
   3  -7   2      64119.70      67521.89       876.94 o
   5  -7   2      97227.37      95246.78      1274.33 o
   7  -7   2     643982.19     640320.75      7944.12 o
   9  -7   2     182640.42     186277.72      2506.90 o
  11  -7   2      50752.36      49739.55       934.26 o
  13  -7   2     191574.33     195140.16      3337.86 o
  15  -7   2      27925.31      26900.07       591.37 o
  17  -7   2       3943.13       4269.11       255.33 o
  19  -7   2       1023.31        833.11       208.22 o
  21  -7   2      21006.81      22296.25       668.94 o
  23  -7   2       1120.44       1268.88       503.88 o
  25  -7   2       3551.55       4004.22       463.63 o
  27  -7   2       1068.60        849.23       453.56 o
  29  -7   2       1771.75       1976.50       621.03 o
  31  -7   2        322.98       -721.93       721.93 o
  33  -7   2        847.77       -381.45      1294.92 o
 -34  -6   2       1015.47        972.45       969.01 o
 -32  -6   2        423.32        772.18       756.26 o
 -30  -6   2       1693.79       2318.71       980.95 o
 -28  -6   2       1474.92        793.20       682.54 o
 -26  -6   2       8472.92       8657.65       831.45 o
 -24  -6   2       4174.33       4132.47       343.69 o
 -22  -6   2        900.86       1030.93       254.61 o
 -20  -6   2      27965.96      27065.24       640.00 o
 -18  -6   2      14405.86      15604.24       443.22 o
 -16  -6   2       3151.21       3171.55       196.28 o
 -14  -6   2       9673.00      10394.04       288.21 o
 -12  -6   2       7440.34       8580.05       249.91 o
 -10  -6   2      12018.17      10002.57       257.97 o
  -8  -6   2       9492.71       9644.83       201.74 o
  -6  -6   2       6930.51       8663.04       185.28 o
  -4  -6   2     103620.57     104080.39      1354.41 o
  -2  -6   2      54511.77      64864.02       867.57 o
   0  -6   2      17728.28      15551.16       256.66 o
   2  -6   2      89326.22      89759.10      1180.50 o
   4  -6   2      10423.06      10714.35       192.89 o
   6  -6   2      34676.48      32563.11       494.58 o
   8  -6   2      96883.16     102326.30      1284.04 o
  10  -6   2      11335.35       9442.12       268.09 o
  12  -6   2      23644.80      23973.85       519.18 o
  14  -6   2       6549.49       6118.02       281.38 o
  16  -6   2      11176.98      12042.53       400.85 o
  18  -6   2      23234.99      24655.06       653.88 o
  20  -6   2      11033.85      11332.17       537.96 o
  22  -6   2       8763.84       8221.55       509.60 o
  24  -6   2      16632.63      17148.80       965.13 o
  26  -6   2       7011.37       8599.78       727.49 o
  28  -6   2       1258.26        786.04       598.65 o
  30  -6   2        601.34        670.92       633.61 o
  32  -6   2       2588.07       2943.77       746.36 o
 -33  -5   2       5403.50       5913.67       915.85 o
 -31  -5   2       1209.67        863.33      1035.46 o
 -29  -5   2       8512.82       8621.97       703.62 o
 -27  -5   2       6316.49       6058.46       798.19 o
 -25  -5   2       4228.65       3228.02       431.24 o
 -23  -5   2       6911.70       5702.31       316.32 o
 -21  -5   2      23931.18      22143.70       665.50 o
 -19  -5   2      12518.75      14253.93       470.93 o
 -17  -5   2      40297.53      39195.40       767.33 o
 -15  -5   2       2075.70       1883.06       157.99 o
 -13  -5   2      39946.52      37836.68       656.49 o
 -11  -5   2     181476.92     176264.28      2621.68 o
  -9  -5   2      26803.56      23507.28       406.26 o
  -7  -5   2      59018.94      60032.27       834.28 o
  -5  -5   2      37291.04      40509.02       528.60 o
  -3  -5   2      15307.01      16588.77       274.14 o
  -1  -5   2      75463.53      82207.73      1041.56 o
   1  -5   2      69158.02      73581.52       962.94 o
   3  -5   2       1935.51       1961.56        75.77 o
   5  -5   2      42126.61      46310.72       572.10 o
   9  -5   2      45611.37      47963.81       720.10 o
  11  -5   2      87159.66      87327.75      1369.88 o
  13  -5   2      17126.23      17928.46       429.34 o
  15  -5   2      41555.28      40292.34       774.02 o
  17  -5   2      18279.65      16892.42       520.36 o
  19  -5   2         62.89         -2.73       248.45 o
  21  -5   2      19248.85      20237.56       755.47 o
  23  -5   2       9516.69       8370.97       522.24 o
  25  -5   2       2379.55       2461.49       439.81 o
  27  -5   2        109.26        369.37       443.98 o
  29  -5   2        986.37       1230.86       612.32 o
  31  -5   2        181.26        908.35       767.74 o
  33  -5   2       1846.32       2878.22       946.56 o
 -34  -4   2       5205.99       5484.41       939.02 o
 -32  -4   2        478.21        620.01       738.50 o
 -30  -4   2       1669.02       1805.13       683.39 o
 -28  -4   2       3592.59       3116.84       487.77 o
 -26  -4   2       2226.34       1257.32       364.83 o
 -24  -4   2        187.17       -271.52       271.52 o
 -22  -4   2       4190.61       4272.31       325.03 o
 -20  -4   2       8501.22       5907.55       306.76 o
 -18  -4   2      36147.12      37190.96       776.76 o
 -16  -4   2      29555.32      32413.70       665.20 o
 -14  -4   2      12075.64      10468.72       277.75 o
 -12  -4   2     284393.03     275200.44      3911.43 o
 -10  -4   2       1360.38       1127.33        85.02 o
  -8  -4   2     105180.72      97205.63      1326.87 o
  -6  -4   2       5679.77       4293.99       117.99 o
  -4  -4   2      14855.62      15675.86       241.92 o
  -2  -4   2      60712.99      72209.73       948.39 o
   0  -4   2      25261.06      36856.71       497.23 o
   2  -4   2       4353.69       4363.99        99.68 o
   4  -4   2      50650.66      48381.75       620.72 o
   6  -4   2       4777.90       4230.00       111.12 o
   8  -4   2      34204.34      34406.92       494.64 o
  10  -4   2       6508.65       8130.19       208.47 o
  12  -4   2        358.23        128.35       101.06 o
  14  -4   2      20181.83      18295.46       474.85 o
  16  -4   2      34459.48      32846.69       724.59 o
  18  -4   2      25351.81      26366.21       794.78 o
  20  -4   2      39947.07      39670.45      1086.41 o
  22  -4   2       9337.46      10332.10       821.51 o
  24  -4   2       7567.81       7222.79       593.26 o
  26  -4   2       3112.94       4285.47       516.39 o
  28  -4   2       2576.01       2860.86       518.66 o
  30  -4   2        121.24        133.49       617.19 o
  32  -4   2        306.00        938.63       791.58 o
  34  -4   2        119.95       -855.82       855.82 o
 -33  -3   2        911.52       -450.49       772.61 o
 -31  -3   2      12680.79      13986.38      1093.46 o
 -29  -3   2       4067.31       5432.45       908.94 o
 -27  -3   2        413.79        290.65       341.31 o
 -25  -3   2       4546.76       5292.84       381.49 o
 -23  -3   2        819.68       1063.32       229.03 o
 -21  -3   2      12166.81      11386.83       446.72 o
 -19  -3   2      19284.29      17095.20       493.03 o
 -17  -3   2     142192.69     135213.08      2127.90 o
 -15  -3   2     101015.36     100288.96      1637.82 o
 -13  -3   2     193323.62     202870.08      2787.08 o
 -11  -3   2      49467.02      48844.63       744.68 o
  -9  -3   2      18503.17      17762.49       299.85 o
  -7  -3   2     160277.58     160023.19      2170.78 o
  -5  -3   2     321901.22     377742.56      4729.90 o
  -3  -3   2      53001.32      56985.09       727.72 o
  -1  -3   2       2946.53       2168.49        68.66 o
   1  -3   2      22963.15      21153.29       296.85 o
   3  -3   2      44919.79      37406.17       453.73 o
   5  -3   2        401.09        427.19        39.55 o
   7  -3   2      52845.66      44146.85       566.98 o
   9  -3   2      86551.24      82463.88      1047.81 o
  11  -3   2      10975.18      11275.05       270.70 o
  13  -3   2      24679.22      25378.24       494.67 o
  15  -3   2      21324.59      18973.50       496.95 o
  17  -3   2      34100.03      28007.86       697.29 o
  19  -3   2       6985.30       6590.25       601.42 o
  21  -3   2       1362.63       1166.26       311.10 o
  23  -3   2       6960.80       6082.50       468.91 o
  25  -3   2       8822.28       8050.36       538.84 o
  27  -3   2        990.44       1632.33       448.53 o
  29  -3   2       3444.78       2676.73       542.86 o
  31  -3   2       1149.36       -251.26       811.94 o
  33  -3   2       1905.83        447.83       836.64 o
 -34  -2   2       2409.50       4243.31       936.45 o
 -32  -2   2       4349.85       5101.82       899.96 o
 -30  -2   2      32160.87      35932.39      1699.98 o
 -28  -2   2      19155.41      18701.93      1219.55 o
 -26  -2   2        384.97        404.16       305.00 o
 -24  -2   2      20094.53      21316.30       732.83 o
 -22  -2   2       5244.43       5133.76       261.32 o
 -20  -2   2       4317.65       3513.73       215.24 o
 -18  -2   2      27965.64      26831.55       557.46 o
 -16  -2   2      74183.41      69499.19      1144.30 o
 -14  -2   2     198603.39     204731.97      2855.18 o
 -12  -2   2      16472.99      15179.99       317.92 o
 -10  -2   2     121283.70     123611.51      1524.87 o
  -8  -2   2      20481.82      18591.83       281.98 o
  -6  -2   2      10827.22      14354.53       223.25 o
  -4  -2   2      25590.64      27400.91       373.95 o
  -2  -2   2      12335.07      16430.55       256.15 o
   0  -2   2       2250.87        838.04        46.99 o
   2  -2   2      64805.62      50694.99       651.21 o
   4  -2   2      10548.65       8556.04       133.52 o
   6  -2   2      80723.79      82436.30       991.25 o
   8  -2   2      17332.13      15677.79       265.25 o
  10  -2   2      78078.52      80852.33      1172.45 o
  12  -2   2     140929.64     136441.41      2102.84 o
  14  -2   2       2876.07       3158.75       273.37 o
  16  -2   2      43165.76      41858.37       996.36 o
  18  -2   2      77205.87      76892.26      1688.52 o
  20  -2   2       8733.28       7780.00       521.66 o
  22  -2   2      16107.65      17235.65       818.24 o
  24  -2   2       3214.75       3479.13       442.01 o
  26  -2   2       3990.23       3913.46       672.17 o
  28  -2   2       6507.48       7862.85       658.27 o
  30  -2   2       1362.33       1356.20       728.51 o
  32  -2   2       2345.55       2629.01       833.39 o
  34  -2   2       2908.78       4568.82      1002.65 o
 -33  -1   2       1461.39       1355.26       819.01 o
 -31  -1   2        894.34        469.64       697.53 o
 -29  -1   2       6493.60       6819.65       791.13 o
 -27  -1   2       1820.88       1147.61       340.55 o
 -25  -1   2        942.73        880.01       294.18 o
 -23  -1   2       2972.45       2452.09       213.85 o
 -21  -1   2       3913.18       3390.40       205.33 o
 -19  -1   2       3881.39       3649.26       205.79 o
 -17  -1   2       5724.77       4958.10       231.67 o
 -15  -1   2      21539.82      21670.10       480.56 o
 -13  -1   2      83210.09      82033.84      1283.15 o
 -11  -1   2      76844.34      73850.39       964.39 o
  -9  -1   2       4129.51       3596.25       106.41 o
  -7  -1   2      62620.90      57541.72       766.12 o
  -5  -1   2     103513.28     121224.13      1871.75 o
  -3  -1   2       6706.16       7060.90       165.45 o
  -1  -1   2      65930.28      53673.50      1357.97 o
   1  -1   2     437182.19     426709.59      8975.52 o
   3  -1   2       1726.36       2241.60        55.68 o
   5  -1   2      23030.52      23834.78       352.93 o
   7  -1   2      39294.19      34821.65       515.57 o
   9  -1   2     110407.46     112934.16      1635.73 o
  11  -1   2      59736.16      62897.08       975.78 o
  13  -1   2      51393.52      48851.96      1022.90 o
  15  -1   2      33964.27      33034.77       837.88 o
  17  -1   2      42961.72      37524.53      1008.66 o
  19  -1   2         37.14       -167.02       233.73 o
  21  -1   2       1626.49       1058.00       299.48 o
  23  -1   2      25085.96      27424.81      1001.82 o
  25  -1   2        150.72         38.39       370.91 o
  27  -1   2       4564.32       4971.39       569.56 o
  29  -1   2       2935.21       3562.25       577.86 o
  31  -1   2       1141.88       1007.45       831.48 o
  33  -1   2        276.90       -746.12       811.91 o
 -34   0   2        768.10        707.29      1863.13 o
 -32   0   2       6428.01       7867.16       911.55 o
 -30   0   2         80.35      -1209.70      1209.70 o
 -28   0   2        165.31       -425.32       425.32 o
 -26   0   2      18764.73      16999.30       685.02 o
 -24   0   2      17244.34      17327.62       551.16 o
 -22   0   2       4307.05       4767.15       252.62 o
 -20   0   2      26156.68      22565.32       552.87 o
 -18   0   2      57692.47      53762.72      1011.37 o
 -16   0   2      21152.91      20120.18       425.77 o
 -14   0   2      25985.04      21640.05       402.95 o
 -12   0   2     218285.91     227106.67      3133.75 o
 -10   0   2      18487.00      16763.85       270.86 o
  -8   0   2       1812.47       1357.92        68.76 o
  -6   0   2      38126.62      35037.68       464.44 o
  -4   0   2     167179.86     112410.45      1700.23 o
  -2   0   2    1428326.38    1221300.38     45340.93 o
   4   0   2     120252.89     111177.21      1461.21 o
   6   0   2     607787.88     585867.94      6964.86 o
   8   0   2     332625.19     313978.47      3920.52 o
  10   0   2        706.34        287.59        65.22 o
  12   0   2      84636.53      78859.35      1152.02 o
  14   0   2     103713.05     107400.19      1638.46 o
  16   0   2      47354.48      45067.41       768.48 o
  18   0   2       1498.30       1558.87       204.71 o
  20   0   2      19381.53      20257.59       532.23 o
  22   0   2        141.53        127.03       335.29 o
  24   0   2       1354.62       1534.26       386.73 o
  26   0   2       8086.08       8135.51       627.78 o
  28   0   2      16015.85      18152.96      1048.85 o
  30   0   2       4039.35       3101.50       664.46 o
  32   0   2        361.56        995.24       782.56 o
  34   0   2       1305.73       1367.45       922.24 o
 -33   1   2       1367.13       1105.66       997.33 o
 -31   1   2        781.49       1798.03       709.81 o
 -29   1   2       6190.84       6038.18       751.12 o
 -27   1   2       2070.83       1957.31       374.66 o
 -25   1   2        875.55        642.24       244.74 o
 -23   1   2       2989.80       2507.01       230.18 o
 -21   1   2       4501.07       3682.97       198.03 o
 -19   1   2       3132.95       2721.76       177.93 o
 -17   1   2       5613.19       4892.69       287.13 o
 -15   1   2      20709.86      21119.62       464.35 o
 -13   1   2      86963.55      85587.12      1217.78 o
 -11   1   2      80306.98      78690.08       967.11 o
  -9   1   2       4086.74       4215.47       111.80 o
  -7   1   2      59983.34      55402.77       705.47 o
  -5   1   2     105971.52     122146.13      1598.26 o
  -3   1   2       9360.17       7843.65       127.94 o
  -1   1   2      66992.37      53724.63      1360.79 o
   1   1   2     422262.44     412175.88      8977.33 o
   3   1   2       1292.27       2159.29        52.49 o
   5   1   2      22515.31      24024.48       322.90 o
   7   1   2      39660.68      35854.51       454.23 o
   9   1   2     103246.81     106624.46      1303.40 o
  11   1   2      56037.61      61046.82       841.20 o
  13   1   2      52472.18      51040.50       819.14 o
  15   1   2      36290.87      33794.27       642.44 o
  17   1   2      42471.59      36361.75       713.62 o
  19   1   2         75.79        166.01       166.04 o
  21   1   2       1498.70       1973.18       222.51 o
  23   1   2      24970.38      25984.50       736.51 o
  25   1   2        248.66        169.35       392.81 o
  27   1   2       4221.17       5451.74       752.46 o
  29   1   2       2568.05       1110.77       746.23 o
  31   1   2       1259.16       1638.41       804.75 o
  33   1   2        247.98       1403.08       845.72 o
 -34   2   2       2500.71       1632.74       848.00 o
 -32   2   2       4484.34       5389.51       850.08 o
 -30   2   2      32073.38      34271.62      1671.18 o
 -28   2   2      18902.38      18769.53       995.28 o
 -26   2   2        533.43        478.01       339.78 o
 -24   2   2      19692.76      20502.19       753.72 o
 -22   2   2       5631.51       5233.40       285.07 o
 -20   2   2       5317.62       4450.01       207.30 o
 -18   2   2      28343.85      26917.52       577.54 o
 -16   2   2      70329.26      65829.70      1217.64 o
 -14   2   2     200657.55     205696.45      3005.10 o
 -12   2   2      16920.71      16756.69       302.79 o
 -10   2   2     120683.16     123810.67      1520.87 o
  -8   2   2      18933.07      18447.44       270.64 o
  -6   2   2      12294.67      13488.97       212.97 o
  -4   2   2      27450.61      28620.52       375.66 o
  -2   2   2      11969.53      15682.87       219.86 o
   0   2   2       2051.32       1169.24        53.96 o
   2   2   2      64793.92      46305.47       646.05 o
   4   2   2       9239.20       7907.32       122.44 o
   6   2   2      83392.94      83724.02       991.25 o
   8   2   2      20592.31      19075.20       274.79 o
  10   2   2      81758.75      88228.10      1041.37 o
  12   2   2     135811.16     128107.97      1866.24 o
  14   2   2       2700.47       2666.52       163.12 o
  16   2   2      42429.12      40513.54       829.61 o
  18   2   2      75063.48      73979.77      1389.40 o
  20   2   2       8557.01       9052.91       413.04 o
  22   2   2      15219.83      14722.66       570.34 o
  24   2   2       3312.16       3626.37       366.94 o
  26   2   2       3441.53       2923.78       397.51 o
  28   2   2       6587.89       6870.17       648.71 o
  30   2   2       1273.83       2139.58      1024.76 o
  32   2   2       2481.14       3340.56       859.42 o
  34   2   2       2991.43       3494.69       964.48 o
 -33   3   2        794.30       2486.60       990.94 o
 -31   3   2      12972.34      12678.78      1033.55 o
 -29   3   2       3920.65       3860.88       597.74 o
 -27   3   2        259.42        474.43       361.94 o
 -25   3   2       4711.98       5116.00       434.66 o
 -23   3   2        749.26       1041.14       242.96 o
 -21   3   2      10811.21      10076.17       454.28 o
 -19   3   2      20605.01      20133.34       505.80 o
 -17   3   2     140116.45     130732.79      2120.94 o
 -15   3   2     103125.44     102027.67      1631.71 o
 -13   3   2     186534.38     196780.30      2927.83 o
 -11   3   2      50156.11      49483.13       680.27 o
  -9   3   2      18886.05      18295.93       278.41 o
  -7   3   2     159335.09     154859.50      1904.23 o
  -5   3   2     323290.62     384245.84      4728.17 o
  -3   3   2      54430.66      55801.51       672.30 o
  -1   3   2       2740.82       2379.72        69.81 o
   1   3   2      22289.82      19763.08       308.79 o
   3   3   2      43809.18      36186.00       468.28 o
   5   3   2        422.83        382.70        39.06 o
   7   3   2      50102.12      41917.48       544.66 o
   9   3   2      85871.44      83439.07      1012.07 o
  11   3   2      10170.62      10671.00       250.54 o
  13   3   2      25426.91      26259.36       495.40 o
  15   3   2      21260.64      19898.19       486.77 o
  17   3   2      31901.46      26475.76       626.05 o
  19   3   2       7514.76       7561.86       596.81 o
  21   3   2        854.94       1061.63       241.68 o
  23   3   2       7860.12       7311.44       446.53 o
  25   3   2       8367.79       8677.67       531.72 o
  27   3   2       1232.18        772.50       419.59 o
  29   3   2       3379.60       2211.04       604.99 o
  31   3   2        883.79       1318.99       662.22 o
  33   3   2       1757.34       1810.03       875.45 o
 -34   4   2       5567.08       5653.33      1234.07 o
 -32   4   2        447.65        816.53       734.29 o
 -30   4   2       1479.48       1768.49       670.57 o
 -28   4   2       3204.51       2256.47       419.66 o
 -26   4   2       1836.17       1420.58       362.86 o
 -24   4   2        292.94        318.27       340.01 o
 -22   4   2       4648.44       4680.22       355.30 o
 -20   4   2       7880.93       6099.15       349.17 o
 -18   4   2      35541.39      36138.18       835.53 o
 -16   4   2      28419.89      29934.29       570.80 o
 -14   4   2      10992.44      10426.83       297.98 o
 -12   4   2     272963.91     263067.34      3704.98 o
 -10   4   2       1367.04       1321.79        82.67 o
  -8   4   2     106054.20      99381.38      1221.15 o
  -6   4   2       6340.41       4953.77       117.69 o
  -4   4   2      14835.83      15829.78       232.55 o
  -2   4   2      67663.30      75508.30       949.41 o
   0   4   2      25741.50      37449.68       478.43 o
   2   4   2       3714.85       3982.89        95.69 o
   4   4   2      52642.24      48869.56       575.33 o
   6   4   2       5188.09       4719.56       103.68 o
   8   4   2      24969.10      26737.73       419.66 o
  10   4   2       6077.64       7833.17       202.83 o
  12   4   2        391.48        302.39       105.06 o
  14   4   2      20684.23      19658.12       668.73 o
  16   4   2      34053.53      32208.53       708.86 o
  18   4   2      25633.11      26421.15       773.97 o
  20   4   2      40487.01      42397.49      1069.89 o
  22   4   2       8735.51       9522.09       694.43 o
  24   4   2       7907.99       7686.05       476.45 o
  26   4   2       3333.97       4087.11       445.38 o
  28   4   2       2745.56       2653.72       557.58 o
  30   4   2        156.60        388.55       573.50 o
  32   4   2        353.55       -797.77       797.77 o
  34   4   2        209.81       1385.02       928.28 o
 -33   5   2       5554.30       4737.84      1972.96 o
 -31   5   2       1282.35       1443.08       714.92 o
 -29   5   2       8657.00       6957.48       562.82 o
 -27   5   2       5966.56       5352.02       472.50 o
 -25   5   2       4759.27       4155.73       410.30 o
 -23   5   2       7300.80       5838.84       349.39 o
 -21   5   2      22605.68      20497.70       793.99 o
 -19   5   2      15956.14      18389.69       537.59 o
 -17   5   2      41239.30      40922.32       998.26 o
 -15   5   2       2608.90       2307.88       183.72 o
 -13   5   2      41098.86      39295.86       638.71 o
 -11   5   2     180472.31     179718.31      2186.47 o
  -9   5   2      32006.42      27864.49       384.09 o
  -7   5   2      61760.21      65379.79       805.55 o
  -5   5   2      35254.46      35886.13       503.58 o
  -3   5   2      10685.38      12206.86       222.13 o
  -1   5   2      73409.51      78799.12      1037.09 o
   1   5   2      72478.34      74917.38       963.26 o
   3   5   2       1963.22       1927.58        69.19 o
   5   5   2      40526.88      44162.68       546.94 o
   7   5   2       7926.77      10898.00       178.83 o
   9   5   2      47716.70      50526.32       615.53 o
  11   5   2      89948.11      90543.91      1451.97 o
  13   5   2      18426.12      19225.76       420.48 o
  15   5   2      39926.22      39462.25       842.83 o
  17   5   2      19091.01      17104.90       521.01 o
  19   5   2        214.57        -30.70       226.66 o
  21   5   2      18642.00      18919.12       654.02 o
  23   5   2       8886.58       7319.80       644.04 o
  25   5   2       2986.06       3370.05       380.50 o
  27   5   2        232.04         74.76       434.32 o
  29   5   2       1083.46       1272.96       492.11 o
  31   5   2        221.43        -71.06       558.96 o
  33   5   2       1440.64       1381.07      1245.40 o
 -34   6   2        956.55       1291.13       653.48 o
 -32   6   2        469.42         35.03       567.84 o
 -30   6   2       1654.10       1342.52       472.16 o
 -28   6   2       1152.09       1328.45       382.07 o
 -26   6   2       9719.93       9152.78       782.63 o
 -24   6   2       3734.39       3141.44       360.81 o
 -22   6   2       1084.62       1228.73       246.57 o
 -20   6   2      29379.33      29265.17       697.24 o
 -18   6   2      13276.13      14443.13       492.13 o
 -16   6   2       2383.07       2306.21       176.02 o
 -14   6   2       8314.07       8816.69       320.51 o
 -12   6   2       7248.08       7837.92       236.16 o
 -10   6   2      12690.58      11058.10       244.81 o
  -8   6   2       7654.54       8034.19       187.99 o
  -6   6   2       7276.27       8141.83       176.91 o
  -4   6   2     104455.50     105783.07      1254.04 o
  -2   6   2      57059.39      66413.71       833.28 o
   0   6   2      18441.26      16077.85       238.27 o
   2   6   2      95649.54      92295.21      1094.03 o
   4   6   2      10198.98       9997.57       175.96 o
   6   6   2      41753.52      39639.77       466.80 o
   8   6   2      95539.50     102091.14      1191.25 o
  10   6   2      11127.45       9294.58       217.96 o
  12   6   2      23169.16      24152.05       541.81 o
  14   6   2       6866.89       6340.20       302.03 o
  16   6   2      11268.53      11898.98       437.14 o
  18   6   2      25076.78      26218.49       715.94 o
  20   6   2      11904.34      11168.56       609.91 o
  22   6   2       9333.83       8191.54       448.33 o
  24   6   2      18668.56      19644.70       744.87 o
  26   6   2       7157.03       7482.64       491.17 o
  28   6   2        922.71        692.04       426.41 o
  30   6   2        631.32       1062.14       540.31 o
  32   6   2       2649.22       2432.03       726.45 o
 -33   7   2       1179.02       1876.46       645.43 o
 -31   7   2         86.17       -423.67       492.34 o
 -29   7   2       3254.93       2966.12       419.97 o
 -27   7   2       4018.49       4063.32       406.73 o
 -25   7   2      10516.56      10108.85       497.13 o
 -23   7   2         76.27        469.52       269.88 o
 -21   7   2        442.37        317.99       219.27 o
 -19   7   2      20252.53      18115.58       568.02 o
 -17   7   2       3731.70       3495.63       232.93 o
 -15   7   2       5682.66       6365.74       257.39 o
 -13   7   2       8120.32       8318.64       286.10 o
 -11   7   2      24118.53      23659.71       425.10 o
  -9   7   2      56179.12      58371.62       880.91 o
  -7   7   2       5984.82       7672.92       177.11 o
  -5   7   2      12360.02      14791.02       232.49 o
  -3   7   2      70000.59      73357.80       876.47 o
  -1   7   2      48023.37      46009.59       583.75 o
   1   7   2     168824.62     179161.02      2084.34 o
   3   7   2      65497.07      69124.52       877.19 o
   5   7   2     101752.85      99367.97      1178.62 o
   7   7   2     648575.94     637706.62      7352.59 o
   9   7   2     183177.81     188619.52      2386.64 o
  11   7   2      49845.36      48337.41       797.59 o
  13   7   2     192367.58     196944.08      3575.12 o
  15   7   2      25682.40      25171.18       627.41 o
  17   7   2       3308.35       3677.99       266.63 o
  19   7   2       1110.11       1036.33       260.37 o
  21   7   2      22457.45      21983.78       724.93 o
  23   7   2        742.57       1085.83       318.62 o
  25   7   2       3583.52       3537.52       483.80 o
  27   7   2       1158.22       1622.38       413.88 o
  29   7   2       1819.92       1588.71       460.92 o
  31   7   2        267.29        928.83       587.24 o
  33   7   2        858.86       1695.31       784.41 o
 -32   8   2        127.56       -357.08       619.37 o
 -30   8   2        411.00        528.91       514.63 o
 -28   8   2       2310.36       1747.97       393.65 o
 -26   8   2       6155.21       5364.98       429.08 o
 -24   8   2       3388.74       2956.86       358.14 o
 -22   8   2        796.87        984.17       274.34 o
 -20   8   2      55132.06      54672.36      1053.03 o
 -18   8   2      13451.11      13717.94       527.98 o
 -16   8   2      21286.40      20000.79       478.92 o
 -14   8   2      12465.16      12140.54       356.28 o
 -12   8   2      16063.65      17741.69       437.76 o
 -10   8   2      19914.80      22015.61       429.06 o
  -8   8   2      12651.45      12455.69       275.59 o
  -6   8   2     131699.22     141340.77      1807.20 o
  -4   8   2     111533.22     127536.12      1659.45 o
  -2   8   2      14113.68      15907.51       263.85 o
   0   8   2      44772.88      47195.61       603.22 o
   2   8   2      15101.32      13243.84       232.43 o
   4   8   2      32420.35      30764.09       432.31 o
   6   8   2      65816.38      55869.22       809.70 o
   8   8   2     385904.62     366375.47      4667.44 o
  10   8   2      88468.84      91789.56      1399.63 o
  12   8   2      32101.38      31892.99       597.63 o
  14   8   2        907.84       1224.55       217.51 o
  16   8   2      27005.11      28679.63       706.27 o
  18   8   2      14393.17      14275.83       615.05 o
  20   8   2      32063.31      31335.18       799.53 o
  22   8   2        686.86        569.51       278.29 o
  24   8   2        998.05        783.84       317.73 o
  26   8   2       5983.90       6387.91       490.25 o
  28   8   2       2156.71       2031.54       427.02 o
  30   8   2       1935.15       1008.12       573.20 o
  32   8   2        333.13       -615.63       615.63 o
 -31   9   2       1294.98        978.78       531.91 o
 -29   9   2       2018.25       1726.85       444.52 o
 -27   9   2       4247.01       4749.43       448.28 o
 -25   9   2        451.41        663.80       343.32 o
 -23   9   2      64861.26      67358.44      1390.23 o
 -21   9   2      25867.86      27031.40       693.48 o
 -19   9   2      29918.59      33553.85       744.33 o
 -17   9   2       1052.83        626.00       156.44 o
 -15   9   2       4198.66       5273.31       241.11 o
 -13   9   2      99911.52      97584.29      1646.47 o
 -11   9   2      10745.02      12045.46       345.32 o
  -9   9   2      15728.41      15227.91       370.31 o
  -7   9   2      77531.95      81816.98      1203.13 o
  -5   9   2     323788.50     334271.59      4197.70 o
  -3   9   2     180833.73     201378.59      2689.15 o
  -1   9   2      24619.91      24955.42       427.59 o
   1   9   2      18781.13      20250.52       397.25 o
   3   9   2     114992.55     115867.64      1760.38 o
   5   9   2      89626.70      85346.73      1228.17 o
   7   9   2      26806.08      28555.69       499.70 o
   9   9   2       2894.10       4009.41       186.12 o
  11   9   2       5186.75       5870.69       231.20 o
  13   9   2      24975.00      26703.56       584.00 o
  15   9   2      19292.73      19274.10       606.71 o
  17   9   2       3437.35       4574.81       300.87 o
  19   9   2      61365.64      66489.86      1334.25 o
  21   9   2       2425.25       2421.15       314.03 o
  23   9   2       1914.03       2467.07       339.16 o
  25   9   2        854.46        775.00       346.65 o
  27   9   2      18128.96      21548.84       874.60 o
  29   9   2       1642.05       1155.35       458.83 o
  31   9   2         39.99        -27.46      1062.18 o
 -32  10   2       3091.67       3884.03       706.73 o
 -30  10   2       2918.32       2903.60       514.95 o
 -28  10   2      12292.35      13410.49       771.55 o
 -26  10   2      18155.13      19824.71      1031.76 o
 -24  10   2       3146.84       3287.31       374.38 o
 -22  10   2       2744.00       3549.90       381.73 o
 -20  10   2       4949.43       5244.46       360.60 o
 -18  10   2       6450.82       5674.63       380.60 o
 -16  10   2      13198.16      13263.84       379.81 o
 -14  10   2      30662.82      30473.20       631.42 o
 -12  10   2      18859.88      19014.01       459.30 o
 -10  10   2      34784.53      35994.23       696.50 o
  -8  10   2      17327.96      18684.58       435.79 o
  -6  10   2      47554.39      49787.56       937.87 o
  -4  10   2      64244.73      63206.53      1086.00 o
  -2  10   2      50815.75      52799.74       931.70 o
   0  10   2      19010.29      22900.11       485.77 o
   2  10   2      13852.65      13210.29       325.28 o
   4  10   2      18206.73      18277.44       403.17 o
   6  10   2       4217.62       3779.81       178.32 o
   8  10   2      59735.76      56581.27      1022.98 o
  10  10   2      57715.93      58718.71       957.62 o
  12  10   2      20010.46      20411.96       518.65 o
  14  10   2      21946.96      20919.46       523.98 o
  16  10   2      10694.70      10211.44       508.08 o
  18  10   2      38458.54      40793.40       962.06 o
  20  10   2      20380.37      22260.88       699.49 o
  22  10   2       2596.75       2495.76       333.29 o
  24  10   2       2669.60       2698.56       379.14 o
  26  10   2       8193.26       9895.00       673.84 o
  28  10   2        620.67        992.54       468.59 o
  30  10   2        827.33        976.62       513.34 o
 -31  11   2        804.73        144.11       510.46 o
 -29  11   2       1715.46        967.93       510.94 o
 -27  11   2        283.23       -194.76       401.35 o
 -25  11   2       1456.29       1501.09       387.51 o
 -23  11   2        206.88       -201.15       314.91 o
 -21  11   2        293.86        575.01       372.01 o
 -19  11   2       9512.85       9784.45       493.65 o
 -17  11   2       1711.58       2061.28       212.45 o
 -15  11   2       2585.65       2685.01       219.65 o
 -13  11   2      16272.47      17016.97       486.08 o
 -11  11   2      24906.50      23979.87       600.16 o
  -9  11   2       5941.28       5849.37       290.88 o
  -7  11   2      34935.02      37682.93       771.36 o
  -5  11   2     166114.48     170404.08      2879.54 o
  -3  11   2      76460.36      82192.88      1503.01 o
  -1  11   2       9872.58       9679.27       363.88 o
   1  11   2      72338.73      73779.48      1291.69 o
   3  11   2       2366.83       2625.34       177.32 o
   5  11   2       4867.90       5029.24       234.96 o
   7  11   2     188388.53     204382.73      3197.06 o
   9  11   2      11930.71      12075.84       340.38 o
  11  11   2      20070.20      19022.42       469.49 o
  13  11   2        863.13        901.86       172.90 o
  15  11   2      31195.89      32414.22       784.41 o
  17  11   2      25124.73      26036.29       775.81 o
  19  11   2      11232.51      11044.00       534.08 o
  21  11   2        489.45        247.78       291.14 o
  23  11   2       5877.61       5849.63       428.77 o
  25  11   2       5148.99       5397.29       460.65 o
  27  11   2       1044.21       1324.24       439.05 o
  29  11   2       1573.42       2207.47       507.90 o
  31  11   2        920.02       1037.51       796.75 o
 -30  12   2        242.50       -104.03       535.74 o
 -28  12   2       5390.94       4823.32       512.21 o
 -26  12   2       7474.13       7429.92       514.97 o
 -24  12   2       1876.39       2087.02       385.01 o
 -22  12   2       2189.45       1988.63       377.88 o
 -20  12   2       4628.64       6236.39       348.52 o
 -18  12   2       1055.45        641.60       221.30 o
 -16  12   2      42600.52      42732.61       866.07 o
 -14  12   2       2973.52       3102.37       275.61 o
 -12  12   2      20532.04      17315.59       571.76 o
 -10  12   2      12923.68      13469.66       569.98 o
  -8  12   2       4795.39       6037.39       292.65 o
  -6  12   2      12824.77      12022.23       403.78 o
  -4  12   2     157708.25     152608.84      2585.35 o
  -2  12   2     104288.23     108366.16      2001.24 o
   0  12   2      38140.79      40578.86       779.41 o
   2  12   2      45795.66      42270.36       782.35 o
   4  12   2     110834.39     112216.60      2100.42 o
   6  12   2     498941.47     521521.47      7994.86 o
   8  12   2      44544.05      45650.84       937.07 o
  10  12   2       8552.61       7779.61       369.66 o
  12  12   2      11136.51      11195.57       398.39 o
  14  12   2      15227.79      13384.88       458.58 o
  16  12   2      20185.38      19157.96       544.26 o
  18  12   2       5583.84       5132.64       361.14 o
  20  12   2      27570.67      28268.65       819.97 o
  22  12   2       7191.07       6246.45       431.38 o
  24  12   2      15546.71      13272.11       694.11 o
  26  12   2       2514.37       2694.35       456.64 o
  28  12   2       6594.27       7578.98       576.13 o
  30  12   2        443.72        452.36       643.16 o
 -29  13   2        713.48        258.39       525.55 o
 -27  13   2       2081.65       2208.74       521.05 o
 -25  13   2        392.35        226.34       391.44 o
 -23  13   2       7660.91       7858.47       489.84 o
 -21  13   2       7608.41       6973.55       451.56 o
 -19  13   2        375.14        650.94       272.37 o
 -17  13   2       3073.45       2782.78       316.05 o
 -15  13   2      10141.86       9735.28       492.50 o
 -13  13   2       6889.56       7210.46       391.48 o
 -11  13   2       5596.00       5814.37       466.93 o
  -9  13   2      20199.42      20848.57       565.91 o
  -7  13   2      11820.01      13256.34       479.59 o
  -5  13   2      66467.26      67808.84      1310.11 o
  -3  13   2      72840.36      74274.53      1385.45 o
  -1  13   2       8065.84       6991.45       322.30 o
   1  13   2     104767.30     103734.42      1969.84 o
   3  13   2      26386.39      27308.53       609.43 o
   5  13   2      78748.72      82071.24      1391.43 o
   7  13   2       9423.03      10563.02       440.52 o
   9  13   2      14483.30      16482.11       608.62 o
  11  13   2      16347.44      15591.20       514.95 o
  13  13   2       1536.62       1394.52       235.73 o
  15  13   2       6034.04       5373.71       294.55 o
  17  13   2       3600.97       2795.84       293.33 o
  19  13   2      32981.64      32715.92       904.36 o
  21  13   2       8682.40       9674.10       489.93 o
  23  13   2      30136.66      33433.70      1454.46 o
  25  13   2      20852.29      22738.56      1100.10 o
  27  13   2      10650.37      11171.73       680.01 o
  29  13   2       2358.04       2993.96       541.59 o
 -28  14   2       1252.15        989.32       597.29 o
 -26  14   2        125.04       -230.66       422.45 o
 -24  14   2       2609.44       1712.88       417.89 o
 -22  14   2         99.10        175.11       356.50 o
 -20  14   2       2254.09       1613.65       338.15 o
 -18  14   2       1646.60       1628.10       287.46 o
 -16  14   2       3434.94       3453.49       317.65 o
 -14  14   2      13549.03      13075.68       570.42 o
 -12  14   2       1771.83       1209.29       273.01 o
 -10  14   2       3404.67       3127.54       312.36 o
  -8  14   2      10342.52      11618.20       444.32 o
  -6  14   2      14778.79      15714.60       487.65 o
  -4  14   2      28057.16      26403.77       712.03 o
  -2  14   2         92.87        514.15       178.36 o
   0  14   2       5466.18       4892.69       263.02 o
   2  14   2       1207.66       2144.31       215.82 o
   4  14   2      25790.87      27623.49       659.11 o
   6  14   2      30224.65      28782.47       759.94 o
   8  14   2       8348.27       8120.85       611.91 o
  10  14   2       7726.61       7148.94       365.98 o
  12  14   2       2381.43       2834.14       271.62 o
  14  14   2       1767.15       1904.48       269.00 o
  16  14   2       5998.60       5767.73       375.50 o
  18  14   2      29047.50      29273.71       804.71 o
  20  14   2       3183.66       2503.41       370.73 o
  22  14   2        240.92        217.68       388.34 o
  24  14   2       4922.08       5494.52       583.33 o
  26  14   2       2962.86       2001.89       616.13 o
  28  14   2       1926.97        902.79       518.58 o
 -27  15   2       1946.09       1749.41       543.66 o
 -25  15   2        436.29        125.88       430.90 o
 -23  15   2       7227.36       6521.39       490.08 o
 -21  15   2       1944.40       1932.02       385.81 o
 -19  15   2       4859.99       5168.63       372.04 o
 -17  15   2      11529.31      11594.70       576.90 o
 -15  15   2      30334.28      31924.11       989.09 o
 -13  15   2      43378.40      45764.06      1153.52 o
 -11  15   2      23689.68      26569.88       778.08 o
  -9  15   2      30579.27      32397.74       854.89 o
  -7  15   2       4777.69       4642.54       283.46 o
  -5  15   2      11913.69      11098.97       495.28 o
  -3  15   2       2600.35       3514.27       253.72 o
  -1  15   2        541.79        833.77       202.74 o
   1  15   2       1983.65       1680.97       223.18 o
   3  15   2      17824.14      18142.93       551.33 o
   5  15   2       6439.23       6319.64       362.79 o
   7  15   2      23836.84      25360.44       754.60 o
   9  15   2      49884.21      51601.38      1140.09 o
  11  15   2       9728.38      10550.79       576.42 o
  13  15   2      12664.23      13280.36       553.82 o
  15  15   2       8262.31       9115.56       442.78 o
  17  15   2       1499.99       1399.72       320.11 o
  19  15   2       7419.32       7549.76       458.89 o
  21  15   2        302.90       -384.33       384.33 o
  23  15   2       2842.31       1999.52       429.24 o
  25  15   2       1481.93       1159.03       464.43 o
  27  15   2       1234.58       1038.13       513.65 o
 -26  16   2        225.48       -349.30       478.55 o
 -24  16   2       7830.22       8355.70       611.97 o
 -22  16   2       4179.89       3829.77       455.04 o
 -20  16   2       1058.17        872.49       379.20 o
 -18  16   2      10784.84      10599.33       565.83 o
 -16  16   2       3565.96       3994.36       345.95 o
 -14  16   2      11819.69      13219.53       619.25 o
 -12  16   2        221.64        -33.47       395.01 o
 -10  16   2       8098.59       8555.56       449.91 o
  -8  16   2      18560.87      17411.28       645.30 o
  -6  16   2       1238.82       1159.54       236.39 o
  -4  16   2      11929.31      12041.32       777.85 o
  -2  16   2       3448.17       2607.61       253.70 o
   0  16   2       2282.65       2257.24       249.21 o
   2  16   2       2742.15       2351.06       314.27 o
   4  16   2       2368.98       2143.51       275.40 o
   6  16   2       6450.13       6339.24       383.98 o
   8  16   2      60255.38      63189.07      1413.31 o
  10  16   2       8872.97       9641.62       816.86 o
  12  16   2      12842.21      14717.15       586.59 o
  14  16   2       1473.43       1883.91       316.10 o
  16  16   2       2583.98       2342.53       330.93 o
  18  16   2       3915.63       3859.41       478.13 o
  20  16   2      11910.58      10249.96       621.47 o
  22  16   2       1204.63        788.58       453.18 o
  24  16   2        967.17       1608.28       471.34 o
  26  16   2       2256.04       1769.71       528.19 o
 -25  17   2       8830.62       9075.05       670.98 o
 -23  17   2        452.33        679.42       471.11 o
 -21  17   2        896.07       1412.53       461.06 o
 -19  17   2      43865.60      48115.20      1281.16 o
 -17  17   2       2486.84       2777.29       363.88 o
 -15  17   2       1889.71       1931.13       334.16 o
 -13  17   2      28315.87      28299.92       867.46 o
 -11  17   2      10536.25      11451.75       580.38 o
  -9  17   2      12706.14      14883.03       738.50 o
  -7  17   2       5361.49       4985.55       363.25 o
  -5  17   2       1788.57       1531.80       272.53 o
  -3  17   2       3046.06       3561.96       289.40 o
  -1  17   2      12846.24      12064.41       530.01 o
   1  17   2       5870.31       5694.52       362.40 o
   3  17   2      15365.63      14901.91       590.60 o
   5  17   2       9640.78      10949.33       515.95 o
   7  17   2     115264.01     125242.38      2467.34 o
   9  17   2       2255.88       1731.35       313.91 o
  11  17   2       6149.53       5680.17       447.18 o
  13  17   2      25932.81      28332.61       821.62 o
  15  17   2       5060.51       4572.03       380.46 o
  17  17   2       1661.04       1248.63       423.02 o
  19  17   2       5234.70       5790.39       539.55 o
  21  17   2       3109.53       3073.94       715.96 o
  23  17   2       6862.44       6365.29       552.85 o
  25  17   2        367.43       -295.04       551.13 o
 -24  18   2        494.22        136.42       498.11 o
 -22  18   2         15.05       -231.09       451.63 o
 -20  18   2        855.09       1141.28       634.38 o
 -18  18   2       9963.24      10708.25       621.08 o
 -16  18   2       3691.47       4033.63       384.23 o
 -14  18   2      12780.28      12924.88       740.67 o
 -12  18   2      17294.33      18573.47       737.21 o
 -10  18   2      47212.33      49353.93      1209.07 o
  -8  18   2       5990.62       5352.43       405.68 o
  -6  18   2       8552.32       9345.12       500.03 o
  -4  18   2       5199.05       5284.02       385.42 o
   0  18   2      17122.53      18072.69       674.29 o
   2  18   2        374.52        365.16       276.99 o
   4  18   2       1947.07       1694.68       335.28 o
   6  18   2      48565.55      48690.54      1170.24 o
   8  18   2      18786.29      19101.19       732.68 o
  10  18   2        323.89        236.78       314.15 o
  12  18   2      24173.78      22080.13       740.09 o
  14  18   2       2835.30       3349.36       370.59 o
  16  18   2       2547.55       2065.48       404.47 o
  18  18   2       5333.32       6466.50       651.41 o
  20  18   2       6827.03       7344.05       578.09 o
  22  18   2       5184.95       5290.06       567.24 o
  24  18   2       2294.96       2523.72       651.56 o
 -23  19   2        192.51       -149.23       544.32 o
 -21  19   2        852.65       1131.36       517.15 o
 -19  19   2       7043.25       6436.18       582.21 o
 -17  19   2      14476.42      14790.08       687.25 o
 -15  19   2        637.52        473.15       414.02 o
 -13  19   2       5536.42       5353.69       460.22 o
 -11  19   2      16126.68      17941.04       766.53 o
  -9  19   2      25072.52      26102.27       867.78 o
  -7  19   2       6040.29       6684.75       441.40 o
  -5  19   2      18712.50      16864.19       716.20 o
  -3  19   2      26048.48      26823.63       859.25 o
  -1  19   2      11244.10      10816.44       579.90 o
   1  19   2       5790.53       5433.08       413.83 o
   3  19   2       2252.56       2680.78       342.09 o
   5  19   2       8874.78       9413.25       520.72 o
   7  19   2      11144.55      11254.67       718.13 o
   9  19   2      13176.43      13644.62       657.97 o
  11  19   2       3758.78       3782.42       385.93 o
  13  19   2       2049.00       1945.56       364.64 o
  15  19   2       5758.46       5772.98       493.61 o
  17  19   2       5256.91       4510.12       516.96 o
  19  19   2       1060.53        913.32       483.05 o
  21  19   2        652.37        922.56       611.96 o
  23  19   2       1798.43       1234.66       717.03 o
 -22  20   2       5250.12       5105.30       643.86 o
 -20  20   2      27858.97      27775.06      1263.06 o
 -18  20   2       2513.74       3265.83       578.81 o
 -16  20   2        276.58       -188.37       443.14 o
 -14  20   2      34049.51      34593.02      1064.52 o
 -12  20   2     122975.38     126215.49      2854.85 o
 -10  20   2       9977.49      10670.62       577.49 o
  -8  20   2      11337.62      11831.00       809.34 o
  -6  20   2       3554.05       4151.37       403.92 o
  -4  20   2       8862.86       8506.94       488.98 o
  -2  20   2      10310.18       9430.99       516.13 o
   0  20   2      15336.18      16259.74       713.02 o
   2  20   2       9818.90       8919.63       516.04 o
   4  20   2       2555.17       2742.00       372.86 o
   6  20   2       2734.09       2326.36       369.69 o
   8  20   2       1997.97       1851.31       375.08 o
  10  20   2      21735.70      22693.61       845.62 o
  12  20   2      13951.71      16019.49       882.41 o
  14  20   2       1808.53       1922.38       419.64 o
  16  20   2       1351.18       1720.12       462.01 o
  18  20   2       3862.01       3202.13       772.45 o
  20  20   2       5792.64       6106.68       687.00 o
  22  20   2        357.54       -734.94       747.02 o
 -21  21   2        560.26        671.42       635.54 o
 -19  21   2      25120.23      28375.41      1285.55 o
 -17  21   2       7959.18       8414.12       729.08 o
 -15  21   2       5898.67       6603.86       548.01 o
 -13  21   2       4910.59       5357.37       503.75 o
 -11  21   2      24649.62      26370.67      1195.08 o
  -9  21   2       5000.00       5251.77       726.79 o
  -7  21   2      20833.55      20732.68       836.83 o
  -5  21   2      10680.42       9198.54       533.04 o
  -3  21   2       2014.43       1505.28       378.63 o
  -1  21   2       4316.05       3926.08       420.52 o
   1  21   2        394.57        347.61       343.82 o
   3  21   2       9914.56      10108.02       767.48 o
   5  21   2       7929.98       7582.27       492.04 o
   7  21   2        744.51       1251.69       412.00 o
   9  21   2      23047.46      24036.69       979.23 o
  11  21   2        809.09        779.52       376.69 o
  13  21   2       6199.55       6443.64      1051.92 o
  15  21   2       1494.70       1924.93       469.87 o
  17  21   2        779.66       1161.41       576.84 o
  19  21   2        157.84       -594.74       594.74 o
 -18  22   2       1049.23       1279.96       626.40 o
 -16  22   2       2610.51       2286.70       874.46 o
 -14  22   2       8068.49       8341.02       731.31 o
 -12  22   2         89.60        137.85       439.47 o
 -10  22   2       4961.35       3828.09       489.66 o
  -8  22   2       3317.56       2312.31       540.99 o
  -6  22   2       1839.90       2600.87       430.25 o
  -4  22   2       3579.30       3811.62       454.76 o
  -2  22   2      16119.64      15752.72       783.95 o
   0  22   2      17689.10      17929.34       905.16 o
   2  22   2       6895.96       5407.94       525.43 o
   4  22   2      18891.31      19998.09       995.33 o
   6  22   2      27353.73      26508.71      1021.14 o
   8  22   2      18841.75      20260.14      1028.32 o
  10  22   2       4762.64       4716.93       463.93 o
  12  22   2       5441.52       4863.94       535.76 o
  14  22   2       1746.04        852.19       546.36 o
  16  22   2       1329.50       1401.29       588.97 o
  18  22   2        313.13        443.38       685.64 o
 -17  23   2       2645.93       3088.24       875.10 o
 -15  23   2       3935.22       3165.25       523.92 o
 -13  23   2       7504.67       6230.34       588.50 o
 -11  23   2      23412.34      23810.41      1078.77 o
  -9  23   2      17178.72      18947.15       929.39 o
  -7  23   2      15679.51      17191.40      1027.78 o
  -5  23   2      11153.78      10491.60       613.83 o
  -3  23   2      11836.21      12049.64       630.16 o
  -1  23   2       4687.45       4186.94       536.47 o
   1  23   2        884.69       1032.74       525.97 o
   3  23   2       6601.13       6235.05       519.40 o
   5  23   2       2856.10       2619.23       459.77 o
   7  23   2       2195.25       1696.03       454.76 o
   9  23   2       6324.37       5911.49       585.78 o
  11  23   2        734.66        423.87       477.80 o
  13  23   2       1181.89        526.68       497.77 o
  15  23   2       1752.59       1378.34       632.19 o
 -14  24   2       4899.27       4567.10       657.51 o
 -12  24   2       2988.40       2301.32       539.76 o
 -10  24   2       1480.44       1214.87       500.35 o
  -8  24   2       2010.63       2272.97       518.77 o
  -6  24   2        349.06        145.52       532.41 o
  -4  24   2       3162.91       2629.29       488.48 o
  -2  24   2      41382.69      40080.10      1218.76 o
   0  24   2      36712.89      39034.41      1207.29 o
   2  24   2       2170.71       2131.06       476.94 o
   4  24   2       3718.75       3335.97       516.96 o
   6  24   2       9682.96       7916.81       693.22 o
   8  24   2      12452.56      13495.02       895.64 o
  10  24   2       1178.50       1747.48       531.73 o
  12  24   2       3059.05       2584.01       566.97 o
 -11  25   2       2458.94       1471.87       610.45 o
  -9  25   2       8452.53       6843.68       662.23 o
  -7  25   2       7209.23       6977.97       609.91 o
  -5  25   2       4629.39       4379.11       563.82 o
  -3  25   2       1767.93       2290.43       515.50 o
  -1  25   2       1491.07        715.60       589.30 o
   1  25   2       7059.79       6028.82       582.91 o
   3  25   2        442.81        761.38       551.24 o
   5  25   2        782.31        523.19       579.62 o
   7  25   2       5148.43       5206.24       657.35 o
   9  25   2       1449.70       1226.55       565.79 o
  -4  26   2        405.57        -84.37       526.01 o
  -2  26   2       1144.98        310.05       539.52 o
   0  26   2       3223.60       2411.81       703.81 o
   2  26   2       1100.76        637.47       616.80 o
   4  26   2       1959.99       2046.46       634.58 o
  -4 -26   3       1261.18        286.98       796.42 o
  -2 -26   3       1549.23       2362.17       679.47 o
   0 -26   3       3225.80       3844.12       714.56 o
   2 -26   3       1949.92       2228.08       681.59 o
   4 -26   3       2256.79       2302.28       704.27 o
  -9 -25   3       5052.51       4776.96       623.41 o
  -7 -25   3       1334.75       1088.31       562.78 o
  -5 -25   3         71.83         39.87       643.26 o
  -3 -25   3        255.02        539.31       610.46 o
  -1 -25   3       7642.94       9674.42       850.16 o
   1 -25   3        122.86       -491.70       601.32 o
   3 -25   3       7724.22       8093.29       783.21 o
   5 -25   3       2181.23       2431.11       654.90 o
   7 -25   3       1722.67       1960.68       656.68 o
   9 -25   3       1060.52        370.09       866.79 o
 -14 -24   3       4603.51       4668.64       594.55 o
 -12 -24   3      13674.87      12102.74       705.33 o
 -10 -24   3       3323.27       2723.05       520.18 o
  -8 -24   3       6565.22       6014.34       563.99 o
  -6 -24   3       3240.43       3199.97       819.00 o
  -4 -24   3       9000.95      10074.63       627.36 o
  -2 -24   3        720.48        921.08       511.15 o
   0 -24   3        133.95        319.56       492.35 o
   2 -24   3       1233.72       1424.46       532.50 o
   4 -24   3       8500.98       8437.47       760.45 o
   6 -24   3       2091.47       1458.75       617.58 o
   8 -24   3       7176.52       7066.41       750.26 o
  10 -24   3       4050.70       4047.92       690.47 o
  12 -24   3       2205.46       1986.26       737.91 o
 -17 -23   3         48.09         82.16       532.40 o
 -15 -23   3         44.59       -482.12       482.12 o
 -13 -23   3       4930.07       6062.91       567.75 o
 -11 -23   3       1991.68       1731.04       507.08 o
  -9 -23   3       1666.92        980.04       485.18 o
  -7 -23   3        992.01        805.52       475.30 o
  -5 -23   3       1385.32       1095.25       468.68 o
  -3 -23   3        441.01        835.03       507.92 o
  -1 -23   3       9762.27      10369.25       611.15 o
   1 -23   3      12228.16      13557.59       761.72 o
   3 -23   3       1423.22        464.18       631.88 o
   5 -23   3       8093.90       8174.14       607.54 o
   7 -23   3       2117.45       1623.01       489.03 o
   9 -23   3       3686.83       3636.59       545.75 o
  11 -23   3       1049.62       1568.14       661.00 o
  13 -23   3       1373.32       1900.50       635.67 o
  15 -23   3        647.81       -166.32       639.20 o
 -18 -22   3       3878.39       5299.03       600.17 o
 -16 -22   3       1559.39       1346.97       550.59 o
 -14 -22   3       6995.01       8065.05       709.94 o
 -12 -22   3       9895.66      10241.50       620.89 o
 -10 -22   3       5769.69       6204.97       521.31 o
  -8 -22   3      14650.90      15221.68       767.10 o
  -6 -22   3       5506.73       5324.79       481.40 o
  -4 -22   3       2661.34       2790.27       518.09 o
  -2 -22   3       3221.45       3752.88       509.38 o
   0 -22   3      11178.42      11078.26       883.92 o
   2 -22   3       2400.07       2340.45       535.85 o
   4 -22   3      31798.77      32551.22      1403.18 o
   6 -22   3      21215.54      21740.89       933.79 o
   8 -22   3      16239.69      16335.36       778.91 o
  10 -22   3       6742.85       7093.81       526.46 o
  12 -22   3       5792.84       5478.55       517.66 o
  14 -22   3       3522.06       4689.48       530.13 o
  16 -22   3       1482.31       1516.13       531.39 o
  18 -22   3        296.04        267.50       666.51 o
 -21 -21   3       2063.97       1861.00       610.16 o
 -19 -21   3      10747.79       9332.94       736.57 o
 -17 -21   3       1807.33       1538.68       474.98 o
 -15 -21   3       1387.90       1471.87       437.17 o
 -13 -21   3      25164.08      28192.86       983.80 o
 -11 -21   3      71697.23      74270.24      1731.77 o
  -9 -21   3      11505.57      11635.56       637.37 o
  -7 -21   3      11144.33      11652.24       647.92 o
  -5 -21   3       9754.67      10405.61       768.55 o
  -3 -21   3        510.84        631.09       356.42 o
  -1 -21   3       4358.85       4691.04       375.02 o
   1 -21   3       5951.37       6065.57       407.95 o
   3 -21   3       3013.91       2922.23       398.55 o
   5 -21   3       1114.17        956.19       356.81 o
   7 -21   3       6292.74       6327.45       491.25 o
   9 -21   3        151.28        195.24       401.45 o
  11 -21   3       1521.43       1589.41       456.33 o
  13 -21   3       1617.68       1610.32       426.26 o
  15 -21   3        997.53       1491.25      1085.32 o
  17 -21   3        422.10        665.53       479.44 o
  19 -21   3        361.42        665.51       522.43 o
 -22 -20   3       2161.54       2136.90       601.92 o
 -20 -20   3      10710.61       9952.29       746.80 o
 -18 -20   3      31345.86      33463.18      1195.77 o
 -16 -20   3       1364.08       1187.09       520.60 o
 -14 -20   3       7365.15       7174.99       520.24 o
 -12 -20   3       4527.16       4015.08       559.51 o
 -10 -20   3       1200.59        883.09       311.93 o
  -8 -20   3        542.01       1233.07       299.33 o
  -6 -20   3       1314.71       1396.79       300.12 o
  -4 -20   3      11971.59      11074.81       540.84 o
  -2 -20   3      40183.62      41886.12      1002.57 o
   0 -20   3      27666.05      29006.46       810.25 o
   2 -20   3      10114.12       9928.44       493.64 o
   4 -20   3       2901.12       2684.29       373.37 o
   6 -20   3         62.90       -170.01       320.65 o
   8 -20   3       8835.93       9167.48       523.87 o
  10 -20   3      15015.50      15647.61       755.26 o
  12 -20   3       2744.56       2199.45       411.14 o
  14 -20   3       4652.96       4485.84       481.85 o
  16 -20   3        942.23        827.31       427.54 o
  18 -20   3        885.49        911.70       472.34 o
  20 -20   3        768.64        912.16       506.53 o
  22 -20   3       1443.55        193.90       756.73 o
 -23 -19   3        906.19       1514.75       621.17 o
 -21 -19   3       1188.44        440.86       519.47 o
 -19 -19   3      25967.85      29582.00      1047.99 o
 -17 -19   3        587.81        725.76       356.54 o
 -15 -19   3       2921.58       2085.69       383.69 o
 -13 -19   3       2509.23       2457.55       341.94 o
 -11 -19   3      32543.22      34424.66       880.86 o
  -9 -19   3       3368.34       4371.33       345.50 o
  -7 -19   3      19127.91      18999.93       645.05 o
  -5 -19   3       5691.57       5087.63       343.46 o
  -3 -19   3      20613.73      20228.05       688.39 o
  -1 -19   3      74893.50      77125.32      1541.66 o
   1 -19   3      35741.84      35293.52       891.79 o
   3 -19   3       7365.84       7908.29       419.15 o
   5 -19   3       2855.09       2618.74       512.01 o
   7 -19   3      15888.24      17111.14       782.51 o
   9 -19   3       4615.82       3984.28       402.79 o
  11 -19   3        904.15       1054.15       357.27 o
  13 -19   3       7121.57       7416.89       496.16 o
  15 -19   3        875.66       1082.20       398.05 o
  17 -19   3       1276.57       1414.27       471.76 o
  19 -19   3       6703.69       5279.04       535.27 o
  21 -19   3      14522.04      14645.84       784.61 o
  23 -19   3       4910.41       5547.32       694.92 o
 -24 -18   3        947.91        121.64       557.47 o
 -22 -18   3       1863.98       2180.36       462.49 o
 -20 -18   3      13637.74      13983.95       679.93 o
 -18 -18   3       5894.00       5568.26       463.98 o
 -16 -18   3       1500.47       2243.56       342.37 o
 -14 -18   3       3544.33       3864.16       346.59 o
 -12 -18   3      16196.18      15830.03       617.42 o
 -10 -18   3      10212.27      10191.84       560.45 o
  -8 -18   3       1098.72       1076.97       259.17 o
  -6 -18   3       3408.13       3161.13       291.10 o
  -4 -18   3       5699.92       4867.81       336.57 o
  -2 -18   3       1375.37       1489.91       256.58 o
   0 -18   3      12310.95      11620.56       504.39 o
   2 -18   3       8011.41       8069.06       419.50 o
   4 -18   3      43779.86      45913.44      1034.16 o
   6 -18   3      70443.58      80974.45      1730.28 o
   8 -18   3     163193.48     174214.86      3298.28 o
  10 -18   3      36564.66      38853.94      1036.00 o
  12 -18   3        655.99        659.66       329.28 o
  14 -18   3      11327.02      10696.71       594.60 o
  16 -18   3       1253.81       1499.32       408.55 o
  18 -18   3       3739.15       3344.14       464.42 o
  20 -18   3       6172.88       6024.05       544.16 o
  22 -18   3       3106.80       3337.28       888.78 o
  24 -18   3       1935.88       1833.77       808.59 o
 -25 -17   3       1975.15       2008.22       597.88 o
 -23 -17   3       3676.23       2602.15       478.99 o
 -21 -17   3      11492.75      13005.25       786.80 o
 -19 -17   3       9198.81      11144.54       613.51 o
 -17 -17   3       7159.72       6682.74       419.80 o
 -15 -17   3       9953.35       8622.23       583.01 o
 -13 -17   3       5395.84       5780.96       375.31 o
 -11 -17   3      15333.78      16287.30       580.97 o
  -9 -17   3      20401.40      21588.73       653.06 o
  -7 -17   3       7001.58       7534.54       374.85 o
  -5 -17   3       7872.46       8716.34       403.16 o
  -3 -17   3      25603.23      27098.24       750.87 o
  -1 -17   3       1206.97       1163.64       236.70 o
   1 -17   3         49.13        319.09       217.37 o
   3 -17   3        106.70        213.31       224.86 o
   5 -17   3       3111.52       2733.26       278.97 o
   7 -17   3      89804.48      91757.43      1936.35 o
   9 -17   3      72579.66      77268.43      1665.62 o
  11 -17   3      14147.16      16498.16       690.57 o
  13 -17   3      13508.21      12727.81       620.43 o
  15 -17   3       4950.89       4680.32       421.58 o
  17 -17   3        803.08        980.74       387.38 o
  19 -17   3        199.31       -455.53       651.46 o
  21 -17   3        382.93        311.60       472.19 o
  23 -17   3       2643.09       2098.07       550.15 o
  25 -17   3       2016.70       1853.82       647.61 o
 -26 -16   3       3573.18       3483.02       583.93 o
 -24 -16   3       1694.95       1566.62       467.59 o
 -22 -16   3       3627.24       3909.89       458.27 o
 -20 -16   3       1758.43       2095.86       343.47 o
 -18 -16   3        259.34        791.66       302.57 o
 -16 -16   3       6989.45       5588.31       372.16 o
 -14 -16   3       2239.73       2051.30       309.65 o
 -12 -16   3       7039.74       7626.91       395.99 o
 -10 -16   3      20218.31      21241.05       624.47 o
  -8 -16   3       1262.27       1812.11       234.08 o
  -6 -16   3      17797.07      18427.59       573.59 o
  -4 -16   3      10758.96      11184.27       448.14 o
  -2 -16   3       1591.69       1563.11       222.73 o
   0 -16   3      12554.82      12771.79       479.45 o
   2 -16   3      11029.34      12375.60       480.41 o
   4 -16   3       6562.79       5856.23       322.46 o
   6 -16   3      15540.65      16037.88       542.73 o
   8 -16   3      93458.13      96876.65      2154.17 o
  10 -16   3      28774.61      29779.23       859.46 o
  12 -16   3       5101.08       4257.46       373.82 o
  14 -16   3       6968.61       7815.21       455.80 o
  16 -16   3       2977.19       3007.67       385.67 o
  18 -16   3       1579.28       1717.09       491.04 o
  20 -16   3       3642.73       3881.52       465.34 o
  22 -16   3       1794.76       2662.33       475.39 o
  24 -16   3       3146.25       2093.70       739.67 o
  26 -16   3        273.12        615.28       610.13 o
 -27 -15   3         27.38       -534.29       534.29 o
 -25 -15   3       2003.93       2272.72       470.35 o
 -23 -15   3       2484.59       1653.39       421.96 o
 -21 -15   3        242.08       -121.13       333.93 o
 -19 -15   3        321.76        528.07       290.88 o
 -17 -15   3        443.02        796.95       276.96 o
 -15 -15   3       1172.47       1211.14       269.12 o
 -13 -15   3        879.74       1023.12       280.49 o
 -11 -15   3       1152.74       1356.54       234.54 o
  -9 -15   3      12162.72      12296.54       472.50 o
  -7 -15   3      32165.72      32038.32       743.06 o
  -5 -15   3     193914.14     207395.50      3568.22 o
  -3 -15   3     181952.55     191434.38      3290.55 o
  -1 -15   3      56541.32      54301.61      1200.17 o
   1 -15   3      11221.21       9619.83       416.84 o
   3 -15   3       1977.91       1238.90       218.06 o
   5 -15   3      17250.29      17540.41       581.63 o
   7 -15   3     138474.89     140021.97      2490.76 o
   9 -15   3       3949.56       4993.48       384.28 o
  11 -15   3      28582.59      30000.04       836.30 o
  13 -15   3     114555.07     122511.31      2422.71 o
  15 -15   3      54304.86      60035.18      1351.22 o
  17 -15   3      11234.93      11111.39       592.77 o
  19 -15   3       9045.86       7005.09       482.85 o
  21 -15   3       1994.45       1683.74       427.34 o
  23 -15   3       1583.97       2138.32       497.51 o
  25 -15   3        780.66       -125.10       608.72 o
  27 -15   3        315.19         47.63       643.25 o
 -28 -14   3        890.88        999.66       541.31 o
 -26 -14   3       8549.28       8234.25       529.14 o
 -24 -14   3        574.17        208.00       441.24 o
 -22 -14   3       5165.68       4288.65       478.57 o
 -20 -14   3          5.60       -278.85       278.85 o
 -18 -14   3      22276.87      23487.31       734.85 o
 -16 -14   3      47906.75      51043.71      1111.94 o
 -14 -14   3      16824.98      18516.73       586.33 o
 -12 -14   3      75456.81      78818.50      1486.33 o
 -10 -14   3       5612.21       6407.67       393.86 o
  -8 -14   3       4736.41       4524.87       276.46 o
  -6 -14   3       6007.42       6714.61       364.73 o
  -4 -14   3     109958.67     114127.84      2189.17 o
  -2 -14   3       7757.35       8110.81       361.32 o
   0 -14   3      24620.84      25244.60       612.39 o
   2 -14   3      13245.76      13974.49       455.18 o
   4 -14   3      18843.44      21690.75       569.23 o
   6 -14   3       6601.73       6830.11       351.38 o
   8 -14   3      19413.37      18767.80       646.65 o
  10 -14   3       8661.54       9113.47       448.18 o
  12 -14   3       7824.49       8322.72       651.38 o
  14 -14   3       9353.74       9037.40       481.68 o
  16 -14   3        941.19        529.73       326.92 o
  18 -14   3       9698.82       8815.57       509.57 o
  20 -14   3       2347.19       1747.23       392.35 o
  22 -14   3      13470.30      12435.34       707.61 o
  24 -14   3       3744.94       3317.56       459.12 o
  26 -14   3       2052.23       2080.99       679.60 o
  28 -14   3       1996.30       2072.56       658.62 o
 -29 -13   3        319.31        250.14       637.06 o
 -27 -13   3       1521.27       1329.86       423.33 o
 -25 -13   3       4248.45       3238.59       447.85 o
 -23 -13   3      21055.64      20720.38       755.94 o
 -21 -13   3      13494.55      13286.37       566.39 o
 -19 -13   3      30544.86      32206.94       828.82 o
 -17 -13   3      13437.42      13926.62       609.80 o
 -15 -13   3      19635.83      20442.83       654.66 o
 -13 -13   3      15383.32      15661.71       518.31 o
 -11 -13   3       1963.93       2604.46       232.16 o
  -9 -13   3       2215.38       1941.99       230.78 o
  -7 -13   3       7678.05       6772.81       313.76 o
  -5 -13   3      30354.54      31442.69       702.44 o
  -3 -13   3      79343.41      80748.08      1482.75 o
  -1 -13   3      61753.70      62825.33      1186.97 o
   1 -13   3      16617.40      15472.98       470.77 o
   3 -13   3      16263.86      16468.97       444.67 o
   5 -13   3       8105.65       6751.51       313.71 o
   7 -13   3      91897.12      91636.91      1548.44 o
   9 -13   3       7602.43       8454.38       361.43 o
  11 -13   3       1820.70       2073.71       240.41 o
  13 -13   3       2762.35       2441.83       267.82 o
  15 -13   3       8760.96       8033.32       443.83 o
  17 -13   3       6436.16       6744.85       459.42 o
  19 -13   3        850.06       1009.97       395.70 o
  21 -13   3        985.15        897.24       337.99 o
  23 -13   3      11009.20      11548.62       767.65 o
  25 -13   3      16602.58      15623.05       819.70 o
  27 -13   3       6429.32       6904.67       692.50 o
  29 -13   3        398.24        258.86       643.33 o
 -30 -12   3       1806.11       2196.88       806.51 o
 -28 -12   3        456.74        196.19       439.06 o
 -26 -12   3         65.02        -80.03       385.36 o
 -24 -12   3        313.85        730.31       334.04 o
 -22 -12   3       3512.26       3690.79       322.56 o
 -20 -12   3       2960.07       3354.06       295.29 o
 -18 -12   3      12440.54      13082.49       569.94 o
 -16 -12   3       4467.15       4947.82       289.03 o
 -14 -12   3       4779.07       4486.65       277.14 o
 -12 -12   3       1849.67       1584.54       216.72 o
 -10 -12   3        210.92        288.54       165.54 o
  -8 -12   3      22620.44      23672.27       607.67 o
  -6 -12   3      38524.27      40905.56      1004.03 o
  -4 -12   3      14538.91      13443.43       429.82 o
  -2 -12   3      57432.08      57076.82      1110.45 o
   0 -12   3      44715.96      48986.25       894.28 o
   2 -12   3     112626.80     115515.34      2062.81 o
   4 -12   3      17463.48      16300.04       435.51 o
   6 -12   3      17703.37      17920.43       458.84 o
   8 -12   3      53666.65      52633.26       924.13 o
  10 -12   3       7999.13       8230.36       377.29 o
  12 -12   3      17769.70      17216.15       527.32 o
  14 -12   3       9029.82       8341.94       399.89 o
  16 -12   3       8851.10       8812.75       650.87 o
  18 -12   3       2418.24       2161.56       301.68 o
  20 -12   3        523.38        841.04       304.66 o
  22 -12   3        697.01       1011.71       346.09 o
  24 -12   3       3366.11       2949.80       431.37 o
  26 -12   3       2259.75       2375.58       599.27 o
  28 -12   3       2122.07       1426.79       613.62 o
  30 -12   3       1425.50        666.11       750.07 o
 -31 -11   3       3966.55       3270.43       709.14 o
 -29 -11   3        239.63        869.03       611.12 o
 -27 -11   3       1152.39       1025.10       417.00 o
 -25 -11   3        132.20        103.41       323.85 o
 -23 -11   3      10217.07      11344.94       503.55 o
 -21 -11   3       2224.45       2072.03       274.48 o
 -19 -11   3       3121.90       3033.32       254.45 o
 -17 -11   3       5578.01       5863.27       273.48 o
 -15 -11   3      12710.91      12509.26       430.35 o
 -13 -11   3      63745.63      67512.15      1185.90 o
 -11 -11   3      14774.22      15516.82       496.25 o
  -9 -11   3      22617.53      21361.48       537.80 o
  -7 -11   3      62993.45      62879.01      1148.29 o
  -5 -11   3     125055.38     128348.31      2250.20 o
  -3 -11   3       4509.28       5433.18       233.84 o
  -1 -11   3      52011.78      54292.29       985.39 o
   1 -11   3     218511.98     216180.44      3911.45 o
   3 -11   3      24942.93      26963.09       593.86 o
   5 -11   3      48091.93      49919.98      1006.49 o
   7 -11   3       1441.97       1779.84       188.71 o
   9 -11   3      21607.36      21995.46       560.87 o
  11 -11   3       9719.32      10025.11       438.08 o
  13 -11   3      11619.00      11391.27       446.34 o
  15 -11   3       5463.56       4918.61       429.38 o
  17 -11   3       1119.90        913.19       250.60 o
  19 -11   3       1590.25       1694.78       291.71 o
  21 -11   3       7852.67       7691.39       430.96 o
  23 -11   3       1798.42       2598.11       365.10 o
  25 -11   3       9651.05       9573.76       630.87 o
  27 -11   3      11006.71      12026.45       870.18 o
  29 -11   3        220.33        951.21       692.81 o
  31 -11   3         70.73         82.35       877.18 o
 -32 -10   3       1170.56        560.37      1120.45 o
 -30 -10   3       8466.34       7074.87      1141.17 o
 -28 -10   3       2023.41       2115.11       631.80 o
 -26 -10   3       7330.85       8066.52       509.95 o
 -24 -10   3       2978.00       2702.95       339.70 o
 -22 -10   3      32591.56      36625.72       838.45 o
 -20 -10   3      22982.12      25596.37       652.08 o
 -18 -10   3      21413.18      23510.58       541.50 o
 -16 -10   3       2082.56       1949.27       204.83 o
 -14 -10   3      17407.43      17022.97       430.25 o
 -12 -10   3     156376.23     164440.14      2618.26 o
 -10 -10   3       9630.24       9015.68       326.70 o
  -8 -10   3      41202.13      40483.25       748.45 o
  -6 -10   3       4607.96       5682.23       294.28 o
  -4 -10   3     230194.17     242451.36      3804.35 o
  -2 -10   3     234441.17     247810.59      3829.22 o
   0 -10   3      23005.86      22327.69       493.78 o
   2 -10   3      22733.43      21642.58       451.29 o
   4 -10   3      95538.37      98707.32      1682.56 o
   6 -10   3       7105.12       7862.96       295.04 o
   8 -10   3     125208.40     133132.17      2146.99 o
  10 -10   3      20391.58      18752.57       508.33 o
  12 -10   3      45962.85      43614.48       846.70 o
  14 -10   3      26174.25      27639.95       717.72 o
  16 -10   3      36558.17      34228.95       746.85 o
  18 -10   3      36736.20      38002.51       895.05 o
  20 -10   3       4632.23       4376.43       345.28 o
  22 -10   3       3018.54       3923.94       435.46 o
  24 -10   3      10008.12      10159.76       572.30 o
  26 -10   3       5023.33       4454.75       527.11 o
  28 -10   3      12937.58      13154.76      1417.42 o
  30 -10   3        477.52        736.98       687.14 o
 -31  -9   3       1022.32        589.19       606.26 o
 -29  -9   3         56.84       -326.29       574.82 o
 -27  -9   3       1613.71        973.05       526.77 o
 -25  -9   3       2381.93       2265.04       373.87 o
 -23  -9   3       1298.98       1161.30       260.63 o
 -21  -9   3        962.18        615.60       223.23 o
 -19  -9   3       5992.28       5616.76       310.60 o
 -17  -9   3        754.89        666.90       162.39 o
 -15  -9   3       3568.03       3777.83       214.81 o
 -13  -9   3      37793.56      38194.22       708.54 o
 -11  -9   3       9011.35       9327.15       343.04 o
  -9  -9   3      21893.28      23330.05       532.10 o
  -7  -9   3      47793.80      44300.27       795.38 o
  -5  -9   3      54409.16      58582.55       908.61 o
  -3  -9   3     207869.19     218161.55      3057.39 o
  -1  -9   3      12571.89      13654.46       311.45 o
   1  -9   3       7415.16       6970.75       225.51 o
   3  -9   3       1933.40       1934.99       135.67 o
   5  -9   3      11233.36      12676.63       321.56 o
   7  -9   3      58966.26      63369.29       968.06 o
   9  -9   3      19081.55      17070.47       485.98 o
  11  -9   3       2669.86       2060.60       183.34 o
  13  -9   3     165733.56     171187.59      2733.88 o
  15  -9   3      50686.98      51962.89       983.67 o
  17  -9   3       3162.72       3153.75       276.19 o
  19  -9   3       6648.94       6735.15       374.55 o
  21  -9   3      12398.93      12105.33       598.63 o
  23  -9   3       7125.93       7697.06       477.14 o
  25  -9   3       2899.70       2867.61       435.05 o
  27  -9   3       1605.90        872.11       504.91 o
  29  -9   3         98.20       -604.21       604.21 o
  31  -9   3        306.37       -462.99       707.46 o
 -32  -8   3         34.68        544.48       755.65 o
 -30  -8   3       3772.70       2950.18       708.42 o
 -28  -8   3       1554.48       1380.93       507.91 o
 -26  -8   3       5927.46       6785.75       735.84 o
 -24  -8   3      22301.02      22227.96       688.58 o
 -22  -8   3       6512.98       6174.11       444.98 o
 -20  -8   3       4160.08       3444.44       263.99 o
 -18  -8   3       5870.91       6606.28       275.43 o
 -16  -8   3       2313.64       3179.58       201.33 o
 -14  -8   3      14939.15      15530.25       389.80 o
 -12  -8   3     389071.97     393184.50      6083.57 o
 -10  -8   3      40443.75      40851.34       683.96 o
  -8  -8   3      20408.18      21052.32       447.47 o
  -6  -8   3     183491.19     186604.80      2597.88 o
  -4  -8   3     188133.66     202969.20      2836.51 o
  -2  -8   3      15903.28      15879.80       283.29 o
   0  -8   3     113178.03     117092.73      1611.43 o
   2  -8   3      16248.00      17616.98       331.08 o
   4  -8   3     328660.72     339069.34      4864.26 o
   6  -8   3     319909.59     323633.75      4112.03 o
   8  -8   3       7692.40       9919.38       265.98 o
  10  -8   3       2572.91       2234.06       180.05 o
  12  -8   3      18874.28      20027.23       518.69 o
  14  -8   3     211378.00     220386.86      3528.78 o
  16  -8   3      22225.56      21562.99       547.24 o
  18  -8   3       8120.56       7723.25       377.36 o
  20  -8   3      20011.29      20006.51       735.89 o
  22  -8   3      14672.87      14062.43       685.23 o
  24  -8   3       1261.86       1566.96       370.35 o
  26  -8   3       3361.62       2960.04       551.02 o
  28  -8   3        550.96        849.76       625.71 o
  30  -8   3       2158.92       1708.55       672.10 o
  32  -8   3       2070.50       2660.11       774.75 o
 -33  -7   3         30.41         90.37       786.56 o
 -31  -7   3       2620.63       3012.53       951.06 o
 -29  -7   3       1506.68        855.86       636.06 o
 -27  -7   3       5146.71       5059.82       541.56 o
 -25  -7   3       6766.50       7757.85       794.04 o
 -23  -7   3       2436.72       2212.76       263.91 o
 -21  -7   3       4989.19       5071.51       303.45 o
 -19  -7   3      33398.21      33871.87       698.50 o
 -17  -7   3       7670.82       6716.47       303.23 o
 -15  -7   3      42724.09      41298.08       787.45 o
 -13  -7   3     159810.58     151000.20      2412.69 o
 -11  -7   3      12756.76      12076.30       306.99 o
  -9  -7   3      64375.06      65818.03       992.35 o
  -7  -7   3     175612.75     185463.66      2560.55 o
  -5  -7   3     187547.25     211348.09      2694.81 o
  -3  -7   3     136827.27     151419.55      1984.89 o
  -1  -7   3      45379.45      48939.53       681.18 o
   1  -7   3      22800.05      29923.99       431.00 o
   5  -7   3      19530.99      20621.28       344.65 o
   7  -7   3      13990.05      14024.22       285.56 o
   9  -7   3      69703.70      69726.23       957.96 o
  11  -7   3      14406.05      15562.41       393.71 o
  13  -7   3      49827.72      49962.01       952.53 o
  15  -7   3      30912.83      31841.18       678.86 o
  17  -7   3       5826.56       6295.98       576.42 o
  19  -7   3      11619.05      12081.79       557.60 o
  21  -7   3       7268.58       6357.96       430.22 o
  23  -7   3       7255.74       7953.77       472.72 o
  25  -7   3      13816.22      12933.11      1032.65 o
  27  -7   3       2107.31       1951.58       495.04 o
  29  -7   3        332.99        683.29       609.69 o
  31  -7   3         14.42       -466.79       669.42 o
  33  -7   3       2592.80       3838.27      1066.44 o
 -34  -6   3       1772.80       1739.60      1293.96 o
 -32  -6   3       4663.71       6759.65       881.26 o
 -30  -6   3       4094.46       4669.50       666.25 o
 -28  -6   3       2557.96       3121.88       571.83 o
 -26  -6   3       4809.39       4509.26       506.79 o
 -24  -6   3      23507.83      25111.56       806.41 o
 -22  -6   3       4776.72       4653.42       291.34 o
 -20  -6   3       3768.77       3492.28       268.94 o
 -18  -6   3       7007.18       7120.85       281.48 o
 -16  -6   3        818.12        769.12       136.96 o
 -14  -6   3      20630.81      19886.96       441.25 o
 -12  -6   3     111674.84     116264.94      1768.52 o
 -10  -6   3       4044.06       5611.59       197.05 o
  -8  -6   3      10876.06      10610.95       214.85 o
  -6  -6   3      70766.87      80036.58      1036.86 o
  -4  -6   3      93244.75      95243.74      1246.91 o
  -2  -6   3      82078.16      87352.14      1196.74 o
   2  -6   3      24620.44      29675.54       455.54 o
   4  -6   3      23810.01      27949.65       398.32 o
   6  -6   3      64754.53      66420.17       869.43 o
   8  -6   3     122783.62     127737.63      1573.44 o
  10  -6   3       1126.48       1547.67       142.09 o
  12  -6   3      70651.81      70563.39      1124.58 o
  14  -6   3      10270.33       9568.02       375.18 o
  16  -6   3       1382.10       1350.66       203.43 o
  18  -6   3       1013.10        201.62       236.18 o
  20  -6   3       9060.59       8261.14       771.77 o
  22  -6   3       2518.33       2077.04       381.59 o
  24  -6   3      19870.58      19289.48       859.76 o
  26  -6   3        994.79        682.06       427.84 o
  28  -6   3        521.54        376.56       501.50 o
  30  -6   3        399.01        183.39       629.64 o
  32  -6   3       1864.52       1889.11       759.26 o
 -33  -5   3        917.38       1034.93       892.26 o
 -31  -5   3         70.63       -126.49      1241.61 o
 -29  -5   3         44.17        143.14       462.61 o
 -27  -5   3        992.33        998.61       438.85 o
 -25  -5   3      23975.98      23387.06       884.28 o
 -23  -5   3      47450.21      48757.51      1305.63 o
 -21  -5   3      12573.84      13296.95       431.21 o
 -19  -5   3       8731.78       9003.23       369.00 o
 -17  -5   3       2806.55       2970.93       174.16 o
 -15  -5   3      35738.03      34837.80       636.57 o
 -13  -5   3      43694.28      41059.82       699.79 o
 -11  -5   3      97108.15      98275.47      1516.81 o
  -9  -5   3      17907.34      17629.26       298.52 o
  -7  -5   3     674213.06     700177.94      8716.70 o
  -5  -5   3      40029.36      45470.87       611.73 o
  -3  -5   3     100599.67     107254.56      1435.96 o
  -1  -5   3     150811.44     145290.61      2026.49 o
   1  -5   3      58833.09      66832.27       882.08 o
   3  -5   3       3686.07       3836.52       109.50 o
   5  -5   3      22237.71      21662.13       326.20 o
   7  -5   3      33366.57      34446.45       501.67 o
   9  -5   3      50431.25      43470.23       635.00 o
  11  -5   3        461.80        -26.10        97.41 o
  13  -5   3      25645.74      25184.25       499.68 o
  15  -5   3       5818.70       5741.00       360.66 o
  17  -5   3      12843.32      14294.43       554.27 o
  19  -5   3      13997.16      14538.41       570.55 o
  21  -5   3       7108.56       8385.20       477.55 o
  23  -5   3      27160.63      29012.87       975.83 o
  25  -5   3      18790.81      20058.11       906.76 o
  27  -5   3       9038.55       9255.50       625.67 o
  29  -5   3        122.47        -97.95       731.68 o
  31  -5   3        204.67        466.25       698.04 o
  33  -5   3        263.24       -919.61      1477.05 o
 -34  -4   3       1687.41       1294.47       973.80 o
 -32  -4   3        149.57        -57.11       895.42 o
 -30  -4   3       5696.48       5871.66       826.74 o
 -28  -4   3       1764.05       1409.38       454.39 o
 -26  -4   3       3715.26       3317.05       366.85 o
 -24  -4   3       5640.24       6056.15       500.95 o
 -22  -4   3       6130.37       5563.82       299.16 o
 -20  -4   3      34318.02      33572.84       777.53 o
 -18  -4   3      98717.85      94307.76      1455.43 o
 -16  -4   3      11240.60      12071.42       349.04 o
 -14  -4   3      34865.74      34773.10       597.01 o
 -12  -4   3      12834.38      12625.60       280.95 o
 -10  -4   3      28239.34      27781.03       466.04 o
  -8  -4   3      56796.75      54740.08       744.63 o
  -6  -4   3      88595.85      88933.78      1129.17 o
  -4  -4   3     327774.84     318944.66      4193.25 o
  -2  -4   3     223018.77     228339.67      3036.69 o
   0  -4   3      59870.05      63693.67       875.40 o
   2  -4   3       1278.65       1183.14        60.59 o
   4  -4   3      49921.49      49928.92       602.58 o
   6  -4   3       3046.61       2621.10        90.05 o
   8  -4   3       8614.19      10364.16       218.47 o
  10  -4   3      17426.59      17714.97       332.89 o
  12  -4   3      48170.71      51132.71       960.66 o
  14  -4   3      52791.35      49669.68      1054.17 o
  16  -4   3      10385.08      11055.81       472.45 o
  18  -4   3      16530.75      18126.28       664.05 o
  20  -4   3      11711.16      11870.07       623.35 o
  22  -4   3      13536.81      14254.06       801.90 o
  24  -4   3      13058.75      11862.13       671.02 o
  26  -4   3       7659.89       5667.46       524.77 o
  28  -4   3       1089.12       1362.36       527.29 o
  30  -4   3        363.29        692.81       721.73 o
  32  -4   3       1524.56       1076.89       825.06 o
 -33  -3   3       6046.92       7701.65      1022.41 o
 -31  -3   3        756.05        468.46      1121.95 o
 -29  -3   3      18993.24      15020.88      1309.65 o
 -27  -3   3       4646.47       4569.89       488.99 o
 -25  -3   3       6732.33       6917.62       414.63 o
 -23  -3   3       8302.71       8584.86       427.05 o
 -21  -3   3      10968.83       9941.10       378.94 o
 -19  -3   3       8444.38       7413.01       322.56 o
 -17  -3   3       1833.50       1397.06       140.99 o
 -15  -3   3      28898.75      26442.46       499.58 o
 -13  -3   3     322860.75     310084.88      4484.32 o
 -11  -3   3    1053526.25    1054702.88     14167.60 o
  -9  -3   3      69548.01      64684.93       901.46 o
  -7  -3   3      24999.56      19483.39       318.82 o
  -5  -3   3      28146.13      25301.02       355.30 o
  -3  -3   3       1857.04       1718.61        63.15 o
  -1  -3   3       6713.04       5172.06       107.74 o
   1  -3   3      46406.23      41778.38       535.61 o
   3  -3   3       4033.74       3781.64        84.56 o
   5  -3   3      77727.53      72930.67       873.19 o
   7  -3   3      35073.51      39723.16       524.77 o
   9  -3   3       8356.38       7951.20       202.88 o
  11  -3   3      26521.20      23251.55       442.58 o
  13  -3   3      10297.71       9095.48       336.43 o
  15  -3   3        403.90        433.23       175.71 o
  17  -3   3       2613.35       2572.97       355.23 o
  19  -3   3       1200.32       2234.30       300.58 o
  21  -3   3      10744.73      10707.42       774.08 o
  23  -3   3      55779.73      62259.14      1557.40 o
  25  -3   3       1381.74       1232.33       412.21 o
  27  -3   3        310.51        925.72       438.00 o
  29  -3   3       1311.17       1393.13       509.41 o
  31  -3   3       1934.02       2167.26       972.45 o
  33  -3   3         26.57       -265.72       831.61 o
 -34  -2   3       1022.40        688.92       802.54 o
 -32  -2   3      21114.62      23425.48      1581.21 o
 -30  -2   3       1515.07       2323.65       798.87 o
 -28  -2   3       4748.67       3093.32       455.51 o
 -26  -2   3        698.91        936.57       312.41 o
 -24  -2   3      10318.15      10076.84       588.70 o
 -22  -2   3      11415.74      11927.22       418.73 o
 -20  -2   3       5402.79       4637.44       239.06 o
 -18  -2   3      10160.20      10468.84       345.76 o
 -16  -2   3       9265.00       9384.61       305.72 o
 -14  -2   3      67817.53      70839.30      1120.43 o
 -12  -2   3     403845.19     414274.19      5713.31 o
 -10  -2   3     103985.06     113663.70      1660.70 o
  -8  -2   3      85682.49      90479.11      1268.66 o
  -6  -2   3      39309.73      44247.57       685.20 o
  -4  -2   3      90518.39      99494.54      1318.71 o
  -2  -2   3      11898.75      10461.94       155.46 o
   0  -2   3        709.02        500.82        32.95 o
   2  -2   3      93454.03      85319.61      1073.55 o
   4  -2   3     220523.31     221607.73      2585.83 o
   6  -2   3      21453.57      20061.73       322.59 o
   8  -2   3      27189.12      30351.96       445.97 o
  10  -2   3     111454.12     102832.95      1339.23 o
  12  -2   3      11864.35      11716.08       360.07 o
  14  -2   3     131022.95     126769.85      3052.56 o
  16  -2   3      59485.70      58621.18      1372.99 o
  18  -2   3       9645.44       8134.65       453.44 o
  20  -2   3       9655.70      10447.69       554.99 o
  22  -2   3       3294.96       3134.66       443.82 o
  24  -2   3      12985.44      13040.07      1039.03 o
  26  -2   3       3756.84       2545.64       688.04 o
  28  -2   3       2968.36       3079.48       531.97 o
  30  -2   3        174.30       -463.58       686.82 o
  32  -2   3       2188.48       2858.66       833.79 o
  34  -2   3        370.92        386.39       919.09 o
 -35  -1   3       1302.49        566.72       889.58 o
 -33  -1   3       6263.77       6252.96      1461.72 o
 -31  -1   3      16632.90      19258.18      1424.90 o
 -29  -1   3       2382.91       2397.77       647.57 o
 -27  -1   3        272.81        795.37       423.06 o
 -25  -1   3      14079.45      13980.15       564.09 o
 -23  -1   3      18190.58      20151.54       558.46 o
 -21  -1   3      20439.61      22292.84       560.25 o
 -19  -1   3      12444.85      12996.80       393.59 o
 -17  -1   3      21467.77      22578.50       509.00 o
 -15  -1   3         29.51        279.98       184.62 o
 -13  -1   3     509893.53     500452.44      7612.35 o
 -11  -1   3      14513.69      11877.91       224.87 o
  -9  -1   3      25944.76      27179.62       427.10 o
  -7  -1   3     134602.48     146821.45      2144.64 o
  -5  -1   3       4002.65       2895.43        89.02 o
  -3  -1   3      16689.55      15445.35       243.70 o
  -1  -1   3      12882.10       9946.49       213.24 o
   1  -1   3     111363.84      82411.08      1205.90 o
   3  -1   3      77960.77      86871.16      1044.14 o
   5  -1   3       2495.65       2242.76        85.94 o
   7  -1   3      58073.69      52977.25       709.20 o
   9  -1   3     279024.12     283689.88      3747.53 o
  11  -1   3       9818.58       6812.14       263.06 o
  13  -1   3      87060.19      81322.16      1579.05 o
  15  -1   3      48374.43      44692.48      1048.63 o
  17  -1   3      68211.43      67017.71      1500.79 o
  19  -1   3       3055.90       3108.93       317.32 o
  21  -1   3      11887.24      10931.42       593.50 o
  23  -1   3      20850.87      21107.98      1171.23 o
  25  -1   3       7635.40       7653.96       550.65 o
  27  -1   3      15526.54      15412.34      1048.10 o
  29  -1   3        985.54        417.01       534.26 o
  31  -1   3       1280.20       1267.46      1059.09 o
  33  -1   3        821.23        817.17       887.71 o
 -34   0   3         30.06       -753.72       780.93 o
 -32   0   3       5968.97       6840.49      1238.97 o
 -30   0   3          4.39       -533.55       726.76 o
 -28   0   3        198.18        114.28       461.80 o
 -26   0   3        726.12        326.39       261.40 o
 -24   0   3       6846.35       8378.43       368.08 o
 -22   0   3       4320.66       5449.99       312.81 o
 -20   0   3       6017.63       4558.25       240.94 o
 -18   0   3        585.38        640.48       151.91 o
 -16   0   3       9898.78       6997.15       273.49 o
 -14   0   3       4336.58       3877.19       162.00 o
 -12   0   3      30719.34      31189.04       531.66 o
 -10   0   3      28296.94      33744.09       520.60 o
  -8   0   3       4255.01       3856.15        99.17 o
  -6   0   3        393.54        463.87        50.13 o
  -4   0   3        383.20        767.59        48.82 o
  -2   0   3        675.60        247.52        28.13 o
   0   0   3        662.85       1385.04        78.26 o
   2   0   3       2494.35       2093.74        63.64 o
   4   0   3       1101.74       1271.98        55.90 o
   6   0   3       5397.21       5458.88       128.20 o
   8   0   3       4323.81       3570.22       109.94 o
  10   0   3      38258.06      40013.53       570.27 o
  12   0   3      21965.26      25377.32       469.64 o
  14   0   3      13499.97      12451.40       426.34 o
  16   0   3       3391.16       4378.61       232.03 o
  18   0   3       3241.15       3581.74       222.37 o
  20   0   3        646.27        890.66       223.27 o
  22   0   3       7201.83       6894.04       461.35 o
  24   0   3          0.60       -217.74       437.97 o
  26   0   3       2376.71       2708.35       463.15 o
  28   0   3        508.86       1004.50       522.74 o
  30   0   3         30.25       -730.76       730.76 o
  32   0   3        100.25        425.12       783.26 o
  34   0   3        489.92        679.67      1180.59 o
 -35   1   3       1258.22       1236.54       875.56 o
 -33   1   3       6368.87       6632.33       926.83 o
 -31   1   3      17712.88      21493.56      1648.02 o
 -29   1   3       2593.68       3438.61       670.14 o
 -27   1   3        432.21        401.51       342.92 o
 -25   1   3      14608.75      15247.74       591.44 o
 -23   1   3      19067.79      20207.89       524.47 o
 -21   1   3      19610.04      23236.24       569.67 o
 -19   1   3      13043.03      13329.84       402.24 o
 -17   1   3      21166.77      22626.84       566.25 o
 -15   1   3         17.38        271.72       118.51 o
 -13   1   3     509329.81     498119.72      7171.09 o
 -11   1   3      12933.68      10568.82       210.62 o
  -9   1   3      26521.97      27114.05       392.74 o
  -7   1   3     134123.89     147732.92      1940.07 o
  -5   1   3       3314.15       2216.39        78.75 o
  -3   1   3      17784.16      16453.81       243.96 o
  -1   1   3      14822.44      11364.22       197.60 o
   1   1   3     108447.11      83564.00      1278.56 o
   3   1   3      75259.74      84849.63      1135.12 o
   5   1   3       2467.45       2355.39        81.94 o
   7   1   3      58518.89      52886.67       704.96 o
   9   1   3     278680.12     287265.22      3443.15 o
  11   1   3       9837.49       7163.87       203.85 o
  13   1   3      88287.55      82156.67      1270.43 o
  15   1   3      46888.81      41262.74       836.13 o
  17   1   3      64736.16      63730.43      1217.35 o
  19   1   3       2975.51       3107.19       219.03 o
  21   1   3      11655.63      10829.60       431.83 o
  23   1   3      19951.33      19861.31       609.67 o
  25   1   3       7421.43       8387.29       504.38 o
  27   1   3      16014.31      18185.58      1031.37 o
  29   1   3        936.95        561.25       543.51 o
  31   1   3       1591.43       1186.45       750.86 o
  33   1   3        826.49         52.80       833.15 o
 -34   2   3        967.07       1128.04       843.99 o
 -32   2   3      21562.97      23383.72      2015.38 o
 -30   2   3       1616.43       1580.43       708.57 o
 -28   2   3       4693.58       4582.20       485.71 o
 -26   2   3        624.03        394.86       333.56 o
 -24   2   3       9734.19       9699.58       464.78 o
 -22   2   3      10968.60      10488.94       424.62 o
 -20   2   3       4707.83       4198.36       216.12 o
 -18   2   3      10961.34      10803.20       328.92 o
 -16   2   3       9439.90       9823.84       334.28 o
 -14   2   3      70565.55      74285.40      1125.55 o
 -12   2   3     410461.94     422447.19      5451.97 o
 -10   2   3     100206.41     109766.47      1435.11 o
  -8   2   3      85236.50      89124.09      1210.55 o
  -6   2   3      39669.54      44949.79       592.96 o
  -4   2   3      90840.17     100516.51      1262.65 o
  -2   2   3      10372.67       9403.95       147.49 o
   0   2   3        521.23        271.34        21.77 o
   2   2   3      92606.09      84130.13      1029.14 o
   4   2   3     220359.28     226711.14      2791.88 o
   6   2   3      24736.81      23296.50       300.83 o
   8   2   3      27755.98      30507.22       426.83 o
  10   2   3     110211.77     101581.16      1238.21 o
  12   2   3      12253.58      11495.57       274.24 o
  14   2   3     136282.58     132956.75      2120.68 o
  16   2   3      57612.09      58692.17      1117.03 o
  18   2   3       9787.38      10035.30       390.29 o
  20   2   3       9043.59       9385.18       394.85 o
  22   2   3       3312.99       3769.67       286.03 o
  24   2   3      13710.51      14467.04       698.91 o
  26   2   3       3688.99       3280.03       415.79 o
  28   2   3       2987.74       3025.14       579.91 o
  30   2   3        303.78        389.53       599.17 o
  32   2   3       1938.88        825.90      1379.31 o
  34   2   3        363.43        501.67       936.67 o
 -33   3   3       5633.48       5135.23       918.47 o
 -31   3   3        942.14       1257.57       730.90 o
 -29   3   3      19048.67      18083.67      1062.60 o
 -27   3   3       4762.83       4349.26       518.18 o
 -25   3   3       7046.42       7417.67       478.02 o
 -23   3   3       8678.27       9812.31       456.46 o
 -21   3   3      12093.86      12160.42       390.38 o
 -19   3   3       7696.37       7388.85       302.59 o
 -17   3   3       1786.21       1879.64       185.77 o
 -15   3   3      27264.99      25167.47       504.08 o
 -13   3   3     318618.06     308328.31      4477.98 o
 -11   3   3    1049963.38    1037471.25     12930.78 o
  -9   3   3      71406.54      65866.73       831.85 o
  -7   3   3      27692.14      21937.46       298.32 o
  -5   3   3      27971.96      25594.62       355.31 o
  -3   3   3       1718.43       1752.28        58.46 o
  -1   3   3       5935.94       5306.87       103.08 o
   1   3   3      48081.85      43297.11       583.67 o
   3   3   3       3471.40       3596.24        82.94 o
   5   3   3      76692.12      72685.83       871.84 o
   7   3   3      30409.89      35066.12       462.24 o
   9   3   3       8556.87       7898.49       178.10 o
  11   3   3      24674.33      22411.22       435.62 o
  13   3   3      11265.50       9667.75       292.33 o
  15   3   3        235.18        722.77       160.28 o
  17   3   3       2633.62       2478.03       219.47 o
  19   3   3       1427.69       1441.73       231.22 o
  21   3   3       9396.59      10018.82       709.10 o
  23   3   3      55732.48      60732.15      1383.61 o
  25   3   3       1241.17        674.48       474.04 o
  27   3   3        472.90        193.35       540.44 o
  29   3   3       1441.81        720.18       602.11 o
  31   3   3       1908.54       1529.01       756.62 o
  33   3   3         27.62       -860.20       860.20 o
 -34   4   3       2030.40       2831.95       872.31 o
 -32   4   3        195.37        314.24       714.30 o
 -30   4   3       5202.72       5762.73       957.22 o
 -28   4   3       1850.85       1800.37       408.63 o
 -26   4   3       3211.59       3425.53       400.06 o
 -24   4   3       5733.77       7049.66       540.78 o
 -22   4   3       6161.87       5775.93       316.02 o
 -20   4   3      33846.61      32861.35       787.18 o
 -18   4   3      98632.74      93418.00      1786.87 o
 -16   4   3      11335.59      11873.31       351.18 o
 -14   4   3      32660.42      32791.10       636.72 o
 -12   4   3      11264.64      11404.13       276.73 o
 -10   4   3      32238.92      29539.16       419.48 o
  -8   4   3      52008.99      51080.86       680.85 o
  -6   4   3      82433.42      86000.59      1082.84 o
  -4   4   3     328140.25     325523.06      3717.69 o
  -2   4   3     229603.78     236896.27      3037.47 o
   0   4   3      63216.33      65347.36       838.56 o
   2   4   3       1068.44       1095.08        48.83 o
   4   4   3      47074.47      47355.04       619.29 o
   6   4   3       3354.40       2563.94        84.50 o
   8   4   3       8598.39      11479.78       199.29 o
  10   4   3      18168.41      18399.32       333.71 o
  12   4   3      48955.91      50233.11       833.87 o
  14   4   3      52514.66      50781.14       958.15 o
  16   4   3      10991.20      11334.53       404.05 o
  18   4   3      17279.87      19054.46       583.19 o
  20   4   3      11366.87      12646.22       679.54 o
  22   4   3      13696.92      14112.54       892.93 o
  24   4   3      12910.30      11664.60       636.52 o
  26   4   3       7315.86       6602.21       488.09 o
  28   4   3        907.96        449.84       452.26 o
  30   4   3        295.86       -138.49       526.74 o
  32   4   3       1284.78        701.40       712.06 o
 -33   5   3       1080.15       1235.91       666.81 o
 -31   5   3        148.18        387.73       706.04 o
 -29   5   3         90.57        -90.74       419.23 o
 -27   5   3        764.15        867.71       386.41 o
 -25   5   3      23888.41      25229.60       878.49 o
 -23   5   3      47905.26      49987.07      1246.22 o
 -21   5   3      12052.39      12296.80       490.60 o
 -19   5   3       9114.57       9577.11       426.14 o
 -17   5   3       3182.43       3175.63       191.71 o
 -15   5   3      37573.47      36582.22       736.38 o
 -13   5   3      43634.15      41590.04       698.07 o
 -11   5   3     102073.16     102477.30      1441.01 o
  -9   5   3      16029.16      15533.35       271.87 o
  -7   5   3     668482.88     706308.06      8373.89 o
  -5   5   3      37674.84      40548.78       536.73 o
  -3   5   3     100316.19     106995.55      1435.16 o
  -1   5   3     152883.05     146680.94      1931.77 o
   1   5   3      58688.47      68276.27       881.73 o
   3   5   3       3620.63       3522.71        94.68 o
   5   5   3      24474.16      23299.18       305.16 o
   7   5   3      34856.32      38775.66       452.90 o
   9   5   3      46731.17      40853.85       602.67 o
  11   5   3        343.97         96.05       112.13 o
  13   5   3      25406.47      23649.15       517.67 o
  15   5   3       6560.47       7143.00       458.34 o
  17   5   3      12383.60      13340.45       496.34 o
  19   5   3      13577.47      12506.17       518.48 o
  21   5   3       6569.81       7310.74       467.78 o
  23   5   3      24387.82      28280.53      1161.92 o
  25   5   3      18133.91      18737.22       914.54 o
  27   5   3       9453.83      10443.54       598.26 o
  29   5   3         87.81        -35.59       680.50 o
  31   5   3        205.95       -208.71       629.39 o
  33   5   3        173.28       -896.71       896.71 o
 -34   6   3       1906.87       2157.39       671.94 o
 -32   6   3       4663.05       4904.24       669.92 o
 -30   6   3       4242.14       3852.86       614.40 o
 -28   6   3       2224.01       1577.88       433.91 o
 -26   6   3       4270.31       4518.57       416.10 o
 -24   6   3      22673.63      22441.33       782.54 o
 -22   6   3       4836.51       5202.87       337.87 o
 -20   6   3       3892.54       3752.13       261.25 o
 -18   6   3       7410.37       7409.54       363.34 o
 -16   6   3        593.98        717.39       157.32 o
 -14   6   3      21330.23      20423.21       462.16 o
 -12   6   3     112153.53     117841.66      1682.17 o
 -10   6   3       3520.44       4527.79       179.79 o
  -8   6   3      10146.51       9833.40       205.19 o
  -6   6   3      67129.74      77235.77       956.66 o
  -4   6   3      93725.73      97095.74      1198.92 o
  -2   6   3      82437.06      88344.16      1195.89 o
   0   6   3       3199.77       2357.84        85.98 o
   2   6   3      25423.07      30969.29       421.35 o
   4   6   3      23997.37      28554.07       383.87 o
   6   6   3      66658.15      68618.30       806.41 o
   8   6   3     120160.89     125447.54      1564.44 o
  10   6   3       1726.71       1980.17       101.22 o
  12   6   3      68147.01      68608.96      1261.93 o
  14   6   3       9104.55       7710.51       629.44 o
  16   6   3       1490.41        897.64       207.01 o
  18   6   3       1068.95        945.88       235.60 o
  20   6   3       9234.62       7962.29       494.65 o
  22   6   3       2023.92       1414.08       297.00 o
  24   6   3      19267.16      17887.94       738.94 o
  26   6   3        938.47        506.94       364.59 o
  28   6   3        611.55        728.71       423.01 o
  30   6   3        490.74        554.66       538.22 o
  32   6   3       1900.90       2077.70       956.17 o
 -33   7   3         47.14       -677.69       677.69 o
 -31   7   3       2446.57       1981.19       581.88 o
 -29   7   3       1543.32       1360.94       400.70 o
 -27   7   3       5134.04       4703.66       410.61 o
 -25   7   3       7054.48       7918.27       443.58 o
 -23   7   3       2169.59       1896.76       300.52 o
 -21   7   3       5100.76       4750.64       282.50 o
 -19   7   3      30620.82      30718.89       638.77 o
 -17   7   3       7900.57       7066.96       317.22 o
 -15   7   3      44826.29      44350.54       804.34 o
 -13   7   3     160655.34     153145.02      2588.52 o
 -11   7   3      13199.92      13313.79       329.87 o
  -9   7   3      64510.32      66910.59      1037.84 o
  -7   7   3     171540.50     182181.45      2342.64 o
  -5   7   3     193248.14     214600.88      2589.94 o
  -3   7   3     141135.61     159477.38      1908.70 o
  -1   7   3      45992.50      50270.55       655.34 o
   1   7   3      21226.50      27689.99       408.31 o
   3   7   3       5364.75       4642.64       136.63 o
   5   7   3      22729.33      24684.04       327.97 o
   7   7   3      16654.29      16659.85       285.10 o
   9   7   3      70362.54      70597.99       989.33 o
  11   7   3      13608.96      14004.41       337.79 o
  13   7   3      52167.07      52843.26       999.68 o
  15   7   3      32979.38      32698.82       779.46 o
  17   7   3       5834.49       6129.56       345.74 o
  19   7   3      11895.97      12997.15       614.37 o
  21   7   3       6462.53       6340.97       392.77 o
  23   7   3       6854.58       6610.23       431.10 o
  25   7   3      13590.44      14293.13       698.85 o
  27   7   3       2193.12       1637.17       467.32 o
  29   7   3        583.56        332.43       509.43 o
  31   7   3          2.54       -409.47       652.04 o
  33   7   3       2728.18       1576.15       952.01 o
 -32   8   3         26.89         -7.30       589.56 o
 -30   8   3       3705.15       3192.56       536.11 o
 -28   8   3       1354.22       1345.40       383.25 o
 -26   8   3       6017.18       5364.90       466.64 o
 -24   8   3      22593.53      22037.70       753.72 o
 -22   8   3       5982.03       5352.27       367.20 o
 -20   8   3       4190.08       3745.45       274.31 o
 -18   8   3       5690.84       6279.97       348.58 o
 -16   8   3       2539.07       3503.33       210.91 o
 -14   8   3      14783.10      15852.03       422.68 o
 -12   8   3     392481.34     398954.28      7014.78 o
 -10   8   3      37453.48      38032.86       667.88 o
  -8   8   3      21688.11      22391.14       408.52 o
  -6   8   3     180081.95     185330.78      2475.62 o
  -4   8   3     189132.48     205008.41      2835.16 o
  -2   8   3      15727.76      15293.48       259.81 o
   0   8   3     114468.78     120554.30      1429.58 o
   2   8   3      20699.89      22398.89       328.93 o
   4   8   3     315898.81     333108.19      4392.12 o
   6   8   3     326934.25     330103.59      4103.42 o
   8   8   3       6228.81       7915.06       230.97 o
  10   8   3       2023.84       2163.00       206.60 o
  12   8   3      18974.84      19830.23       434.03 o
  14   8   3     221615.36     226921.20      4074.04 o
  16   8   3      17403.17      18305.07       613.03 o
  18   8   3       8358.19       7918.12       386.01 o
  20   8   3      19448.64      19745.29       662.75 o
  22   8   3      14823.59      15860.07       614.03 o
  24   8   3       1443.53       1164.87       332.02 o
  26   8   3       3069.22       1874.88       380.19 o
  28   8   3        636.98        756.51       480.81 o
  30   8   3       2212.79       2256.00       591.32 o
  32   8   3       2155.77       1647.42       666.29 o
 -31   9   3        968.64       1047.81       498.20 o
 -29   9   3        104.66        184.72       412.47 o
 -27   9   3       1414.30       1606.71       395.59 o
 -25   9   3       2245.64       1994.22       367.24 o
 -23   9   3       1582.98       1764.72       329.07 o
 -21   9   3       1079.77        987.89       258.41 o
 -19   9   3       6590.63       6743.04       274.49 o
 -17   9   3        754.59        804.18       161.42 o
 -15   9   3       3277.23       3924.60       202.08 o
 -13   9   3      38270.57      39301.01       749.07 o
 -11   9   3       9894.02      10160.65       355.32 o
  -9   9   3      18894.98      19667.33       482.48 o
  -7   9   3      47651.34      44912.22       713.28 o
  -5   9   3      56501.44      60991.28       869.98 o
  -3   9   3     211054.58     221202.34      2916.09 o
  -1   9   3      12667.87      14154.76       299.92 o
   1   9   3       7432.20       6914.22       222.51 o
   3   9   3       2033.69       1994.39       130.38 o
   5   9   3      14234.65      15624.86       448.61 o
   7   9   3      59853.23      63567.11       961.09 o
   9   9   3      20029.56      18229.33       405.80 o
  11   9   3       2291.58       2627.42       164.86 o
  13   9   3     170312.14     169063.34      2709.03 o
  15   9   3      48878.54      50764.25      1142.53 o
  17   9   3       2752.48       2856.00       274.66 o
  19   9   3       6779.71       7757.09       403.59 o
  21   9   3      12029.42      12284.80       558.66 o
  23   9   3       7329.32       8175.76       452.23 o
  25   9   3       3078.55       3733.36       402.05 o
  27   9   3       1731.76       1942.09       412.87 o
  29   9   3        102.59        420.07       490.64 o
  31   9   3        263.09        952.27       784.16 o
 -32  10   3       1261.65       1309.13       825.38 o
 -30  10   3       9053.17       9089.75       613.27 o
 -28  10   3       2490.91       3215.26       454.80 o
 -26  10   3       6956.18       7956.88       530.81 o
 -24  10   3       2725.28       2850.69       366.82 o
 -22  10   3      32763.90      38069.00       946.49 o
 -20  10   3      22772.07      26003.36       613.01 o
 -18  10   3      21205.62      22393.14       514.18 o
 -16  10   3       2009.62       1936.19       184.52 o
 -14  10   3      17260.00      17399.57       454.98 o
 -12  10   3     154304.62     163303.09      2471.21 o
 -10  10   3      10596.71      10276.85       333.78 o
  -8  10   3      40482.75      39778.16       706.55 o
  -6  10   3       4350.38       5315.63       283.73 o
  -4  10   3     233513.30     246407.72      3811.80 o
  -2  10   3     231286.02     244551.70      3824.65 o
   0  10   3      26634.79      27153.13       509.25 o
   2  10   3      21549.52      20540.02       449.69 o
   4  10   3      91847.38      94199.45      1477.92 o
   6  10   3       6710.44       6695.14       249.97 o
   8  10   3     125495.77     132619.92      1910.06 o
  10  10   3      20465.95      18609.83       420.48 o
  12  10   3      47317.07      44146.09       774.97 o
  14  10   3      29220.75      30526.56       652.78 o
  16  10   3      33792.30      32204.76       866.66 o
  18  10   3      36543.76      37495.58       891.34 o
  20  10   3       4721.07       4097.03       340.43 o
  22  10   3       2621.63       2967.00       351.90 o
  24  10   3      10728.79      11804.32       709.44 o
  26  10   3       5250.32       5829.13       464.20 o
  28  10   3      13332.54      13772.49       826.85 o
  30  10   3        495.43        599.12       597.53 o
 -31  11   3       3636.15       3762.12       588.19 o
 -29  11   3        291.90         71.06       482.33 o
 -27  11   3       1627.96       1172.16       555.50 o
 -25  11   3        140.34        -34.29       351.30 o
 -23  11   3      10724.41      10858.07       560.18 o
 -21  11   3       2039.43       2056.50       270.25 o
 -19  11   3       2475.26       2789.63       249.52 o
 -17  11   3       5283.56       5425.48       274.92 o
 -15  11   3      12010.81      11081.91       454.93 o
 -13  11   3      63405.61      66182.57      1262.89 o
 -11  11   3      15688.63      16222.48       442.27 o
  -9  11   3      22631.48      21926.41       559.75 o
  -7  11   3      60229.10      59801.06      1150.50 o
  -5  11   3     128134.06     132892.69      2256.17 o
  -3  11   3       3766.60       4635.34       238.95 o
  -1  11   3      53835.73      56956.41      1050.00 o
   1  11   3     214947.16     217040.89      3909.68 o
   3  11   3      25467.35      26629.65       564.63 o
   5  11   3      52264.81      53554.49       931.28 o
   7  11   3       2255.04       1947.21       165.62 o
   9  11   3      22104.04      22910.20       490.79 o
  11  11   3       9514.03       9178.80       320.35 o
  13  11   3      12110.36      11173.55       379.46 o
  15  11   3       5679.07       5820.85       282.31 o
  17  11   3        387.28        451.78       262.42 o
  19  11   3       1405.13       1340.25       288.61 o
  21  11   3       8382.30       8488.01       444.62 o
  23  11   3       1653.03       2316.91       372.75 o
  25  11   3       9544.69       9033.22       523.18 o
  27  11   3      10462.89      11698.13       740.65 o
  29  11   3        141.74        -70.38       474.20 o
  31  11   3         49.99       -425.85       843.92 o
 -30  12   3       1291.73       1463.74       557.30 o
 -28  12   3        384.01        731.92       450.46 o
 -26  12   3          4.19         -9.63       388.61 o
 -24  12   3        362.44        -38.41       351.57 o
 -22  12   3       3237.29       3614.81       385.17 o
 -20  12   3       2899.82       2691.56       298.62 o
 -18  12   3      11818.73      12206.51       467.70 o
 -16  12   3       5149.04       5230.35       342.28 o
 -14  12   3       4170.37       4126.67       303.14 o
 -12  12   3       1690.69       1606.64       228.82 o
 -10  12   3        290.76        255.15       175.65 o
  -8  12   3      23266.54      23898.48       629.17 o
  -6  12   3      40298.34      40776.50       837.62 o
  -4  12   3      15671.71      14876.31       437.38 o
  -2  12   3      57723.32      60217.48      1111.32 o
   0  12   3      45544.21      49125.42       961.59 o
   2  12   3     115695.56     120009.33      2214.90 o
   4  12   3      19103.28      19364.54       489.37 o
   6  12   3      17675.87      17912.80       454.69 o
   8  12   3      55535.27      55371.29       984.14 o
  10  12   3       7344.27       7688.31       336.83 o
  12  12   3      14003.93      14516.87       449.32 o
  14  12   3      10045.89       9899.90       382.69 o
  16  12   3       9987.41       9412.24       385.12 o
  18  12   3       2461.63       2468.19       333.47 o
  20  12   3        447.27        536.72       306.53 o
  22  12   3        798.33       1241.36       346.28 o
  24  12   3       3219.20       3114.75       424.56 o
  26  12   3       1942.91       1672.98       434.82 o
  28  12   3       2180.35       2254.23       492.07 o
  30  12   3       1422.16       1698.99       690.20 o
 -29  13   3        394.04       1158.87       583.96 o
 -27  13   3       1374.76        342.98       443.56 o
 -25  13   3       4676.99       4557.59       667.27 o
 -23  13   3      21838.92      20755.11       807.34 o
 -21  13   3      13107.00      12162.76       547.30 o
 -19  13   3      30352.24      31673.66       784.81 o
 -17  13   3      12181.67      10717.56       499.57 o
 -15  13   3      18643.58      18163.65       653.74 o
 -13  13   3      14213.98      15144.34       559.72 o
 -11  13   3       1857.92       1971.98       244.31 o
  -9  13   3       1197.70       1008.95       210.85 o
  -7  13   3       7322.05       7358.22       342.04 o
  -5  13   3      32000.99      32004.04       713.12 o
  -3  13   3      79871.77      81429.34      1505.63 o
  -1  13   3      60771.80      62372.63      1183.60 o
   1  13   3      16470.42      16085.39       459.03 o
   3  13   3      16710.06      16481.96       481.15 o
   5  13   3       7597.12       7020.81       305.74 o
   7  13   3      88688.40      90850.27      1650.89 o
   9  13   3       6747.46       7792.36       343.57 o
  11  13   3       1602.00       1720.53       230.23 o
  13  13   3       4256.94       3814.12       279.98 o
  15  13   3       9445.37       8946.86       397.57 o
  17  13   3       6481.85       5517.63       365.47 o
  19  13   3        669.44       1078.44       322.59 o
  21  13   3        697.27        878.61       345.76 o
  23  13   3      10805.92      11479.95       601.38 o
  25  13   3      15842.64      18775.16       825.85 o
  27  13   3       6951.49       6747.96       649.26 o
  29  13   3        412.97        167.81       576.74 o
 -28  14   3        601.74       1393.63       596.05 o
 -26  14   3       8706.02       7662.89       549.83 o
 -24  14   3        691.18        868.53       402.39 o
 -22  14   3       5175.47       4400.49       512.08 o
 -20  14   3         26.12       -278.77       278.77 o
 -18  14   3      23052.63      23343.14       726.42 o
 -16  14   3      48601.54      53918.62      1222.72 o
 -14  14   3      16563.49      18135.71       640.94 o
 -12  14   3      73402.81      76891.66      1631.74 o
 -10  14   3       4694.60       5828.02       314.74 o
  -8  14   3       4718.46       4493.84       275.15 o
  -6  14   3       5626.06       5731.71       308.24 o
  -4  14   3     105941.80     113363.99      2020.60 o
  -2  14   3       7438.85       8091.90       363.76 o
   0  14   3      23958.53      24098.88       600.69 o
   2  14   3      13415.91      14330.12       458.46 o
   4  14   3      17839.87      20469.42       559.74 o
   6  14   3       7123.69       8000.85       372.60 o
   8  14   3      19679.61      21585.92       632.59 o
  10  14   3       7854.16       7885.65       408.78 o
  12  14   3       7948.18       7056.62       353.98 o
  14  14   3       8598.16       9698.54       720.25 o
  16  14   3       1135.00       1421.86       277.39 o
  18  14   3      10562.60      10602.28       665.37 o
  20  14   3       1480.03       1360.44       354.80 o
  22  14   3      14162.40      12128.13       627.90 o
  24  14   3       4504.62       3731.50       467.17 o
  26  14   3       2015.52       1463.09       512.06 o
  28  14   3       2083.72       2650.78       545.17 o
 -27  15   3         59.10        -96.49       515.13 o
 -25  15   3       2257.90       1762.76       465.07 o
 -23  15   3       2500.99       2135.14       422.62 o
 -21  15   3        400.15        297.64       351.91 o
 -19  15   3        403.24       -180.34       290.55 o
 -17  15   3        232.69        414.87       303.10 o
 -15  15   3       1237.54       1459.69       305.22 o
 -13  15   3       1066.05       1287.25       266.18 o
 -11  15   3       1209.09       1283.90       276.25 o
  -9  15   3      12392.98      13038.20       500.08 o
  -7  15   3      32075.46      30885.34       744.78 o
  -5  15   3     193894.28     210576.55      3568.70 o
  -3  15   3     182988.48     191562.42      3553.54 o
  -1  15   3      58209.13      57214.20      1112.28 o
   1  15   3      12104.83      10985.19       428.62 o
   3  15   3       2183.14       2435.31       240.47 o
   5  15   3      16853.45      16173.17       572.49 o
   7  15   3     138081.52     141970.89      2692.61 o
   9  15   3       3833.95       4290.24       304.09 o
  11  15   3      28733.18      29920.66       787.36 o
  13  15   3     117099.07     122606.07      2423.38 o
  15  15   3      52154.88      55209.89      1215.06 o
  17  15   3      11584.91      12770.93       617.85 o
  19  15   3       9082.44       7317.54       491.30 o
  21  15   3       1839.26       1770.96       395.89 o
  23  15   3       1489.93       1379.23       449.83 o
  25  15   3        758.97        907.09       460.67 o
  27  15   3        278.77       -122.80       523.16 o
 -26  16   3       3876.25       4818.00       537.80 o
 -24  16   3       1781.05       1505.21       482.25 o
 -22  16   3       3627.46       3124.42       449.66 o
 -20  16   3       1444.74       1457.42       372.89 o
 -18  16   3        280.88        268.30       311.17 o
 -16  16   3       7344.44       6669.14       421.26 o
 -14  16   3       3161.22       3523.22       391.93 o
 -12  16   3       7315.73       7278.69       503.42 o
 -10  16   3      21114.77      22423.93       725.55 o
  -8  16   3       1180.33       1459.80       281.90 o
  -6  16   3      19626.27      20663.90       592.50 o
  -4  16   3       9647.06      10036.88       459.75 o
  -2  16   3       1314.88       1323.63       234.45 o
   0  16   3      14233.95      14314.53       508.33 o
   2  16   3      12927.05      13205.36       494.61 o
   4  16   3       5921.43       5266.38       344.33 o
   6  16   3      14967.97      14892.59       593.17 o
   8  16   3      91776.89      95320.89      1937.75 o
  10  16   3      29625.50      30810.85       795.39 o
  12  16   3       4969.40       4736.80       392.16 o
  14  16   3       6849.16       7495.34       462.48 o
  16  16   3       2686.66       2800.64       338.22 o
  18  16   3       1196.63       1127.58       415.38 o
  20  16   3       3588.98       4105.82       446.96 o
  22  16   3       1691.13       2286.56       445.04 o
  24  16   3       3097.85       2579.91       493.15 o
  26  16   3        308.88        124.56       560.92 o
 -25  17   3       2717.15       3059.46       529.11 o
 -23  17   3       4482.57       4459.73       541.46 o
 -21  17   3      11190.52      12388.07       651.33 o
 -19  17   3       9753.27      10570.49       599.19 o
 -17  17   3       6886.75       7468.45       461.46 o
 -15  17   3      11362.02      11051.39       564.04 o
 -13  17   3       6694.24       7330.07       656.90 o
 -11  17   3      13865.46      13877.75       648.22 o
  -9  17   3      22248.01      23435.12       754.87 o
  -7  17   3       7803.44       8225.83       403.34 o
  -5  17   3       6944.92       7500.00       392.16 o
  -3  17   3      25167.01      26289.96       702.98 o
  -1  17   3       2225.01       2341.72       268.86 o
   1  17   3        154.00       -224.57       224.57 o
   3  17   3        255.87        648.87       299.26 o
   5  17   3       3428.84       3293.74       369.71 o
   7  17   3      92455.15      96831.24      1959.07 o
   9  17   3      74345.61      78488.29      1683.45 o
  11  17   3      15337.57      17692.57       646.50 o
  13  17   3      13330.19      12446.22       566.58 o
  15  17   3       4535.87       4575.99       481.05 o
  17  17   3        678.10        462.30       350.36 o
  19  17   3        192.57        757.40       456.77 o
  21  17   3        411.85       -222.19       486.25 o
  23  17   3       2435.89       3050.77       559.31 o
  25  17   3       2322.41       2817.40       593.07 o
 -24  18   3        738.01        916.04       678.16 o
 -22  18   3       2063.38       1787.10       476.04 o
 -20  18   3      13132.90      16311.30       994.75 o
 -18  18   3       6716.06       7186.97       496.80 o
 -16  18   3       1468.67       2248.90       384.61 o
 -14  18   3       3441.11       3556.61       363.77 o
 -12  18   3      17324.03      16562.16       712.49 o
 -10  18   3       8691.18       7678.80       468.48 o
  -8  18   3       1377.33       1255.81       318.98 o
  -6  18   3       4245.61       3912.52       361.77 o
  -4  18   3       5124.40       4460.89       368.48 o
  -2  18   3       1897.15       1848.74       302.61 o
   0  18   3      14390.83      13205.50       549.79 o
   2  18   3       9544.73      10427.89       531.41 o
   4  18   3      43196.84      46165.11      1119.99 o
   6  18   3      70629.38      80544.43      1721.63 o
   8  18   3     159233.67     169500.25      3282.33 o
  10  18   3      35256.31      37512.01       948.29 o
  12  18   3        592.79        193.05       358.29 o
  14  18   3      12138.68      11557.49       550.11 o
  16  18   3       1376.07       1087.41       390.98 o
  18  18   3       3754.37       4721.75       783.24 o
  20  18   3       6569.82       6157.90       536.16 o
  22  18   3       2728.83       3816.67       571.56 o
  24  18   3       1680.98       1442.51       654.84 o
 -23  19   3       1187.15        715.52       572.44 o
 -21  19   3        559.57        659.31       510.32 o
 -19  19   3      26022.14      28820.83      1225.70 o
 -17  19   3        935.61       1002.54       392.36 o
 -15  19   3       2374.11       2246.04       391.51 o
 -13  19   3       2430.02       2992.97       407.08 o
 -11  19   3      30863.54      30063.37       969.97 o
  -9  19   3       3332.84       3989.65       397.57 o
  -7  19   3      18139.92      17284.33       734.34 o
  -5  19   3       5767.40       5616.14       410.07 o
  -3  19   3      21723.28      21720.30       755.85 o
  -1  19   3      76526.19      78758.30      1683.30 o
   1  19   3      37070.37      37720.43       994.89 o
   3  19   3       7473.00       6954.41       437.91 o
   5  19   3       3046.04       2681.71       348.99 o
   7  19   3      16001.85      17130.27       801.83 o
   9  19   3       5902.53       5581.45       422.10 o
  11  19   3        349.02        280.29       318.76 o
  13  19   3       7093.96       7455.34       549.03 o
  15  19   3        593.98        520.13       406.00 o
  17  19   3       1197.12       1678.61       466.22 o
  19  19   3       6191.19       7165.60       724.12 o
  21  19   3      13984.19      14965.85       998.88 o
  23  19   3       5865.32       6642.96       673.23 o
 -22  20   3       2207.70       1904.02       583.03 o
 -20  20   3      10419.88      11547.55       779.50 o
 -18  20   3      31844.73      36846.29      1692.95 o
 -16  20   3       1080.53        903.97       463.41 o
 -14  20   3       6906.45       7557.89       569.76 o
 -12  20   3       4200.04       5739.71       630.14 o
 -10  20   3       1157.57        364.24       373.65 o
  -8  20   3        679.30        743.66       357.96 o
  -6  20   3        809.88        238.94       338.55 o
  -4  20   3      11874.97      10745.93       580.57 o
  -2  20   3      38374.87      41229.19      1102.94 o
   0  20   3      28034.00      27824.62       887.18 o
   2  20   3      10666.19      10849.97       561.12 o
   4  20   3       2406.06       2322.37       361.00 o
   6  20   3         19.32         35.93       329.74 o
   8  20   3       8544.10       8880.38       489.93 o
  10  20   3      14455.75      15297.21       661.72 o
  12  20   3       2129.80       1638.07       410.08 o
  14  20   3       4790.90       2744.09       455.16 o
  16  20   3        851.38        921.11       511.13 o
  18  20   3       1190.64       1235.95       723.27 o
  20  20   3        546.80        182.30       588.09 o
  22  20   3       1729.97       2585.70       655.85 o
 -21  21   3       2462.90       2646.56       666.83 o
 -19  21   3      11002.25      10284.16       774.64 o
 -17  21   3       2069.11       2096.93       572.94 o
 -15  21   3       1339.82        897.51       445.99 o
 -13  21   3      24552.23      25567.02       985.62 o
 -11  21   3      70132.92      74272.59      1741.66 o
  -9  21   3      10946.91      10990.09       701.34 o
  -7  21   3      11417.39      10748.38       652.32 o
  -5  21   3       9962.46      10026.59       768.55 o
  -3  21   3        527.10         63.99       352.95 o
  -1  21   3       4254.22       4063.77       427.41 o
   1  21   3       5543.84       5623.21       450.76 o
   3  21   3       3020.84       2883.44       395.88 o
   5  21   3       1594.23       1844.16       391.79 o
   7  21   3       7168.36       7793.86       539.92 o
   9  21   3        239.45        497.71       407.89 o
  11  21   3       1196.48        600.56       377.15 o
  13  21   3       1456.39       1497.92       477.65 o
  15  21   3        703.81        396.46       545.77 o
  17  21   3        319.47       -373.40       791.96 o
  19  21   3        225.27       -641.29       641.29 o
 -18  22   3       3470.22       3426.79       682.55 o
 -16  22   3       1504.01       1113.24       544.27 o
 -14  22   3       6960.28       7129.48       581.74 o
 -12  22   3      10040.43      10252.67       618.21 o
 -10  22   3       6171.14       6754.69       533.90 o
  -8  22   3      14966.95      17028.70       809.28 o
  -6  22   3       5580.71       5719.62       521.67 o
  -4  22   3       2747.14       2048.90       429.42 o
  -2  22   3       3035.96       2792.06       436.24 o
   0  22   3      10299.01       9545.68      1174.91 o
   2  22   3       1785.67       2137.78       444.93 o
   4  22   3      31691.65      32848.06      1132.92 o
   6  22   3      20712.34      21103.40       955.74 o
   8  22   3      15650.78      14689.19       776.06 o
  10  22   3       6906.14       7181.76       723.89 o
  12  22   3       5434.23       5853.88       554.65 o
  14  22   3       3106.21       2947.10       518.64 o
  16  22   3       1410.11       1338.52       606.42 o
  18  22   3        324.75        554.30       632.86 o
 -17  23   3         84.59        131.24       635.89 o
 -15  23   3         72.71        531.31       512.28 o
 -13  23   3       4690.33       4260.39       612.72 o
 -11  23   3       2082.74       1923.39       489.76 o
  -9  23   3       1891.47       1338.63       469.56 o
  -7  23   3        866.94       1133.72       447.62 o
  -5  23   3       1607.26       1444.42       441.47 o
  -3  23   3        273.74        348.42       418.61 o
  -1  23   3       8775.91       8385.87       589.77 o
   1  23   3       9496.82       9881.71       591.77 o
   3  23   3       1759.10       1707.89       435.31 o
   5  23   3       8538.99       8574.51       561.91 o
   7  23   3       2662.80       2305.42       486.60 o
   9  23   3       4511.65       4307.84       542.41 o
  11  23   3       1202.51       1068.43       493.07 o
  13  23   3       1475.63       1430.69       639.41 o
  15  23   3        348.57       1138.17       633.60 o
 -14  24   3       5240.06       4350.33       585.77 o
 -12  24   3      13427.66      12506.31       720.95 o
 -10  24   3       3824.42       3296.07       605.67 o
  -8  24   3       6091.63       5300.11       634.40 o
  -6  24   3       3113.43       2875.46       506.20 o
  -4  24   3       9452.26      10197.00       626.25 o
  -2  24   3        937.45       1644.59       466.12 o
   0  24   3        169.27       -134.38       447.67 o
   2  24   3        681.27        444.35       454.36 o
   4  24   3       7944.54       7021.81       680.50 o
   6  24   3       1234.33       1145.83       624.41 o
   8  24   3       7539.91       6325.79       604.22 o
  10  24   3       4221.29       3939.76       563.46 o
  12  24   3       2178.66       1923.01       643.97 o
  -9  25   3       5008.52       3764.59       579.44 o
  -7  25   3       1621.06       1041.70       516.44 o
  -5  25   3          9.30        -60.57       491.39 o
  -3  25   3        377.50       -152.26       479.69 o
  -1  25   3       7048.52       7439.38       603.77 o
   1  25   3        278.11        586.63       561.88 o
   3  25   3       9089.51       8752.72       801.16 o
   5  25   3       1934.47       1712.90       601.76 o
   7  25   3       1595.22        753.63       540.19 o
   9  25   3       1106.11       1093.51       565.33 o
  -4  26   3        892.62        904.90       610.07 o
  -2  26   3       1717.97        811.75       670.07 o
   0  26   3       3119.40       2582.23       625.95 o
   2  26   3       1320.08       1847.34       628.93 o
   4  26   3       1910.59       3238.29       654.08 o
  -4 -26   4       5102.69       4765.10       744.77 o
  -2 -26   4        903.54        985.49       644.16 o
   0 -26   4       3698.19       4749.51       742.91 o
   2 -26   4         57.76       -181.35       635.23 o
  -9 -25   4       3376.33       3822.61       572.87 o
  -7 -25   4       3262.32       2782.11       541.04 o
  -5 -25   4       7967.30       8324.27       630.88 o
  -3 -25   4       6743.24       6298.86       663.14 o
  -1 -25   4       5223.31       5850.66       711.83 o
   1 -25   4        283.18       -349.25       601.77 o
   3 -25   4       5100.25       5573.82       729.31 o
   5 -25   4         21.16       -607.35       607.35 o
   7 -25   4       3524.16       4318.47       724.00 o
   9 -25   4       3208.69       2462.47       717.58 o
 -14 -24   4         66.21       -226.66       945.78 o
 -12 -24   4       1081.23        727.30       525.00 o
 -10 -24   4       3358.55       4045.31       543.88 o
  -8 -24   4       4966.23       5756.51       644.04 o
  -6 -24   4       2237.86       3136.26       497.03 o
  -4 -24   4        610.52        446.01       455.51 o
  -2 -24   4       6473.07       4970.56       531.51 o
   0 -24   4      13416.31      15909.21      1133.05 o
   2 -24   4       7979.00       8596.39       650.57 o
   4 -24   4      16418.68      17549.89       982.91 o
   6 -24   4        121.94        285.24       685.22 o
   8 -24   4       5727.08       6812.36       750.14 o
  10 -24   4       2178.00       2648.48       665.73 o
  12 -24   4       7372.23       7825.88       831.45 o
 -17 -23   4       2648.72       2979.54       684.83 o
 -15 -23   4       3838.79       4224.11       555.18 o
 -13 -23   4       5958.64       6329.50       565.29 o
 -11 -23   4      10932.99      11360.90       707.37 o
  -9 -23   4       8108.69       8279.17       649.34 o
  -7 -23   4      26734.28      27601.12      1061.52 o
  -5 -23   4      19226.30      19279.13       955.02 o
  -3 -23   4      33674.07      37237.49      1406.58 o
  -1 -23   4      14665.88      14033.78       835.76 o
   1 -23   4       2608.88       3689.45       495.83 o
   3 -23   4       4255.76       3983.25       532.01 o
   5 -23   4       2024.81       2121.19       498.52 o
   7 -23   4       4189.80       4984.79       557.74 o
   9 -23   4       5768.59       6832.26       629.66 o
  11 -23   4        815.47        717.46       522.28 o
  13 -23   4        261.70       -125.68       554.15 o
  15 -23   4        767.23        724.19       882.53 o
 -18 -22   4       3873.45       4645.13       686.29 o
 -16 -22   4       4343.72       4064.38       570.11 o
 -14 -22   4        376.21        144.08       443.50 o
 -12 -22   4      16389.25      16748.48       838.79 o
 -10 -22   4      10241.18      10812.86       608.73 o
  -8 -22   4       8426.28       7676.31       531.70 o
  -6 -22   4       2994.43       2605.03       437.17 o
  -4 -22   4        503.27        655.42       425.59 o
  -2 -22   4       1090.47       1131.83       406.45 o
   0 -22   4        254.58        122.80       566.65 o
   2 -22   4        981.87       1257.75       437.28 o
   4 -22   4      27181.96      24072.48      1078.19 o
   6 -22   4       5214.37       4356.37       520.18 o
   8 -22   4       1412.83        923.84       461.07 o
  10 -22   4       2847.52       2919.16       514.55 o
  12 -22   4       4004.06       5214.31       594.63 o
  14 -22   4        824.88       1270.86       528.87 o
  16 -22   4        606.67        397.75       590.37 o
  18 -22   4        486.15        772.67       624.86 o
 -21 -21   4        217.07        515.08       588.29 o
 -19 -21   4       7436.73       8396.58       790.78 o
 -17 -21   4      21840.92      25306.19      1018.96 o
 -15 -21   4        538.26        559.09       420.30 o
 -13 -21   4       2463.57       2255.54       439.97 o
 -11 -21   4      23426.49      24061.47       912.53 o
  -9 -21   4       4051.72       4647.63       463.14 o
  -7 -21   4       1834.36       2303.49       437.41 o
  -5 -21   4       7566.36       7727.07       502.09 o
  -3 -21   4       2635.71       2972.08       410.90 o
  -1 -21   4      17717.64      18296.62       801.67 o
   1 -21   4       4536.49       3936.66       429.51 o
   3 -21   4       1534.73       1246.46       330.51 o
   5 -21   4      16628.95      16894.71       706.75 o
   7 -21   4      10457.44      10098.09       630.07 o
   9 -21   4      34690.35      34781.83      1109.76 o
  11 -21   4       3917.50       3800.56       632.23 o
  13 -21   4       1142.66        174.91       425.52 o
  15 -21   4       4152.19       4397.07       516.03 o
  17 -21   4       2889.51       2785.89       521.67 o
  19 -21   4        832.22        624.15       535.42 o
 -22 -20   4       3535.79       2617.14       624.76 o
 -20 -20   4        167.58         53.38       647.63 o
 -18 -20   4      29375.70      30672.12      1083.24 o
 -16 -20   4        147.31       -185.25       390.30 o
 -14 -20   4        927.43        484.46       389.08 o
 -12 -20   4      12398.38      12277.09       729.53 o
 -10 -20   4       5434.97       4977.67       434.73 o
  -8 -20   4       1226.66        466.12       341.98 o
  -6 -20   4       1685.24       1382.82       307.82 o
  -4 -20   4       2745.75       2836.94       318.02 o
  -2 -20   4      10290.61       9948.93       497.92 o
   0 -20   4      48738.39      48177.32      1076.03 o
   2 -20   4      26185.53      25928.37       794.06 o
   4 -20   4      20902.01      21963.25       736.24 o
   6 -20   4       1988.78       2158.60       332.50 o
   8 -20   4      21203.11      22059.81       808.23 o
  10 -20   4       3162.75       3037.47       422.15 o
  12 -20   4      14145.66      14742.57       735.00 o
  14 -20   4       7914.10       9388.10       583.91 o
  16 -20   4        247.58        643.34       448.34 o
  18 -20   4       1217.86       -160.65       468.66 o
  20 -20   4        866.55        467.02       519.14 o
 -23 -19   4       1063.23        561.54       578.60 o
 -21 -19   4        222.82        179.72       504.60 o
 -19 -19   4       4008.25       3450.05       484.44 o
 -17 -19   4        716.25        109.54       393.95 o
 -15 -19   4       1752.35       1991.45       487.79 o
 -13 -19   4      23285.38      24650.54       773.10 o
 -11 -19   4      15811.50      16390.65       641.44 o
  -9 -19   4       1280.71       1694.20       291.73 o
  -7 -19   4       2451.77       3180.89       303.74 o
  -5 -19   4       1120.68        928.09       263.29 o
  -3 -19   4       4133.57       4219.98       318.42 o
  -1 -19   4       7716.38       8509.39       471.08 o
   1 -19   4      11825.17      12296.00       546.21 o
   3 -19   4       5888.46       5966.02       372.46 o
   5 -19   4       1434.18       1487.81       303.83 o
   7 -19   4       1326.67        991.67       304.49 o
   9 -19   4       6095.74       6130.74       465.24 o
  11 -19   4        853.15        607.29       352.94 o
  13 -19   4        877.53       1280.82       397.60 o
  15 -19   4       8716.32       8492.70       548.27 o
  17 -19   4       7435.31       7981.22       562.78 o
  19 -19   4       4348.12       4671.60       528.96 o
  21 -19   4       3252.20       3399.32       562.56 o
  23 -19   4       2140.79       3294.97       733.86 o
 -24 -18   4       5252.62       5234.40       643.54 o
 -22 -18   4       9887.31       7848.23       656.50 o
 -20 -18   4       5385.23       5701.36       505.57 o
 -18 -18   4      15873.33      18153.93       732.04 o
 -16 -18   4       9423.81       9394.34       494.32 o
 -14 -18   4      26146.80      26720.55       872.62 o
 -12 -18   4       5657.21       5669.98       363.92 o
 -10 -18   4      12854.65      13857.40       595.69 o
  -8 -18   4      12284.35      14622.61       557.82 o
  -6 -18   4       5143.77       5657.47       351.96 o
  -4 -18   4      21018.78      21534.66       644.96 o
  -2 -18   4        245.79        502.64       232.00 o
   0 -18   4      12029.27      12480.76       522.92 o
   2 -18   4      12518.76      11887.82       515.90 o
   4 -18   4      11826.45      13013.29       543.34 o
   6 -18   4      67655.38      72448.41      1465.62 o
   8 -18   4      14497.81      13305.29       887.69 o
  10 -18   4       2694.37       2582.69       371.01 o
  12 -18   4        335.64        144.55       332.90 o
  14 -18   4      15945.93      16173.10       881.17 o
  16 -18   4        540.86        643.70       473.36 o
  18 -18   4        214.05        162.74       431.12 o
  20 -18   4        767.47       1172.83       468.28 o
  22 -18   4       3044.67       3012.34       545.05 o
  24 -18   4       1268.93       2065.83       936.72 o
 -25 -17   4       8108.69       7607.90       603.74 o
 -23 -17   4        906.03       1103.28       455.96 o
 -21 -17   4       1540.77       2230.51       432.61 o
 -19 -17   4       2019.37       2838.83       383.36 o
 -17 -17   4       7973.33       8506.87       499.00 o
 -15 -17   4       6007.24       4923.56       366.96 o
 -13 -17   4        927.87        333.99       261.47 o
 -11 -17   4       2477.24       2009.22       271.23 o
  -9 -17   4       1082.25       1120.60       245.54 o
  -7 -17   4      14365.71      15803.08       649.79 o
  -5 -17   4      35192.22      36143.57       851.12 o
  -3 -17   4       7160.13       7012.85       353.80 o
  -1 -17   4      29278.10      30753.53       744.40 o
   1 -17   4      15410.17      15971.45       553.21 o
   3 -17   4       6760.89       7061.70       379.98 o
   5 -17   4       4913.25       5032.72       331.65 o
   7 -17   4      14601.41      15122.48       670.31 o
   9 -17   4      15881.06      14845.41       673.48 o
  11 -17   4        520.22        826.57       310.64 o
  13 -17   4       7167.82       7021.50       545.29 o
  15 -17   4       9805.38       9010.44       551.03 o
  17 -17   4       3417.59       3044.41       431.42 o
  19 -17   4        176.31         74.30       432.19 o
  21 -17   4        701.76       -132.63       436.85 o
  23 -17   4       3416.56       2634.34       577.63 o
  25 -17   4        173.26        377.47       617.05 o
 -26 -16   4        956.85       1110.93       487.66 o
 -24 -16   4      17277.18      16587.43       966.06 o
 -22 -16   4       6104.39       5317.09       474.68 o
 -20 -16   4        205.55        377.88       320.14 o
 -18 -16   4       1157.70       1233.47       312.50 o
 -16 -16   4        558.81        517.32       279.41 o
 -14 -16   4       5084.65       5160.05       358.05 o
 -12 -16   4       6373.52       5632.69       503.20 o
 -10 -16   4      16517.14      16268.30       535.16 o
  -8 -16   4      11303.84      11750.34       535.79 o
  -6 -16   4      19848.42      19665.34       575.72 o
  -4 -16   4      10801.47      10442.29       440.13 o
  -2 -16   4      27686.68      26875.17       681.46 o
   0 -16   4        620.46        829.68       211.59 o
   2 -16   4       7127.93       8277.87       410.46 o
   4 -16   4      34324.60      35486.27       824.90 o
   6 -16   4      10578.18       9506.48       450.20 o
   8 -16   4       9738.29       9895.94       539.35 o
  10 -16   4      21288.05      22909.59       758.96 o
  12 -16   4       4625.09       5905.61       407.78 o
  14 -16   4       8580.84       9237.76       511.92 o
  16 -16   4       4984.47       5016.12       474.44 o
  18 -16   4       1538.68       1177.41       381.04 o
  20 -16   4       5221.74       3967.39       479.43 o
  22 -16   4        971.24       1123.10       488.22 o
  24 -16   4       2691.06       2915.68       542.02 o
  26 -16   4        365.02        580.26       769.44 o
 -27 -15   4        619.67        898.25       507.46 o
 -25 -15   4       8542.17       8250.44       584.72 o
 -23 -15   4       4172.27       3053.02       466.35 o
 -21 -15   4       2725.20       2867.89       354.80 o
 -19 -15   4       7360.52       7167.33       407.49 o
 -17 -15   4      35304.56      36087.35       893.78 o
 -15 -15   4      13072.52      13936.90       617.06 o
 -13 -15   4       1571.60       2009.11       290.17 o
 -11 -15   4      35194.46      39197.57       879.12 o
  -9 -15   4      29086.45      28619.56       706.09 o
  -7 -15   4       1570.02       1322.79       206.76 o
  -5 -15   4        846.37        690.24       196.67 o
  -3 -15   4      17590.23      17888.33       524.42 o
  -1 -15   4        849.83        886.19       193.96 o
   1 -15   4      25570.37      27132.28       677.18 o
   3 -15   4      29176.42      31402.25       752.85 o
   5 -15   4      13150.49      13551.46       489.74 o
   7 -15   4      22861.08      22281.70       637.89 o
   9 -15   4       3298.54       3518.49       316.39 o
  11 -15   4        420.56        318.50       272.32 o
  13 -15   4        870.75        755.04       302.43 o
  15 -15   4       4341.87       4488.77       397.86 o
  17 -15   4        219.66        -98.81       326.91 o
  19 -15   4        421.57       -198.36       366.39 o
  21 -15   4       7116.74       7103.49       535.50 o
  23 -15   4        603.62        959.48       528.61 o
  25 -15   4       1768.30       2191.37       703.97 o
  27 -15   4        162.19       -158.91       721.31 o
 -28 -14   4        132.43       -323.02       527.82 o
 -26 -14   4       2062.49       1641.59       419.50 o
 -24 -14   4         13.96        515.91       640.95 o
 -22 -14   4       5729.34       5109.06       444.24 o
 -20 -14   4       2858.83       2455.14       337.84 o
 -18 -14   4      16035.37      16107.86       675.07 o
 -16 -14   4      14036.22      13866.47       671.81 o
 -14 -14   4       4730.86       4981.41       401.39 o
 -12 -14   4      14911.30      15029.03       515.29 o
 -10 -14   4      15588.35      15794.38       502.70 o
  -8 -14   4      38614.40      38479.54       849.31 o
  -6 -14   4      99730.20     100486.15      1810.05 o
  -4 -14   4      35051.11      35984.65       797.86 o
  -2 -14   4       8196.89       7814.84       373.52 o
   0 -14   4       4477.89       3624.26       301.80 o
   2 -14   4          4.55         18.93       161.60 o
   4 -14   4      25158.29      25592.59       628.76 o
   6 -14   4       6347.90       5606.96       278.83 o
   8 -14   4       5990.53       5609.79       291.19 o
  10 -14   4       1975.45       1849.30       245.39 o
  12 -14   4        723.61        552.83       274.79 o
  14 -14   4      47497.89      48929.25      1205.51 o
  16 -14   4      45970.48      47502.00      1164.20 o
  18 -14   4      13744.61      13028.43       645.73 o
  20 -14   4      11933.10      11228.95       609.65 o
  22 -14   4       1399.32       1384.04       394.74 o
  24 -14   4       5694.58       5064.21       529.02 o
  26 -14   4         90.35        -88.00       645.33 o
  28 -14   4       1147.86       -185.07       745.78 o
 -29 -13   4       3140.72       3211.29       578.82 o
 -27 -13   4       4296.81       5182.96       512.93 o
 -25 -13   4       4708.23       3976.27       431.52 o
 -23 -13   4       4961.35       4978.46       406.09 o
 -21 -13   4       4067.96       4330.25       329.00 o
 -19 -13   4       4813.35       4531.52       333.03 o
 -17 -13   4      27124.67      27101.02       723.01 o
 -15 -13   4      42595.60      45058.60       994.23 o
 -13 -13   4      13900.63      13856.69       485.99 o
 -11 -13   4      50386.75      49457.26      1016.75 o
  -9 -13   4      11015.46      11037.28       435.69 o
  -7 -13   4      20940.73      21330.74       553.94 o
  -5 -13   4     228773.84     240894.11      4358.44 o
  -3 -13   4      70855.45      73191.25      1348.66 o
  -1 -13   4      29509.88      31776.49       650.66 o
   1 -13   4      53377.35      56103.91      1004.28 o
   3 -13   4       9336.69       8320.63       336.68 o
   5 -13   4      31398.10      32509.39       801.82 o
   7 -13   4      68107.39      70849.75      1390.48 o
   9 -13   4       4586.93       4912.75       307.51 o
  11 -13   4      10964.77      11133.52       508.04 o
  13 -13   4      30308.57      30367.74       850.69 o
  15 -13   4      35751.45      36833.42       958.84 o
  17 -13   4       3704.15       3679.62       372.47 o
  19 -13   4      26002.38      26109.83       808.85 o
  21 -13   4       4537.46       5456.46       433.63 o
  23 -13   4      37635.30      37764.14      1166.36 o
  25 -13   4       9913.32       9536.54       760.74 o
  27 -13   4       2113.16       1281.02       679.80 o
  29 -13   4        130.00        367.65       659.43 o
 -30 -12   4       2692.98       2677.46       701.22 o
 -28 -12   4       1309.33       1201.65       493.79 o
 -26 -12   4       1145.29        638.28       360.93 o
 -24 -12   4        851.60       1046.60       335.88 o
 -22 -12   4      29246.65      32325.83       803.87 o
 -20 -12   4       6916.99       7181.90       352.69 o
 -18 -12   4       6163.32       5787.89       319.48 o
 -16 -12   4       5188.58       5924.76       343.13 o
 -14 -12   4      40204.48      41543.19       909.53 o
 -12 -12   4       2716.39       2070.42       212.34 o
 -10 -12   4       2249.48       2103.70       198.14 o
  -8 -12   4      13379.39      13802.58       444.40 o
  -6 -12   4     180208.23     179893.22      3071.07 o
  -4 -12   4     811963.12     825526.31     13399.99 o
  -2 -12   4      78520.32      75799.59      1411.80 o
   0 -12   4      18061.06      18354.31       508.98 o
   2 -12   4     139962.61     133753.88      2288.93 o
   4 -12   4     260736.33     262983.72      4117.35 o
   6 -12   4     256025.50     263333.41      4136.44 o
   8 -12   4      11213.95      10664.38       392.20 o
  10 -12   4      30426.03      30299.56       701.26 o
  12 -12   4      20777.91      21305.01       662.42 o
  14 -12   4      39560.93      38626.18       972.05 o
  16 -12   4        544.17        574.67       258.52 o
  18 -12   4       3160.89       2324.26       308.29 o
  20 -12   4       1250.52        923.17       320.56 o
  22 -12   4       2711.91       2106.97       374.91 o
  24 -12   4        522.61        200.16       477.66 o
  26 -12   4       1067.87        729.61       719.57 o
  28 -12   4       5647.13       5209.84       699.56 o
  30 -12   4       1695.85       1470.79       764.80 o
 -31 -11   4        851.87        111.53       651.27 o
 -29 -11   4       1011.58        738.74       671.40 o
 -27 -11   4        433.67       1032.88       442.28 o
 -25 -11   4       5501.35       5598.52       416.17 o
 -23 -11   4        835.81        664.64       309.51 o
 -21 -11   4      19415.23      21365.00       630.25 o
 -19 -11   4      53996.68      57791.64      1051.76 o
 -17 -11   4       5473.57       5507.88       278.13 o
 -15 -11   4        532.69        625.15       184.02 o
 -13 -11   4      12006.18      11943.18       433.41 o
 -11 -11   4      13031.35      15284.18       508.65 o
  -9 -11   4      10464.80       9409.44       358.22 o
  -7 -11   4      42930.94      44368.97       880.50 o
  -5 -11   4     137806.66     139115.62      2424.98 o
  -3 -11   4       9503.77      10284.02       318.49 o
  -1 -11   4      27005.49      29392.08       579.63 o
   1 -11   4      55383.73      59644.75      1090.09 o
   3 -11   4      56984.74      56362.98      1066.65 o
   5 -11   4      16138.25      16945.04       431.03 o
   7 -11   4      20100.69      18804.94       457.54 o
   9 -11   4     210013.06     208460.41      4185.66 o
  11 -11   4      34215.75      35092.56       782.21 o
  13 -11   4       8473.58       7964.53       405.75 o
  15 -11   4      67607.04      65359.62      1304.95 o
  17 -11   4       8999.71       8016.43       542.28 o
  19 -11   4       4844.69       4760.29       357.63 o
  21 -11   4       2560.20       2520.51       343.96 o
  23 -11   4       1573.78       2009.62       415.92 o
  25 -11   4       2397.55       2270.46       551.39 o
  27 -11   4       1226.77       1069.30       602.56 o
  29 -11   4       1782.60       1655.82       810.67 o
 -32 -10   4       1147.00        767.13       795.07 o
 -30 -10   4        400.90       1396.17       598.46 o
 -28 -10   4       2734.53       3405.82       496.13 o
 -26 -10   4       3086.05       2142.45       439.48 o
 -24 -10   4        264.58        -48.12       301.57 o
 -22 -10   4       6707.80       6593.49       363.54 o
 -20 -10   4       1637.58       1533.05       231.98 o
 -18 -10   4        575.33        386.05       186.56 o
 -16 -10   4       6491.28       5964.70       283.14 o
 -14 -10   4      21127.34      22391.21       507.17 o
 -12 -10   4     224398.88     229858.27      3633.57 o
 -10 -10   4      89966.12      88206.73      1439.55 o
  -8 -10   4     182666.53     185230.19      3052.79 o
  -6 -10   4     268171.97     266200.84      5292.84 o
  -4 -10   4     159481.41     170369.03      2714.47 o
  -2 -10   4      40014.84      43020.28       770.98 o
   0 -10   4      12875.97      13980.54       355.56 o
   2 -10   4      58636.14      50476.80       945.18 o
   4 -10   4      11531.32      11744.73       346.35 o
   6 -10   4      38599.44      34405.11       623.66 o
   8 -10   4      51343.93      47655.77       867.88 o
  10 -10   4      14186.68      12223.26       479.31 o
  12 -10   4       9060.94       9896.62       454.47 o
  14 -10   4     120284.85     120112.19      2213.90 o
  16 -10   4      59613.30      62878.40      1294.65 o
  18 -10   4      20102.22      23456.31       688.62 o
  20 -10   4       6426.45       6985.03       422.49 o
  22 -10   4       3989.68       3892.86       442.24 o
  24 -10   4        561.93        357.48       395.56 o
  26 -10   4        315.17       1083.64       462.13 o
  28 -10   4         20.59       -595.20       595.20 o
  30 -10   4       1458.37       1877.13       733.91 o
 -31  -9   4       4239.32       4308.61       654.77 o
 -29  -9   4       1234.50       1421.70       553.33 o
 -27  -9   4       2642.80       2350.21       528.81 o
 -25  -9   4      48120.86      50717.36      1385.16 o
 -23  -9   4      41257.54      43017.02       923.85 o
 -21  -9   4        395.59        471.19       213.76 o
 -19  -9   4      27290.54      29862.44       621.37 o
 -17  -9   4      18837.11      18790.92       467.36 o
 -15  -9   4       7319.17       7829.47       307.32 o
 -13  -9   4      70078.89      68332.20      1131.92 o
 -11  -9   4     282730.03     305817.66      4984.69 o
  -9  -9   4      33596.15      37612.68       725.47 o
  -7  -9   4       5472.68       5099.33       221.68 o
  -5  -9   4      24803.74      25977.49       490.00 o
  -3  -9   4     128896.21     142766.44      2381.56 o
  -1  -9   4     508988.31     510964.31      7803.33 o
   1  -9   4     113042.33     121048.86      1947.48 o
   3  -9   4     123723.22     119272.03      1890.22 o
   5  -9   4      51148.67      53790.32       963.95 o
   7  -9   4      15375.43      15035.43       407.24 o
   9  -9   4      90414.07      93392.50      1783.32 o
  11  -9   4       2509.72       3225.56       197.00 o
  13  -9   4       2530.10       1799.32       226.41 o
  15  -9   4      99866.84     101442.83      2226.65 o
  17  -9   4      13651.49      14162.01       580.98 o
  19  -9   4       2951.55       3578.21       314.75 o
  21  -9   4       7738.58       8379.99       475.59 o
  23  -9   4       1153.50        908.65       373.17 o
  25  -9   4       1803.42       2200.41       434.64 o
  27  -9   4       4384.41       4538.92       613.75 o
  29  -9   4        111.00        -11.13       645.53 o
  31  -9   4       2212.10       2800.28       767.47 o
 -32  -8   4       1042.48        400.15       745.50 o
 -30  -8   4       1761.86       1437.66       646.13 o
 -28  -8   4        107.74       -381.59       469.78 o
 -26  -8   4       2071.68       1678.61       385.19 o
 -24  -8   4      21050.47      24952.46       881.96 o
 -22  -8   4       6104.59       5612.27       301.60 o
 -20  -8   4      12906.08      11327.03       383.09 o
 -18  -8   4      15592.00      14903.62       401.76 o
 -16  -8   4       6913.51       6518.26       290.01 o
 -14  -8   4      12405.83      12507.37       354.22 o
 -12  -8   4      83399.66      83287.00      1316.56 o
 -10  -8   4      24572.04      25026.16       483.10 o
  -8  -8   4       8267.17       9924.64       271.96 o
  -6  -8   4     190807.30     187885.88      2660.21 o
  -4  -8   4      57676.83      60656.44       992.84 o
  -2  -8   4     268262.94     280870.16      3856.76 o
   0  -8   4      96718.02     103428.38      1387.46 o
   2  -8   4     169286.86     175558.33      2433.38 o
   4  -8   4     197486.83     192923.73      2689.72 o
   6  -8   4     271237.69     260488.11      3596.65 o
   8  -8   4     198663.53     199968.53      2931.15 o
  10  -8   4      12346.64      11344.12       315.15 o
  12  -8   4      12772.90      12759.03       423.43 o
  14  -8   4      32162.00      32332.96       767.84 o
  16  -8   4      58603.42      54213.84      1110.79 o
  18  -8   4       3817.65       4116.29       300.57 o
  20  -8   4       7577.97       6332.21       412.00 o
  22  -8   4       1068.57        711.90       335.63 o
  24  -8   4       1033.31        659.27       372.97 o
  26  -8   4       5100.99       5379.64       548.54 o
  28  -8   4       2098.02       1469.09       578.12 o
  30  -8   4        345.20       -659.82       659.82 o
  32  -8   4        752.19        849.00       779.34 o
 -33  -7   4       1806.99       2486.76       812.85 o
 -31  -7   4        504.48       -713.92       713.92 o
 -29  -7   4        341.59        307.83       472.59 o
 -27  -7   4         67.46        -10.80       425.62 o
 -25  -7   4       7749.85       8281.04       579.82 o
 -23  -7   4       1811.45       1358.58       249.54 o
 -21  -7   4       4570.66       5470.52       292.33 o
 -19  -7   4      25321.66      24254.22       527.72 o
 -17  -7   4      13772.61      14884.06       394.05 o
 -15  -7   4     103516.59     102155.38      1550.77 o
 -13  -7   4      59679.81      59705.31      1053.46 o
 -11  -7   4      26069.38      26306.59       505.80 o
  -9  -7   4       1410.19        940.07       145.86 o
  -7  -7   4      36377.90      34696.02       542.43 o
  -5  -7   4     665560.25     683448.75      8472.08 o
  -3  -7   4     416957.16     446683.34      5782.88 o
  -1  -7   4      28316.22      32094.52       504.48 o
   1  -7   4      13323.17      13305.44       253.61 o
   3  -7   4      32038.58      29057.99       444.58 o
   5  -7   4      68061.67      64977.30       898.65 o
   7  -7   4     452464.94     451936.88      6169.27 o
   9  -7   4      77643.16      77621.97      1100.07 o
  11  -7   4     194046.97     191815.83      3509.77 o
  13  -7   4     220149.44     228105.75      3841.77 o
  15  -7   4      17476.84      18030.09       534.07 o
  17  -7   4      14178.69      14017.72       612.46 o
  19  -7   4       2393.92       2012.60       305.04 o
  21  -7   4        633.70        151.44       291.82 o
  23  -7   4      11945.94      11348.62       618.11 o
  25  -7   4       3858.22       3297.09       488.55 o
  27  -7   4        819.51        543.41       520.96 o
  29  -7   4        164.47        116.18       601.35 o
  31  -7   4        185.14       -148.89       710.82 o
 -34  -6   4        498.24       1492.93       817.79 o
 -32  -6   4       1068.05        432.14       750.13 o
 -30  -6   4       1674.23        920.36       607.91 o
 -28  -6   4         86.38        119.38       501.84 o
 -26  -6   4       2721.35       2276.70       449.94 o
 -24  -6   4      13001.27      13519.79       782.28 o
 -22  -6   4      36243.34      38038.89       830.90 o
 -20  -6   4       4985.12       4014.91       218.21 o
 -18  -6   4      20647.21      21277.76       449.46 o
 -16  -6   4      14865.64      13714.48       348.40 o
 -14  -6   4      11565.30      11238.38       308.90 o
 -12  -6   4      22027.53      23236.56       455.51 o
 -10  -6   4      13705.32      15994.10       332.75 o
  -8  -6   4       1499.33       1731.50        99.90 o
  -6  -6   4       6201.08       7080.10       176.16 o
  -4  -6   4      30031.67      35879.18       528.50 o
  -2  -6   4      44722.41      56095.25       786.09 o
   0  -6   4      23626.97      22098.47       378.93 o
   2  -6   4      67073.81      66865.58       836.65 o
   4  -6   4      14978.80      14524.25       396.48 o
   6  -6   4     102101.60     105984.24      1348.52 o
   8  -6   4      38076.49      39416.49       570.84 o
  10  -6   4      53010.89      53015.46       838.39 o
  12  -6   4        987.76       1204.65       172.47 o
  14  -6   4       6036.38       5852.00       294.17 o
  16  -6   4       1479.53       1356.42       235.23 o
  18  -6   4      13419.40      12864.89       551.95 o
  20  -6   4       1364.81        972.56       427.21 o
  22  -6   4       1099.00       1177.61       356.75 o
  24  -6   4       1234.62       1168.36       418.41 o
  26  -6   4      19654.41      20560.54       964.19 o
  28  -6   4        457.14        616.82       576.43 o
  30  -6   4       1791.42       1605.65       663.71 o
  32  -6   4       1611.80       1708.16       879.26 o
 -33  -5   4       4156.36       4959.90      1176.46 o
 -31  -5   4       1337.22       1268.89      1232.54 o
 -29  -5   4       9387.90       8317.03       649.05 o
 -27  -5   4       3140.63       2857.96       480.45 o
 -25  -5   4      14320.20      14769.93       943.70 o
 -23  -5   4      40952.88      43965.24      1428.02 o
 -21  -5   4       5299.37       4854.60       268.50 o
 -19  -5   4       1430.04       1449.03       167.66 o
 -17  -5   4       7105.79       7328.04       298.53 o
 -15  -5   4      10406.92      10442.28       303.30 o
 -13  -5   4      80487.59      79467.76      1314.24 o
 -11  -5   4     154442.59     164823.28      2448.29 o
  -9  -5   4       8623.68      10088.42       223.60 o
  -7  -5   4      15615.76      14369.74       241.50 o
  -5  -5   4     104247.61      97725.74      1322.07 o
  -3  -5   4      90266.77     103889.77      1399.62 o
  -1  -5   4      10167.35      10410.22       195.16 o
   1  -5   4      48365.75      41374.70       525.12 o
   3  -5   4      58540.77      58315.51       824.29 o
   5  -5   4      15438.60      13545.70       218.89 o
   7  -5   4      16819.68      15417.54       264.10 o
   9  -5   4      35582.92      35544.42       556.83 o
  11  -5   4       5169.42       4514.97       189.64 o
  13  -5   4       1420.64        776.17       160.17 o
  15  -5   4       8547.23       9280.46       395.22 o
  17  -5   4      11897.22      13290.86       598.68 o
  19  -5   4       4081.10       4139.81       332.19 o
  21  -5   4       7321.68       8059.51       512.26 o
  23  -5   4      15703.86      17417.56       815.49 o
  25  -5   4       4444.65       5123.58       507.02 o
  27  -5   4        197.89       -214.38       446.91 o
  29  -5   4        826.84        387.07       515.72 o
  31  -5   4        951.93        591.24       698.07 o
  33  -5   4       1613.67       1692.54       797.03 o
 -34  -4   4       1635.48       1422.44       787.52 o
 -32  -4   4       1862.49        435.65      1165.13 o
 -30  -4   4        546.07        195.63       780.93 o
 -28  -4   4       3454.45       4596.68       703.36 o
 -26  -4   4        921.74        921.82       453.14 o
 -24  -4   4      40736.66      43807.03      1137.74 o
 -22  -4   4      14087.55      13844.19       428.81 o
 -20  -4   4        993.60       1602.07       177.44 o
 -18  -4   4       3724.07       2718.28       215.79 o
 -16  -4   4      68547.08      67211.90      1320.43 o
 -14  -4   4       1358.93       1639.94       144.47 o
 -12  -4   4      56981.28      61266.09       973.84 o
 -10  -4   4     128608.30     129024.55      1841.93 o
  -8  -4   4       7063.29       9489.19       188.96 o
  -6  -4   4      63136.62      69187.66       906.97 o
  -4  -4   4      67549.63      70337.25       967.49 o
  -2  -4   4     102309.98     106979.87      1424.90 o
   0  -4   4       7675.78       8639.51       174.36 o
   2  -4   4      40772.69      35378.27       488.37 o
   4  -4   4       3867.95       3392.27        95.27 o
   6  -4   4      15609.41      17086.78       266.76 o
   8  -4   4     112709.48     104812.12      1332.41 o
  10  -4   4      11046.11      10180.74       282.83 o
  12  -4   4       7206.91       7962.54       291.08 o
  14  -4   4       7057.82       6225.58       295.96 o
  16  -4   4       1233.78       1161.20       200.41 o
  18  -4   4       5433.43       4363.09       331.15 o
  20  -4   4      15753.81      16091.45      1078.27 o
  22  -4   4       2710.08       2450.97       377.06 o
  24  -4   4      32746.93      35503.67      1162.31 o
  26  -4   4       4797.85       4980.35       521.71 o
  28  -4   4       4092.65       4891.78       746.23 o
  30  -4   4        663.18        395.50       632.33 o
  32  -4   4       1335.62        909.68       723.39 o
 -33  -3   4       2751.85       3583.43      1042.84 o
 -31  -3   4      20156.96      23105.52      2421.62 o
 -29  -3   4        615.65       1046.62       514.93 o
 -27  -3   4        451.78        562.62       525.89 o
 -25  -3   4       1995.97       1423.38       299.78 o
 -23  -3   4       2803.33       2989.32       226.34 o
 -21  -3   4       5627.16       4979.92       283.77 o
 -19  -3   4      24689.74      22864.36       522.87 o
 -17  -3   4     151371.59     143455.38      2470.31 o
 -15  -3   4      56774.74      55477.49      1023.56 o
 -13  -3   4     146684.06     151651.73      2554.72 o
 -11  -3   4      22235.34      22063.34       426.89 o
  -9  -3   4      36402.31      36329.72       580.41 o
  -7  -3   4       1834.94        624.45        79.41 o
  -5  -3   4      18018.78      22045.07       327.99 o
  -3  -3   4      80866.39      90260.20      1169.78 o
  -1  -3   4     188978.00     211704.45      2789.17 o
   1  -3   4       3687.20       2983.10        84.49 o
   3  -3   4       2016.08       2413.56        82.50 o
   5  -3   4     274585.44     274369.03      3333.51 o
   7  -3   4     266694.91     268482.84      3561.96 o
   9  -3   4     313796.19     301199.66      3931.45 o
  11  -3   4      15135.19      13457.71       322.58 o
  13  -3   4      17516.10      15654.86       429.26 o
  15  -3   4     198563.22     192696.39      3257.32 o
  17  -3   4      43518.84      43973.51      1188.32 o
  19  -3   4       3574.37       3167.80       426.23 o
  21  -3   4      17497.70      16381.39       725.23 o
  23  -3   4      21622.97      22561.81      1475.16 o
  25  -3   4       4906.36       4191.17       492.90 o
  27  -3   4        476.03        416.91       451.47 o
  29  -3   4       3456.96       4145.00       637.33 o
  31  -3   4       1698.28       2559.09       838.72 o
  33  -3   4        312.78        150.34       945.54 o
 -34  -2   4       2276.36       1294.92       836.02 o
 -32  -2   4      18609.32      23749.26      1547.64 o
 -30  -2   4      31377.18      36768.04      2311.39 o
 -28  -2   4       2403.23       3612.20       470.72 o
 -26  -2   4      13908.19      14776.14       662.29 o
 -24  -2   4      48409.93      49713.79      1249.05 o
 -22  -2   4      10071.56      10678.39       404.04 o
 -20  -2   4        267.75        243.75       155.06 o
 -18  -2   4     131829.08     132218.55      2460.05 o
 -16  -2   4      69434.77      68236.61      1123.31 o
 -14  -2   4      80218.16      81879.70      1448.46 o
 -12  -2   4     119778.38     106423.35      1745.43 o
 -10  -2   4      51442.71      57188.23       931.42 o
  -8  -2   4       1785.67       2139.32        97.87 o
  -6  -2   4     131289.72     135785.86      1966.47 o
  -4  -2   4      51945.66      52905.88       697.93 o
  -2  -2   4      18057.89      16238.13       262.87 o
   0  -2   4       1148.91       1034.76        42.92 o
   2  -2   4      24363.18      20794.80       314.34 o
   4  -2   4     123819.40     130241.42      1637.43 o
   6  -2   4      95311.35      93879.17      1194.53 o
   8  -2   4      19446.92      20403.84       328.67 o
  10  -2   4       8755.42       8382.08       216.93 o
  12  -2   4      13541.63      11486.47       301.76 o
  14  -2   4      16106.26      17208.97       514.58 o
  16  -2   4      32827.17      31361.98       786.06 o
  18  -2   4      42188.16      41099.64       982.16 o
  20  -2   4       4917.82       4375.25       420.78 o
  22  -2   4       6978.83       6710.52       473.20 o
  24  -2   4      62152.95      66848.23      1705.40 o
  26  -2   4       8929.93       8680.43       644.82 o
  28  -2   4         36.67       -391.96       552.40 o
  30  -2   4        901.36       1283.59       559.49 o
  32  -2   4       3375.80       3635.54       902.18 o
 -35  -1   4        296.11        395.05      1383.45 o
 -33  -1   4       1418.31       1394.79       785.21 o
 -31  -1   4      18813.87      18027.92      1490.69 o
 -29  -1   4       8272.05       7472.09      1153.59 o
 -27  -1   4       1910.45       1239.27       347.86 o
 -25  -1   4        452.15        627.68       285.83 o
 -23  -1   4       6171.36       5335.81       283.24 o
 -21  -1   4      16958.30      17100.13       488.44 o
 -19  -1   4      23829.79      27461.15       734.40 o
 -17  -1   4      18851.12      17474.95       428.53 o
 -15  -1   4      12803.27      11899.88       498.73 o
 -13  -1   4       1114.78        769.82        91.50 o
 -11  -1   4      49215.64      57447.34       851.43 o
  -9  -1   4       4631.66       6281.92       189.26 o
  -7  -1   4      76103.65      69170.09      1052.66 o
  -5  -1   4     208442.44     217810.66      3118.59 o
  -3  -1   4      47486.36      61467.11       858.78 o
  -1  -1   4      27403.41      30017.43       441.52 o
   1  -1   4      49210.66      45771.29       651.55 o
   3  -1   4      15361.07      19210.41       294.01 o
   5  -1   4       7581.65       6972.29       141.70 o
   7  -1   4       7697.14      10514.83       183.30 o
   9  -1   4      26059.13      26370.36       390.82 o
  11  -1   4      58941.02      55429.50       915.00 o
  13  -1   4       7064.55       7464.85       411.86 o
  15  -1   4     166576.81     159945.41      3226.29 o
  17  -1   4      98963.72      96052.24      2069.25 o
  19  -1   4        552.66        826.46       273.85 o
  21  -1   4       3084.00       2168.33       354.79 o
  23  -1   4       9721.02      10312.18       607.75 o
  25  -1   4       8932.27       8877.41       583.93 o
  27  -1   4        296.26        168.34       452.18 o
  29  -1   4       7567.94       6738.80       632.43 o
  31  -1   4       2951.91       2449.34      1005.01 o
  33  -1   4        280.29        309.36       902.44 o
 -34   0   4       1293.51       2907.89       908.82 o
 -32   0   4          3.53       -106.16       693.12 o
 -30   0   4      16956.36      18800.98      1366.01 o
 -28   0   4       7423.30       7414.03      1248.53 o
 -26   0   4        507.86        781.48       269.28 o
 -24   0   4        667.38        690.22       228.60 o
 -22   0   4       2892.79       2070.42       218.25 o
 -20   0   4      32576.34      29085.63       645.66 o
 -18   0   4      14593.52      14354.04       436.17 o
 -16   0   4      15843.56      16326.24       402.79 o
 -14   0   4      34509.55      35467.50       606.01 o
 -12   0   4     626633.56     618256.44      9396.39 o
 -10   0   4        603.39       1188.82        77.80 o
  -8   0   4      59604.22      65632.88       935.72 o
  -6   0   4      99140.54     119375.34      1648.82 o
  -4   0   4      36387.93      43230.92       614.35 o
  -2   0   4      64851.15      52953.71       677.47 o
   0   0   4     190562.72     196722.31      2449.65 o
   2   0   4     146403.28     140946.23      1769.58 o
   4   0   4     615083.56     574526.44      7112.70 o
   8   0   4      66105.00      54205.40       766.43 o
  10   0   4      42232.26      38652.25       537.50 o
  12   0   4      59974.35      58137.59       987.38 o
  14   0   4     200226.33     201562.30      3641.70 o
  16   0   4       3372.88       2401.83       181.63 o
  18   0   4       8441.08       8586.76       341.21 o
  20   0   4      45019.17      48178.82      1243.54 o
  22   0   4         79.34        -14.91       316.78 o
  24   0   4       6377.12       5742.21       756.34 o
  26   0   4       8079.99       8876.43       603.57 o
  28   0   4       8304.08       6448.93       700.12 o
  30   0   4         63.58          4.87       635.06 o
  32   0   4        760.69       1280.59       808.79 o
  34   0   4         99.96       -289.45       922.38 o
 -35   1   4        256.51       -459.59       840.17 o
 -33   1   4       1483.43       2106.34       776.78 o
 -31   1   4      18200.87      19503.01      1408.75 o
 -29   1   4       7947.90       7771.36       766.65 o
 -27   1   4       2074.92       2361.42       326.58 o
 -25   1   4        430.27        652.46       255.07 o
 -23   1   4       6518.22       5427.12       311.07 o
 -21   1   4      18022.87      19108.32       500.73 o
 -19   1   4      20678.04      22996.04       678.79 o
 -17   1   4      17441.04      16794.45       431.10 o
 -15   1   4      12834.38      12364.87       317.72 o
 -13   1   4       1138.65        699.09       147.96 o
 -11   1   4      49248.97      56188.14       768.08 o
  -9   1   4       5955.60       7555.55       167.32 o
  -7   1   4      79152.17      71319.29       997.57 o
  -5   1   4     202190.58     215387.73      2818.75 o
  -3   1   4      45351.86      60850.69       857.87 o
  -1   1   4      30685.48      30988.85       420.95 o
   1   1   4      47597.91      45581.54       619.22 o
   3   1   4      15646.49      20431.58       284.43 o
   5   1   4       8351.65       7808.65       154.47 o
   7   1   4       7611.92      10488.88       206.81 o
   9   1   4      25223.34      26238.18       398.87 o
  11   1   4      63542.10      59660.92       826.32 o
  13   1   4       7857.63       8398.43       289.95 o
  15   1   4     162537.55     155934.52      2901.99 o
  17   1   4      98619.64      94605.98      1704.38 o
  19   1   4        400.59        554.37       185.00 o
  21   1   4       3092.85       2576.64       309.85 o
  23   1   4       9262.63       9734.59       635.45 o
  25   1   4       9140.64       8898.27       496.19 o
  27   1   4        359.14        430.30       500.33 o
  29   1   4       7455.93       6702.73       694.06 o
  31   1   4       2809.14       3162.63       796.12 o
  33   1   4        347.56        230.14       883.45 o
 -34   2   4       2133.32       3333.84      1094.66 o
 -32   2   4      18196.49      21330.38      1901.39 o
 -30   2   4      30242.58      37436.87      3355.47 o
 -28   2   4       2233.38       2209.72       411.27 o
 -26   2   4      14724.05      14548.41       591.81 o
 -24   2   4      49377.68      52128.11      1136.37 o
 -22   2   4      10652.69      11396.33       459.62 o
 -20   2   4        650.29        560.71       181.99 o
 -18   2   4     134085.36     135461.69      2294.89 o
 -16   2   4      71036.87      66753.11      1212.80 o
 -14   2   4      81607.45      83220.68      1276.05 o
 -12   2   4     124492.18     112309.03      1562.13 o
 -10   2   4      58026.74      62793.28       848.74 o
  -8   2   4       2314.44       1602.90        77.09 o
  -6   2   4     122611.73     133942.03      1700.92 o
  -4   2   4      51958.57      49990.46       664.48 o
  -2   2   4      19083.48      17754.94       251.09 o
   0   2   4       1237.39       1130.57        44.14 o
   2   2   4      23789.01      19864.86       272.23 o
   4   2   4     120327.30     129269.90      1572.93 o
   6   2   4      92213.10      91603.91      1103.45 o
   8   2   4      19304.91      20441.76       311.40 o
  10   2   4       8850.84       8528.05       232.83 o
  12   2   4      13550.79      11196.90       281.82 o
  14   2   4      16346.18      17725.88       442.00 o
  16   2   4      35019.20      33684.38       712.80 o
  18   2   4      41284.93      39772.65       921.17 o
  20   2   4       4620.85       5253.56       307.54 o
  22   2   4       6481.57       5901.59       351.94 o
  24   2   4      61690.66      66490.30      1502.05 o
  26   2   4       8811.33       9724.87       684.25 o
  28   2   4         38.07       -150.43       727.52 o
  30   2   4        824.36        549.54       616.54 o
  32   2   4       3558.75       5658.38      1109.66 o
 -33   3   4       2270.89       3202.01       801.11 o
 -31   3   4      19446.48      17840.20      1302.95 o
 -29   3   4        714.61       1002.68       581.16 o
 -27   3   4        484.87        610.35       457.41 o
 -25   3   4       1706.93       1245.27       274.86 o
 -23   3   4       2917.25       2067.24       275.54 o
 -21   3   4       4466.12       4201.32       399.81 o
 -19   3   4      24093.83      22690.53       604.75 o
 -17   3   4     151572.61     147584.00      2466.39 o
 -15   3   4      55087.63      54635.57       948.32 o
 -13   3   4     146605.83     151402.91      2246.87 o
 -11   3   4      20920.95      19997.27       376.13 o
  -9   3   4      34918.25      34378.23       499.81 o
  -7   3   4        428.78       1297.69        70.86 o
  -5   3   4      15644.31      21561.38       297.60 o
  -3   3   4      75455.27      85696.69      1074.24 o
  -1   3   4     191766.47     215911.94      2671.69 o
   1   3   4       3683.55       3002.44        84.12 o
   3   3   4       1735.83       2120.69        71.39 o
   5   3   4     279519.06     282329.62      3623.20 o
   7   3   4     274010.03     275062.16      3050.92 o
   9   3   4     307115.56     298000.69      3611.24 o
  11   3   4      14608.32      13519.49       295.79 o
  13   3   4      17646.89      16110.39       379.52 o
  15   3   4     197533.91     190219.83      3243.95 o
  17   3   4      42738.11      42420.71       966.33 o
  19   3   4       2858.23       3065.03       248.42 o
  21   3   4      15522.38      14043.20       538.69 o
  23   3   4      21983.79      22155.41       818.28 o
  25   3   4       4741.05       4373.00       857.81 o
  27   3   4        423.27       -420.57       519.66 o
  29   3   4       3096.06       4167.31       721.15 o
  31   3   4       1392.76       1196.83       663.08 o
  33   3   4        190.38       -869.75       869.75 o
 -34   4   4       1740.95       1567.21      1048.72 o
 -32   4   4       1145.50       2436.43       736.62 o
 -30   4   4        493.25        552.74      1029.68 o
 -28   4   4       3578.38       2554.25       433.03 o
 -26   4   4       1093.76       1384.33       376.32 o
 -24   4   4      40634.82      44335.14      1174.50 o
 -22   4   4      12586.24      12737.62       542.02 o
 -20   4   4        896.73       1174.96       220.38 o
 -18   4   4       4132.51       3426.64       198.98 o
 -16   4   4      67365.82      66458.76      1301.00 o
 -14   4   4       1612.49       1592.45       144.70 o
 -12   4   4      57442.60      61436.57       924.55 o
 -10   4   4     130749.75     132113.16      1675.81 o
  -8   4   4       6542.27       8553.05       173.08 o
  -6   4   4      62709.89      69229.88       903.88 o
  -4   4   4      60683.99      65350.61       841.78 o
  -2   4   4     100809.25     107008.23      1363.81 o
   0   4   4       9857.59      10910.80       173.14 o
   2   4   4      41408.55      35989.98       511.33 o
   4   4   4       3279.94       2768.07        81.96 o
   6   4   4      17055.30      19287.63       261.14 o
   8   4   4     115924.93     108905.95      1287.49 o
  10   4   4      11711.06      10128.25       248.78 o
  12   4   4       6483.00       7770.65       261.99 o
  14   4   4       6364.32       5683.63       260.60 o
  16   4   4       1221.80       1071.46       179.13 o
  18   4   4       5110.32       4795.76       263.10 o
  20   4   4      14571.39      15413.15       652.63 o
  22   4   4       2689.73       2961.37       319.03 o
  24   4   4      33958.74      36804.28      1049.02 o
  26   4   4       4883.88       5043.89       423.84 o
  28   4   4       3956.94       3470.79       562.02 o
  30   4   4        890.46       1052.44       630.11 o
  32   4   4       1305.86       1806.92       881.34 o
 -33   5   4       4388.23       3500.73       725.80 o
 -31   5   4       1059.11       1121.67       658.93 o
 -29   5   4       9427.39       9956.36       554.15 o
 -27   5   4       3258.51       2695.35       382.91 o
 -25   5   4      14587.63      12940.80       772.76 o
 -23   5   4      41340.29      40186.47      1073.69 o
 -21   5   4       6681.18       5315.10       283.82 o
 -19   5   4       1007.62       1042.64       164.20 o
 -17   5   4       7389.15       7866.52       304.90 o
 -15   5   4      13556.98      13520.35       337.50 o
 -13   5   4      82955.04      81131.02      1324.32 o
 -11   5   4     156985.28     167162.72      2220.74 o
  -9   5   4       9430.79      11380.75       222.25 o
  -7   5   4      13136.77      12327.99       225.61 o
  -5   5   4     104111.91      98497.38      1215.11 o
  -3   5   4      91186.84     104446.02      1465.34 o
  -1   5   4       9618.61       9890.08       182.82 o
   1   5   4      44426.15      38771.21       523.48 o
   3   5   4      59105.62      60139.49       726.81 o
   5   5   4      15082.14      13514.45       215.10 o
   7   5   4      19914.49      18492.88       288.98 o
   9   5   4      38016.15      37207.90       506.91 o
  11   5   4       4290.69       3845.19       179.02 o
  13   5   4       1388.82       1347.22       165.69 o
  15   5   4       8631.35       9867.92       453.44 o
  17   5   4      12460.94      14220.45       505.30 o
  19   5   4       3581.90       4728.82       310.87 o
  21   5   4       6821.49       7342.93       418.50 o
  23   5   4      15275.21      15945.10       680.58 o
  25   5   4       4607.19       4966.93       439.18 o
  27   5   4        196.51        457.64       371.24 o
  29   5   4        874.63        778.38       499.96 o
  31   5   4        854.63       1026.00       675.14 o
  33   5   4       1245.20       1595.91      1343.56 o
 -34   6   4        452.71        448.56       785.99 o
 -32   6   4        953.97        443.71       623.52 o
 -30   6   4       1615.25       1210.10       588.05 o
 -28   6   4         86.25       -363.51       386.14 o
 -26   6   4       3003.38       2925.82       370.53 o
 -24   6   4      13133.93      13916.05       664.43 o
 -22   6   4      39089.49      41272.75       883.47 o
 -20   6   4       5308.49       4549.34       256.61 o
 -18   6   4      17117.30      17181.14       800.45 o
 -16   6   4      13513.81      12349.82       409.35 o
 -14   6   4      12098.24      11525.20       355.43 o
 -12   6   4      21329.96      24896.82       442.16 o
 -10   6   4      13233.24      15743.93       332.71 o
  -8   6   4       1870.28       1974.47        96.23 o
  -6   6   4       6251.92       7248.84       159.22 o
  -4   6   4      28708.21      34556.56       498.93 o
  -2   6   4      43513.58      55004.92       782.88 o
   0   6   4      24599.27      22880.43       361.45 o
   2   6   4      63998.05      64488.95       836.49 o
   4   6   4      10124.49      10641.63       189.83 o
   6   6   4     106373.38     109842.46      1255.19 o
   8   6   4      37525.07      38955.02       540.59 o
  10   6   4      50266.91      49333.31       739.19 o
  12   6   4        812.64       1020.81       181.65 o
  14   6   4       6187.80       5831.95       340.78 o
  16   6   4       1411.01       1703.81       265.13 o
  18   6   4      12846.11      11814.58       507.65 o
  20   6   4       1148.20        602.88       267.47 o
  22   6   4        785.19        828.00       292.52 o
  24   6   4       1081.66       1446.18       387.50 o
  26   6   4      20146.41      20381.32       823.22 o
  28   6   4        465.16        483.85       484.42 o
  30   6   4       2003.25       2079.29      1109.99 o
  32   6   4       1410.53       1581.48       738.16 o
 -33   7   4       2016.72       1697.61       665.19 o
 -31   7   4        542.28        882.47       636.13 o
 -29   7   4        413.99       -196.93       371.88 o
 -27   7   4        175.39         58.09       331.35 o
 -25   7   4       7602.23       8018.10       439.59 o
 -23   7   4       1190.60        948.91       278.52 o
 -21   7   4       4589.54       5735.92       304.01 o
 -19   7   4      26580.85      24348.92       538.83 o
 -17   7   4      13132.47      14109.06       419.28 o
 -15   7   4      99850.30      96501.91      1639.22 o
 -13   7   4      60625.48      62366.02      1083.65 o
 -11   7   4      28070.70      28346.81       536.76 o
  -9   7   4        361.12       1000.97       113.50 o
  -7   7   4      36635.57      32054.82       475.14 o
  -5   7   4     662290.44     681164.69      8139.44 o
  -3   7   4     412396.09     440500.94      5779.71 o
  -1   7   4      30271.28      33543.81       483.69 o
   1   7   4      16994.44      15705.57       249.71 o
   3   7   4      29303.08      28060.30       393.09 o
   5   7   4      62523.12      61073.46       815.23 o
   7   7   4     451534.09     450195.56      5624.64 o
   9   7   4      76588.58      77844.16      1094.71 o
  11   7   4     194835.95     195070.20      3015.88 o
  13   7   4     223267.25     227302.48      3816.58 o
  15   7   4      19640.20      19297.16       644.73 o
  17   7   4      11111.13      11517.33       527.57 o
  19   7   4       2574.04       2714.05       295.64 o
  21   7   4        827.79       1219.83       297.93 o
  23   7   4      12737.67      12925.45       609.98 o
  25   7   4       4001.51       4246.22       430.22 o
  27   7   4        743.81       1324.05       435.69 o
  29   7   4        220.00       -409.30       544.95 o
  31   7   4        235.75        180.77       680.68 o
 -32   8   4       1070.01       1597.35       600.95 o
 -30   8   4       1851.81       2163.09       476.83 o
 -28   8   4         83.17        254.77       372.94 o
 -26   8   4       2133.38       1918.48       358.72 o
 -24   8   4      21910.15      23454.65       830.94 o
 -22   8   4       7438.60       6981.50       384.65 o
 -20   8   4      11737.79      11308.18       446.80 o
 -18   8   4      14130.58      13323.34       434.00 o
 -16   8   4       6726.75       6635.77       357.21 o
 -14   8   4      12764.68      13432.25       461.56 o
 -12   8   4      83550.82      83464.76      1488.11 o
 -10   8   4      24212.16      25136.16       518.36 o
  -8   8   4       6001.51       7287.92       239.20 o
  -6   8   4     193374.88     193282.78      2803.64 o
  -4   8   4      61027.93      64862.61       938.05 o
  -2   8   4     262996.09     277736.81      3678.36 o
   0   8   4     101328.66     109044.05      1341.42 o
   2   8   4     167859.58     172382.50      2325.96 o
   4   8   4     193673.59     193036.80      2559.95 o
   6   8   4     273530.78     258304.05      3416.98 o
   8   8   4     198765.09     196306.42      2759.81 o
  10   8   4      11208.94      10830.73       291.06 o
  12   8   4      12077.63      12173.81       319.67 o
  14   8   4      33585.62      34479.79       818.27 o
  16   8   4      59001.54      54901.32      1283.87 o
  18   8   4       3745.90       3900.27       296.12 o
  20   8   4       8531.10       8139.12       398.66 o
  22   8   4       1127.88        966.02       295.18 o
  24   8   4       1145.02       1325.93       331.63 o
  26   8   4       5063.59       5312.70       438.05 o
  28   8   4       2370.64       2507.28       433.91 o
  30   8   4        222.36        402.68       568.11 o
  32   8   4        667.88       1381.65       668.36 o
 -31   9   4       4368.43       3917.60       579.50 o
 -29   9   4       1242.82       1042.29       423.00 o
 -27   9   4       2610.59       1959.85       391.43 o
 -25   9   4      47449.41      51796.28      1202.83 o
 -23   9   4      41329.42      43514.67      1618.14 o
 -21   9   4        193.28        311.65       213.39 o
 -19   9   4      26996.49      29284.53       626.93 o
 -17   9   4      18561.65      19711.96       450.59 o
 -15   9   4       6747.12       8036.39       339.21 o
 -13   9   4      70847.63      71639.11      1293.73 o
 -11   9   4     277837.06     296885.78      6076.49 o
  -9   9   4      30492.61      34227.45       619.69 o
  -7   9   4       6892.75       6957.14       234.92 o
  -5   9   4      26187.16      26868.61       491.69 o
  -3   9   4     126888.50     137362.36      2219.03 o
  -1   9   4     509891.69     510475.88      8348.88 o
   1   9   4     115355.26     123133.50      1835.21 o
   3   9   4     123075.94     117045.62      1777.62 o
   5   9   4      55505.79      58921.90       831.50 o
   7   9   4      15749.38      14810.29       339.34 o
   9   9   4      90083.30      92514.14      1532.88 o
  11   9   4       2384.60       3040.23       170.17 o
  13   9   4       2330.34       2363.08       164.78 o
  15   9   4     101252.27     103187.30      2002.59 o
  17   9   4      11639.34      11642.58       613.02 o
  19   9   4       2513.81       3197.37       299.56 o
  21   9   4       7700.66       8155.58       429.87 o
  23   9   4       1168.12       1434.52       331.63 o
  25   9   4       1678.60       1542.88       361.42 o
  27   9   4       5303.19       5782.72       490.51 o
  29   9   4        116.65       -290.00       492.50 o
  31   9   4       2289.48       2684.73       671.46 o
 -32  10   4        994.23       1741.45       646.47 o
 -30  10   4        282.55       -672.54       672.54 o
 -28  10   4       2412.39       1959.64       597.23 o
 -26  10   4       3493.64       2928.38       437.18 o
 -24  10   4        383.14        462.04       328.28 o
 -22  10   4       7380.39       7679.24       429.90 o
 -20  10   4       2144.10       2052.66       216.61 o
 -18  10   4        694.66        827.61       188.96 o
 -16  10   4       6832.24       6349.88       355.75 o
 -14  10   4      20283.80      22620.45       526.05 o
 -12  10   4     224080.30     232969.05      3422.00 o
 -10  10   4      83666.94      83155.22      1369.26 o
  -8  10   4     172497.05     176209.58      2862.08 o
  -6  10   4     269018.22     271979.75      4229.69 o
  -4  10   4     160555.22     174108.47      2904.92 o
  -2  10   4      39488.49      42707.77       822.69 o
   0  10   4      14174.01      15573.46       393.03 o
   2  10   4      59708.08      50685.51       885.71 o
   4  10   4      13761.08      14076.98       341.11 o
   6  10   4      37236.93      34121.60       583.48 o
   8  10   4      50748.74      45994.28       762.50 o
  10  10   4      12656.21      11486.03       344.63 o
  12  10   4      10193.61       9983.89       325.97 o
  14  10   4     124507.67     128482.30      2044.84 o
  16  10   4      66794.13      68122.06      1404.43 o
  18  10   4      20950.30      22354.00       726.57 o
  20  10   4       6149.84       7122.34       568.13 o
  22  10   4       3805.65       3587.21       366.11 o
  24  10   4        538.42        944.83       346.55 o
  26  10   4        277.31       -265.55       379.91 o
  28  10   4          5.94       -502.13       536.41 o
  30  10   4       1485.33        237.69       616.58 o
 -31  11   4        744.73       1443.50       525.13 o
 -29  11   4        864.01        635.56       453.80 o
 -27  11   4        297.90        -68.92       394.58 o
 -25  11   4       4711.27       5256.58       465.33 o
 -23  11   4        732.82       1062.37       342.87 o
 -21  11   4      20981.04      23719.28       662.44 o
 -19  11   4      53895.89      59357.99       995.42 o
 -17  11   4       6030.84       6423.58       310.59 o
 -15  11   4        748.57        927.51       205.89 o
 -13  11   4      12226.95      11336.67       431.73 o
 -11  11   4      13301.06      16284.51       463.05 o
  -9  11   4      10221.71       9154.19       429.58 o
  -7  11   4      43242.12      44929.55       887.44 o
  -5  11   4     144118.39     144088.73      2619.61 o
  -3  11   4      12189.98      12280.25       354.80 o
  -1  11   4      25303.98      27849.26       664.13 o
   1  11   4      52987.48      56995.62      1099.67 o
   3  11   4      56637.20      55904.66      1140.74 o
   5  11   4      17512.71      18824.90       406.74 o
   7  11   4      19632.07      18963.65       428.40 o
   9  11   4     213534.58     209508.88      3290.81 o
  11  11   4      34326.92      35048.07       656.21 o
  13  11   4       5708.16       5591.65       267.79 o
  15  11   4      66792.20      66334.50      1115.29 o
  17  11   4       8280.58       7331.50       405.72 o
  19  11   4       4262.95       4507.11       346.89 o
  21  11   4       2073.93       2040.07       333.57 o
  23  11   4       1356.50       1175.21       354.76 o
  25  11   4       2388.81       1923.47       406.76 o
  27  11   4       1179.00        532.14       440.68 o
  29  11   4       1848.26       1546.23       594.76 o
 -30  12   4       3179.17       2650.39       534.21 o
 -28  12   4       1250.49        892.74       451.54 o
 -26  12   4       1309.68       1298.92       412.20 o
 -24  12   4        609.62       1003.08       361.00 o
 -22  12   4      28746.30      31934.29       917.94 o
 -20  12   4       6446.73       7103.42       374.79 o
 -18  12   4       7073.34       7696.45       362.34 o
 -16  12   4       5561.87       6458.58       368.65 o
 -14  12   4      42167.60      44523.53      1002.93 o
 -12  12   4       1838.08       1655.39       216.39 o
 -10  12   4       2250.04       2469.92       197.79 o
  -8  12   4      12942.93      12360.52       461.74 o
  -6  12   4     180475.45     179997.19      3316.21 o
  -4  12   4     809356.62     821630.50     17083.38 o
  -2  12   4      78338.91      75211.54      1387.51 o
   0  12   4      16447.39      20041.56       527.44 o
   2  12   4     135930.92     130766.98      2285.58 o
   4  12   4     258720.39     263829.97      4398.23 o
   6  12   4     254808.28     265312.00      3892.06 o
   8  12   4      10606.96      10258.54       364.21 o
  10  12   4      30110.64      28995.49       631.99 o
  12  12   4      22741.90      21271.22       531.36 o
  14  12   4      40518.71      39362.43       795.35 o
  16  12   4        728.60        861.42       216.81 o
  18  12   4       2946.84       2546.60       342.65 o
  20  12   4       1267.08        979.82       346.78 o
  22  12   4       2562.94       3012.00       389.12 o
  24  12   4        597.87        287.66       377.03 o
  26  12   4       1317.90       1941.92       483.52 o
  28  12   4       5292.34       4828.36       707.42 o
  30  12   4       1704.38       1103.76       669.38 o
 -29  13   4       2693.52       3142.76       528.02 o
 -27  13   4       4335.85       4080.92       498.16 o
 -25  13   4       4380.27       4282.14       460.95 o
 -23  13   4       4487.80       4601.05       426.97 o
 -21  13   4       3926.24       3754.43       341.05 o
 -19  13   4       3839.18       3254.87       316.68 o
 -17  13   4      26499.80      26581.75       800.77 o
 -15  13   4      45530.88      48190.88      1096.92 o
 -13  13   4      14051.60      14342.76       585.96 o
 -11  13   4      53293.77      50926.40      1192.36 o
  -9  13   4      10595.07       9881.41       410.40 o
  -7  13   4      21115.60      22218.08       644.04 o
  -5  13   4     226402.53     238403.66      4029.99 o
  -3  13   4      68997.35      71652.10      1341.17 o
  -1  13   4      29062.89      31320.84       690.63 o
   1  13   4      51384.03      54751.86      1066.53 o
   3  13   4      10091.43       9900.75       405.25 o
   5  13   4      32394.46      34344.07       727.03 o
   7  13   4      70250.25      76096.24      1291.28 o
   9  13   4       3760.91       4603.10       279.76 o
  11  13   4      11698.22      11743.64       426.72 o
  13  13   4      30687.54      32371.11       721.45 o
  15  13   4      32835.49      33240.34       757.60 o
  17  13   4       3440.09       2710.82       283.22 o
  19  13   4      25293.24      27419.16       943.52 o
  21  13   4       4532.25       5640.59       432.78 o
  23  13   4      38406.07      41721.70      1101.54 o
  25  13   4       9976.88      10271.16       621.18 o
  27  13   4       2697.57       2358.38       501.52 o
  29  13   4         99.11       -563.26       563.26 o
 -28  14   4        268.67        823.26       498.44 o
 -26  14   4       1762.47       1324.81       449.64 o
 -24  14   4         34.01       -287.52       385.83 o
 -22  14   4       5567.52       5574.05       445.98 o
 -20  14   4       2675.69       2664.11       384.41 o
 -18  14   4      15474.47      15447.15       627.35 o
 -16  14   4      14108.32      14599.17       624.79 o
 -14  14   4       5016.05       6107.84       473.37 o
 -12  14   4      15571.66      15773.50       615.40 o
 -10  14   4      15971.16      16395.79       523.08 o
  -8  14   4      40289.21      41000.77       864.26 o
  -6  14   4      99963.85      99856.84      1810.62 o
  -4  14   4      37257.82      38003.51       803.97 o
  -2  14   4       8951.74       9259.25       366.73 o
   0  14   4       4764.83       4327.18       285.96 o
   2  14   4         52.05         28.86       172.50 o
   4  14   4      25163.71      26062.43       683.03 o
   6  14   4       6247.18       6564.06       374.93 o
   8  14   4       5508.94       5599.28       295.88 o
  10  14   4       1840.20       2251.33       249.50 o
  12  14   4       1041.35        819.64       237.11 o
  14  14   4      50430.07      52466.73      1100.38 o
  16  14   4      44263.33      44984.24      1029.36 o
  18  14   4      13905.94      13505.27       576.65 o
  20  14   4      10703.60       9015.30       499.79 o
  22  14   4       1516.70       2293.58       471.00 o
  24  14   4       5908.29       6667.99       653.70 o
  26  14   4         53.87        -74.55       457.09 o
  28  14   4       1095.63       2394.02       796.04 o
 -27  15   4        549.58        663.86       575.42 o
 -25  15   4       8334.50       7859.44       622.04 o
 -23  15   4       3999.55       2529.19       427.31 o
 -21  15   4       3204.47       3847.05       406.96 o
 -19  15   4       6700.08       6258.88       391.87 o
 -17  15   4      35298.54      35747.11       987.22 o
 -15  15   4      12224.96      12765.23       659.95 o
 -13  15   4       1250.56       1413.54       263.46 o
 -11  15   4      35311.31      38046.76       886.84 o
  -9  15   4      29129.39      29107.16       722.84 o
  -7  15   4       1460.59       1426.79       221.71 o
  -5  15   4        894.16       1114.40       212.90 o
  -3  15   4      17628.93      18007.93       533.31 o
  -1  15   4        669.76       1159.26       207.67 o
   1  15   4      26773.06      28792.27       676.34 o
   3  15   4      29928.14      33554.03       754.59 o
   5  15   4      13317.93      12933.35       489.28 o
   7  15   4      22225.30      23588.17       641.09 o
   9  15   4       3854.35       4426.69       302.20 o
  11  15   4        361.51        274.04       268.23 o
  13  15   4        895.98        711.29       270.79 o
  15  15   4       5245.20       5152.83       356.95 o
  17  15   4        598.30        194.43       281.89 o
  19  15   4        486.87        220.82       359.32 o
  21  15   4       7028.49       7432.97       492.59 o
  23  15   4        823.34        804.98       642.97 o
  25  15   4       1848.48       1819.76       522.76 o
  27  15   4        161.72        518.39       577.22 o
 -26  16   4        654.85        416.46       498.71 o
 -24  16   4      17070.24      16397.91      1508.16 o
 -22  16   4       6227.08       5755.32       490.00 o
 -20  16   4        217.37        154.56       360.21 o
 -18  16   4       1690.55       1947.33       341.61 o
 -16  16   4        673.65        570.80       314.40 o
 -14  16   4       5247.71       6076.84       396.11 o
 -12  16   4       8677.25       7544.25       390.90 o
 -10  16   4      14035.54      13527.24       543.25 o
  -8  16   4      13050.66      13537.44       499.00 o
  -6  16   4      19848.15      20168.78       591.20 o
  -4  16   4      11125.75      11648.94       452.89 o
  -2  16   4      28452.04      27556.45       752.08 o
   0  16   4        636.14        689.67       219.29 o
   2  16   4       6219.24       6593.88       455.74 o
   4  16   4      34696.68      34673.05       815.18 o
   6  16   4      10909.49      11005.12       521.03 o
   8  16   4      11068.18      10666.91       486.84 o
  10  16   4      22337.37      24383.65       694.23 o
  12  16   4       5071.75       6096.24       366.82 o
  14  16   4       9280.37       8381.29       479.43 o
  16  16   4       3352.31       3780.98       359.33 o
  18  16   4       1435.53        417.72       427.72 o
  20  16   4       4868.85       2541.94       448.04 o
  22  16   4       1078.66       1363.50       436.32 o
  24  16   4       2790.16       2868.72       540.84 o
  26  16   4        345.74        516.23       643.30 o
 -25  17   4       8913.15       8258.19       605.00 o
 -23  17   4       1140.50        710.97       516.22 o
 -21  17   4       1730.85       1927.15       447.64 o
 -19  17   4       2008.49       2325.70       385.28 o
 -17  17   4       8273.78       8750.74       498.65 o
 -15  17   4       7625.30       7303.71       443.41 o
 -13  17   4        905.42       1004.24       295.28 o
 -11  17   4       2626.49       2446.21       334.35 o
  -9  17   4       1373.89       1671.68       310.79 o
  -7  17   4      14311.58      15080.26       558.96 o
  -5  17   4      35019.94      36839.00       855.62 o
  -3  17   4       6897.28       7186.72       373.65 o
  -1  17   4      27659.66      27639.64       728.35 o
   1  17   4      17556.01      16013.15       564.72 o
   3  17   4       8037.00       8683.54       395.44 o
   5  17   4       4492.76       4492.67       351.00 o
   7  17   4      13979.10      15125.95       597.89 o
   9  17   4      17338.51      18389.19       638.23 o
  11  17   4        755.56        550.59       300.97 o
  13  17   4       6616.96       7162.86       411.28 o
  15  17   4       9631.19       8625.36       539.89 o
  17  17   4       3804.58       3239.93       429.32 o
  19  17   4        263.86        468.52       422.02 o
  21  17   4        833.29       1428.34       548.90 o
  23  17   4       3485.49       2891.36       706.88 o
  25  17   4        198.94       -538.36       538.36 o
 -24  18   4       5084.83       3770.54       616.53 o
 -22  18   4      10173.85       8771.66       638.76 o
 -20  18   4       5652.54       5122.76       585.48 o
 -18  18   4      15559.80      16905.73       765.85 o
 -16  18   4       9213.69       9165.86       519.53 o
 -14  18   4      25307.10      24642.05       877.07 o
 -12  18   4       5278.01       5431.42       377.86 o
 -10  18   4      11754.81      12342.34       647.03 o
  -8  18   4      12327.15      14278.99       824.41 o
  -6  18   4       5777.38       6169.99       452.84 o
  -4  18   4      21092.39      21047.85       730.15 o
  -2  18   4         93.69         15.46       272.07 o
   0  18   4      10981.87      11671.66       573.11 o
   2  18   4      12108.65      12438.96       577.02 o
   4  18   4      11941.63      13153.72       713.06 o
   6  18   4      69787.24      74483.01      1778.06 o
   8  18   4      15679.06      17092.39       865.16 o
  10  18   4       2388.93       2440.87       333.48 o
  12  18   4        190.25        233.62       304.96 o
  14  18   4      15945.44      15970.76       795.36 o
  16  18   4        475.83        644.69       382.29 o
  18  18   4        243.09         47.89       491.90 o
  20  18   4       1147.23        549.36       524.84 o
  22  18   4       3041.24       3323.06       654.24 o
  24  18   4       1553.70       2252.93       602.78 o
 -23  19   4        886.44        217.51       685.05 o
 -21  19   4        183.44        213.99       499.63 o
 -19  19   4       4463.19       3847.79       651.20 o
 -17  19   4        805.66       1472.86       567.47 o
 -15  19   4       1573.85       1723.72       475.89 o
 -13  19   4      23766.08      24179.46       800.84 o
 -11  19   4      16318.78      16287.03       746.86 o
  -9  19   4       1543.37       1187.48       346.44 o
  -7  19   4       2545.39       2715.20       366.25 o
  -5  19   4       1413.85        494.57       312.78 o
  -3  19   4       3747.52       4573.74       381.55 o
  -1  19   4       8506.53       8538.33       486.31 o
   1  19   4      11736.58      11260.31       584.87 o
   3  19   4       5477.82       4865.51       394.14 o
   5  19   4       1063.75       1170.05       321.64 o
   7  19   4       1220.57       1871.61       315.55 o
   9  19   4       5738.08       6289.77       408.14 o
  11  19   4        729.91        597.89       325.21 o
  13  19   4       1173.49        497.57       354.01 o
  15  19   4       8805.05       7816.44       517.05 o
  17  19   4       7735.72       7720.41       782.12 o
  19  19   4       4486.62       5433.14       702.49 o
  21  19   4       3038.33       2595.86       563.85 o
  23  19   4       2449.22       2564.90       651.45 o
 -22  20   4       3781.93       4550.13       641.80 o
 -20  20   4         65.13        -44.76       566.48 o
 -18  20   4      29190.23      30910.33      1272.90 o
 -16  20   4         99.63        444.13       455.23 o
 -14  20   4       1441.93       1486.43       448.86 o
 -12  20   4      12812.49      13802.00       846.61 o
 -10  20   4       5392.16       4400.10       448.68 o
  -8  20   4        861.75       1067.47       359.29 o
  -6  20   4       1650.15       1386.24       359.30 o
  -4  20   4       3288.05       2980.52       389.40 o
  -2  20   4      11055.38      11039.50       570.03 o
   0  20   4      45589.70      44590.29      1183.32 o
   2  20   4      27146.69      27860.45       871.74 o
   4  20   4      22479.47      23899.69       929.42 o
   6  20   4       1736.21       1686.04       354.85 o
   8  20   4      20955.79      21065.72       757.35 o
  10  20   4       3105.67       2364.19       385.81 o
  12  20   4      14922.47      16727.77       731.61 o
  14  20   4       6966.02       7507.52       722.00 o
  16  20   4         15.15       -420.95       503.38 o
  18  20   4        711.11       1371.06       563.45 o
  20  20   4        967.27       1744.52       641.16 o
 -21  21   4        130.01       -633.74       640.19 o
 -19  21   4       8124.40       8543.61       738.57 o
 -17  21   4      22584.12      23956.54      1187.40 o
 -15  21   4        635.17        463.14       480.20 o
 -13  21   4       2042.28       2037.04       449.76 o
 -11  21   4      23353.54      23331.51       938.34 o
  -9  21   4       3780.95       3823.05       502.51 o
  -7  21   4       1894.87       1777.82       420.81 o
  -5  21   4       7525.23       6878.42       487.40 o
  -3  21   4       2916.18       3041.86       408.95 o
  -1  21   4      17384.44      19671.32       792.12 o
   1  21   4       5541.51       5405.12       441.06 o
   3  21   4       1987.86       1384.46       372.12 o
   5  21   4      16195.12      15701.65       718.30 o
   7  21   4      10179.98       9424.11       618.96 o
   9  21   4      33905.88      33047.89      1037.81 o
  11  21   4       3995.06       4209.37       496.54 o
  13  21   4       1103.55       1336.98       443.78 o
  15  21   4       4034.39       3237.48       645.26 o
  17  21   4       2838.55       2898.81       781.57 o
  19  21   4        911.45        778.82       690.19 o
 -18  22   4       3325.07       3677.41       677.03 o
 -16  22   4       4553.09       5276.58       646.04 o
 -14  22   4        390.37          2.59       486.64 o
 -12  22   4      14087.06      13414.79       708.50 o
 -10  22   4       9376.88      10988.56       693.35 o
  -8  22   4       7098.86       6578.69       530.71 o
  -6  22   4       2693.77       2603.83       446.76 o
  -4  22   4        449.26        561.56       434.30 o
  -2  22   4       1239.31        920.94       404.28 o
   0  22   4        173.45         17.36       589.30 o
   2  22   4        850.13        105.23       455.05 o
   4  22   4      27567.39      26621.66      1371.60 o
   6  22   4       4990.73       4600.65       470.47 o
   8  22   4       1561.35       1829.63       481.89 o
  10  22   4       3144.75       3334.90       520.75 o
  12  22   4       3935.28       3906.95       534.68 o
  14  22   4        562.20       1170.27       577.26 o
  16  22   4        496.95        128.09       589.09 o
  18  22   4        369.49        225.93       636.47 o
 -17  23   4       2137.25        595.03       645.65 o
 -15  23   4       3693.41       2777.67       599.96 o
 -13  23   4       4873.57       4570.59       560.85 o
 -11  23   4      11256.54      10917.80       646.54 o
  -9  23   4       7700.16       7400.30       571.29 o
  -7  23   4      27532.12      26086.38      1007.21 o
  -5  23   4      19053.63      21224.52       920.87 o
  -3  23   4      35098.11      36233.78      1527.92 o
  -1  23   4      15028.22      16120.53       797.54 o
   1  23   4       2344.76       2965.00       465.20 o
   3  23   4       4014.79       4029.16       474.74 o
   5  23   4       1986.82       2018.25       471.98 o
   7  23   4       3847.10       4325.05       626.48 o
   9  23   4       6271.95       6163.06       575.31 o
  11  23   4        589.06       1024.34       505.77 o
  13  23   4        277.80       1185.36       525.23 o
  15  23   4        790.61        548.46       828.19 o
 -14  24   4         72.76       -144.44       532.40 o
 -12  24   4        715.87       1490.70       587.54 o
 -10  24   4       4070.44       3723.14       587.01 o
  -8  24   4       4926.07       5018.73       574.27 o
  -6  24   4       2308.47       1481.84       537.77 o
  -4  24   4        396.55        -31.25       445.92 o
  -2  24   4       5827.64       6252.46       544.45 o
   0  24   4      12731.62      14717.26       796.62 o
   2  24   4       5565.15       5710.07       619.75 o
   4  24   4      16095.27      17488.91      1124.34 o
   6  24   4        106.97       -230.28       488.40 o
   8  24   4       5704.78       5780.48       599.87 o
  10  24   4       1925.26       2043.73       542.10 o
  12  24   4       7718.79       8708.03       670.08 o
  -9  25   4       3385.88       3331.41       581.02 o
  -7  25   4       3813.53       3175.09       550.70 o
  -5  25   4       8617.69       7654.06       616.11 o
  -3  25   4       6577.70       6634.09       603.03 o
  -1  25   4       6001.32       5169.97       667.65 o
   1  25   4        885.83        936.71       655.32 o
   3  25   4       5222.04       5159.36       650.38 o
   5  25   4        154.23         47.68       519.30 o
   7  25   4       3344.77       3823.72       583.60 o
   9  25   4       3587.07       4214.90       625.63 o
  -4  26   4       4816.99       4353.18       672.13 o
  -2  26   4        889.55       1616.96       608.99 o
   0  26   4       3338.16       4086.49       667.10 o
   2  26   4         71.60       -488.96       608.87 o
  -2 -26   5       1118.93       1420.31       600.04 o
   0 -26   5       1672.22       1723.48       680.49 o
  -9 -25   5       1860.53        532.01       678.39 o
  -7 -25   5       2629.49       2284.26       532.82 o
  -5 -25   5        235.08       -489.06       489.06 o
  -3 -25   5       3253.54       2001.32       511.70 o
  -1 -25   5       5677.76       6122.59       622.26 o
   1 -25   5       1787.47       2088.24       590.77 o
   3 -25   5       5026.68       5213.54       783.64 o
   5 -25   5       1510.31        561.77       635.54 o
   7 -25   5       3852.17       5252.43       751.57 o
   9 -25   5         52.48       -329.31       665.24 o
 -14 -24   5       1096.91       1994.08       597.48 o
 -12 -24   5       3911.65       4080.79       608.58 o
 -10 -24   5       1042.60       1270.21       501.58 o
  -8 -24   5        111.51       -108.13       466.33 o
  -6 -24   5        532.07        252.28       520.60 o
  -4 -24   5        158.39        391.08       478.00 o
  -2 -24   5       7744.89       7701.56       589.18 o
   0 -24   5      14638.72      15281.34       780.48 o
   2 -24   5       3955.11       5004.31       526.81 o
   4 -24   5      11039.23      10947.89       974.42 o
   6 -24   5        282.19        202.56       505.25 o
   8 -24   5        852.38        784.48       552.48 o
  10 -24   5        260.00        158.43       635.46 o
  12 -24   5        690.93        487.82       663.29 o
 -15 -23   5       1292.66       1155.95       640.47 o
 -13 -23   5        643.49        361.79       479.52 o
 -11 -23   5       1802.99       1766.86       517.84 o
  -9 -23   5       4201.54       3507.86       505.60 o
  -7 -23   5       2773.78       2931.81       570.87 o
  -5 -23   5       2076.47       2314.36       472.26 o
  -3 -23   5        345.94        709.61       490.69 o
  -1 -23   5        630.22       1098.52       468.86 o
   1 -23   5       4922.69       3700.24       510.57 o
   3 -23   5       5898.43       5875.16       527.39 o
   5 -23   5       9793.34       8932.93       649.09 o
   7 -23   5       6709.93       7239.39       689.41 o
   9 -23   5       6363.45       5919.69       614.90 o
  11 -23   5       2121.24       1728.06       931.75 o
  13 -23   5       1703.83       1428.46       571.08 o
  15 -23   5        300.48        606.74       613.68 o
 -18 -22   5       5028.91       4647.16       890.43 o
 -16 -22   5       4354.89       4617.38       606.90 o
 -14 -22   5       2606.74       3041.64       500.02 o
 -12 -22   5       5828.75       6459.84       534.55 o
 -10 -22   5       3012.94       2991.03       459.83 o
  -8 -22   5          4.39       -346.26       391.47 o
  -6 -22   5      11948.70      11055.21       604.34 o
  -4 -22   5      11538.09      11697.36       703.42 o
  -2 -22   5       4923.88       4983.90       544.21 o
   0 -22   5       6825.52       8252.57       552.43 o
   2 -22   5       4479.28       4565.43       573.81 o
   4 -22   5      17927.73      19666.70      1458.31 o
   6 -22   5       4046.35       4662.07       585.36 o
   8 -22   5      10370.77      10224.20       877.00 o
  10 -22   5        446.25        892.23       524.23 o
  12 -22   5       1197.27        720.13       622.14 o
  14 -22   5       1950.69       2748.78       944.53 o
  16 -22   5       1134.30        955.24       722.46 o
 -21 -21   5       1061.41        427.21       719.10 o
 -19 -21   5       1577.56       1740.49       616.16 o
 -17 -21   5       1378.28        793.66       576.42 o
 -15 -21   5        480.17        464.07       416.96 o
 -13 -21   5       1141.53       1134.95       421.45 o
 -11 -21   5       4494.83       4473.91       546.71 o
  -9 -21   5       6267.06       6157.23       489.63 o
  -7 -21   5      10506.63      10644.74       864.71 o
  -5 -21   5      30068.60      30136.29       984.96 o
  -3 -21   5      25519.96      25046.11       899.60 o
  -1 -21   5      21616.62      20020.83       831.71 o
   1 -21   5      13937.55      13536.49       687.55 o
   3 -21   5       6414.20       7127.77       652.63 o
   5 -21   5        697.90        237.86       369.42 o
   7 -21   5        715.03        668.01       516.31 o
   9 -21   5       7945.56       7511.66       542.77 o
  11 -21   5       2494.32       2497.99       572.03 o
  13 -21   5       2690.03       2591.05       462.71 o
  15 -21   5       1401.34       1009.16       472.94 o
  17 -21   5       1909.21       2395.50       624.72 o
  19 -21   5       1454.21        739.90       592.09 o
 -22 -20   5       3464.07       3469.42       639.03 o
 -20 -20   5       8826.72       7553.96       664.69 o
 -18 -20   5       6289.40       6385.96       556.90 o
 -16 -20   5       2020.87       1800.73       431.73 o
 -14 -20   5        800.44        963.79       394.51 o
 -12 -20   5      10540.62      10188.08       794.00 o
 -10 -20   5         82.71       -343.78       343.78 o
  -8 -20   5       4167.73       3708.92       421.94 o
  -6 -20   5      17142.81      17079.85       749.05 o
  -4 -20   5      14698.52      11871.19       614.82 o
  -2 -20   5       4773.35       5174.85       432.01 o
   0 -20   5       1486.84       1206.90       295.68 o
   2 -20   5       6779.87       5228.79       377.04 o
   4 -20   5       8582.55       6983.83       415.07 o
   6 -20   5        708.60        403.81       317.98 o
   8 -20   5       2473.50       2959.79       400.26 o
  10 -20   5      22542.44      21339.16       932.11 o
  12 -20   5      10751.76       9008.10       614.23 o
  14 -20   5       9967.19       9322.00       586.23 o
  16 -20   5       1904.95       2180.50       496.98 o
  18 -20   5       3116.17       2659.97       532.41 o
  20 -20   5       1282.44       1129.36       544.59 o
 -23 -19   5       3190.28       3418.82       716.60 o
 -21 -19   5       1442.91       2091.25       534.48 o
 -19 -19   5       8395.93       7200.89       608.55 o
 -17 -19   5       5491.05       5881.28       488.99 o
 -15 -19   5       7197.52       7413.50       602.79 o
 -13 -19   5       6065.94       7041.47       482.80 o
 -11 -19   5       9710.31       9201.50       702.00 o
  -9 -19   5        494.90        562.47       274.42 o
  -7 -19   5       7947.37       7790.06       412.44 o
  -5 -19   5       9172.04       9717.13       511.86 o
  -3 -19   5       6215.58       5912.41       418.42 o
  -1 -19   5       6751.90       7304.17       397.53 o
   1 -19   5       6757.81       6497.07       374.11 o
   3 -19   5      35544.02      36732.54       919.64 o
   5 -19   5      24164.45      24265.32       753.88 o
   7 -19   5       6046.12       5844.40       440.46 o
   9 -19   5      28847.29      29279.90       934.19 o
  11 -19   5       5816.92       6330.39       465.14 o
  13 -19   5        933.83        550.37       448.60 o
  15 -19   5       2914.67       2971.88       496.38 o
  17 -19   5        495.56        107.27       441.58 o
  19 -19   5        417.41        723.91       490.91 o
  21 -19   5        928.90       1216.06       612.91 o
 -24 -18   5       6477.02       6465.11       910.26 o
 -22 -18   5       1740.05       1991.18       533.46 o
 -20 -18   5       2400.40       2451.09       808.19 o
 -18 -18   5        892.13       1166.74       357.40 o
 -16 -18   5       1201.14        983.89       333.71 o
 -14 -18   5        319.80        119.48       336.41 o
 -12 -18   5       3400.42       3533.37       317.35 o
 -10 -18   5       3952.90       4194.19       316.18 o
  -8 -18   5       3618.81       3796.35       294.24 o
  -6 -18   5       6399.00       6303.15       359.26 o
  -4 -18   5      13911.08      14089.54       550.43 o
  -2 -18   5        747.88        715.94       239.09 o
   0 -18   5      43992.68      43667.84       973.26 o
   2 -18   5       3423.18       2815.58       477.45 o
   4 -18   5       5903.30       5903.07       366.86 o
   6 -18   5       8107.62       8555.50       469.57 o
   8 -18   5      85642.73      89099.62      1723.52 o
  10 -18   5      14902.09      15085.99       682.40 o
  12 -18   5        722.78        599.56       352.14 o
  14 -18   5       2536.71       2225.14       406.90 o
  16 -18   5        411.35        181.97       411.26 o
  18 -18   5       1716.72       1642.09       457.51 o
  20 -18   5        603.77        142.55       463.61 o
  22 -18   5        282.67       -212.96       524.44 o
  24 -18   5       1498.64       1285.60       651.12 o
 -25 -17   5       2829.67       2451.69       583.82 o
 -23 -17   5       4862.46       4445.24       523.07 o
 -21 -17   5      10691.62      11211.21       629.31 o
 -19 -17   5      13905.51      14658.39       670.05 o
 -17 -17   5      22876.68      21919.34       733.13 o
 -15 -17   5      13657.24      12464.19       562.42 o
 -13 -17   5        130.76        314.24       261.67 o
 -11 -17   5       7042.10       7273.33       390.48 o
  -9 -17   5      13073.14      13617.71       517.70 o
  -7 -17   5       6649.11       7492.30       378.93 o
  -5 -17   5       5978.56       5690.84       385.94 o
  -3 -17   5        826.30        884.26       268.02 o
  -1 -17   5      11172.66      10553.19       452.35 o
   1 -17   5       1964.05       1510.82       250.09 o
   3 -17   5       6275.00       6073.02       344.89 o
   5 -17   5     101885.15     106546.73      1967.20 o
   7 -17   5     118146.96     123305.27      2285.80 o
   9 -17   5      46286.55      49897.11      1121.60 o
  11 -17   5      22257.56      21817.72       778.99 o
  13 -17   5       8458.71       7334.38       684.38 o
  15 -17   5      41275.74      41745.80      1184.84 o
  17 -17   5       2212.72       2476.47       458.73 o
  19 -17   5        425.71        487.45       464.49 o
  21 -17   5       4219.06       4978.31       542.48 o
  23 -17   5       2544.71       1138.60       829.42 o
  25 -17   5       3630.90       2200.84       665.33 o
 -26 -16   5       1636.98       2073.63       570.35 o
 -24 -16   5        214.27        249.69       436.83 o
 -22 -16   5        183.94       -511.49       702.08 o
 -20 -16   5        497.84        570.34       316.97 o
 -18 -16   5      12096.62      11320.26       675.22 o
 -16 -16   5      23187.72      21800.32       712.01 o
 -14 -16   5      15327.04      16198.28       602.32 o
 -12 -16   5      27933.35      29316.67       761.17 o
 -10 -16   5      10348.11      10645.73       458.04 o
  -8 -16   5       2289.57       2104.40       234.50 o
  -6 -16   5      29427.84      29586.91       726.41 o
  -4 -16   5      12736.31      13468.83       556.11 o
  -2 -16   5      14507.69      14528.76       493.62 o
   0 -16   5      27078.41      27346.12       687.44 o
   2 -16   5      14473.06      14754.68       517.07 o
   4 -16   5      45819.84      46936.64      1002.56 o
   6 -16   5       1979.59       1798.30       258.53 o
   8 -16   5      59771.27      63703.51      1302.65 o
  10 -16   5      10592.00       9851.23       461.18 o
  12 -16   5       8256.81       8455.89       463.57 o
  14 -16   5        274.89        551.42       324.99 o
  16 -16   5       2790.49       2915.57       400.98 o
  18 -16   5       1524.66       1342.86       404.50 o
  20 -16   5       1361.93        858.96       498.79 o
  22 -16   5       3029.81       2426.71       499.64 o
  24 -16   5       3738.25       2334.23       607.83 o
  26 -16   5         93.19       -400.04      1026.84 o
 -27 -15   5        167.04         12.72       529.64 o
 -25 -15   5       1306.23       1783.67       567.54 o
 -23 -15   5        320.19          3.08       426.82 o
 -21 -15   5       1166.28       1358.53       377.38 o
 -19 -15   5       6752.63       5909.56       380.14 o
 -17 -15   5      22538.98      21676.89       704.85 o
 -15 -15   5      16968.24      17974.68       610.82 o
 -13 -15   5        948.59        899.66       234.50 o
 -11 -15   5       9924.66      10866.27       464.89 o
  -9 -15   5      15565.33      17170.54       514.56 o
  -7 -15   5      94626.61      96184.94      1762.67 o
  -5 -15   5     278162.38     294185.81      4910.92 o
  -3 -15   5      89652.13      98636.29      1977.05 o
  -1 -15   5      18957.58      20204.95       559.67 o
   1 -15   5      14534.25      15228.44       493.15 o
   3 -15   5      16531.72      15043.59       461.78 o
   5 -15   5      12569.93      11445.88       414.28 o
   7 -15   5      11432.20      11923.38       441.27 o
   9 -15   5      12249.46      10885.15       482.57 o
  11 -15   5      35363.07      37168.59       870.15 o
  13 -15   5      24251.97      26589.40       827.09 o
  15 -15   5        118.46        198.05       314.18 o
  17 -15   5       5870.90       5952.96       454.94 o
  19 -15   5       1140.52        817.23       392.51 o
  21 -15   5       4062.09       3128.11       519.98 o
  23 -15   5       1076.48        919.67       483.50 o
  25 -15   5       2619.78       2052.54       617.75 o
  27 -15   5         98.30       1002.31       841.85 o
 -28 -14   5       1884.60       1927.88       522.80 o
 -26 -14   5      10621.77      10401.96       877.61 o
 -24 -14   5       2776.83       1988.05       442.45 o
 -22 -14   5       8121.08       6480.15       461.60 o
 -20 -14   5       7885.06       7544.41       565.98 o
 -18 -14   5       7392.35       7968.94       411.08 o
 -16 -14   5        566.97        787.58       288.65 o
 -14 -14   5       1299.45       1613.21       274.79 o
 -12 -14   5      33861.02      33288.89       797.88 o
 -10 -14   5       3239.48       3738.60       252.45 o
  -8 -14   5       4969.17       4501.31       261.55 o
  -6 -14   5       4778.40       4228.07       299.34 o
  -4 -14   5     118622.70     120213.89      2313.24 o
  -2 -14   5      14316.76      14392.55       447.37 o
   0 -14   5      14789.44      13800.90       413.54 o
   2 -14   5       3029.61       3078.22       210.10 o
   4 -14   5      12277.69      13418.44       421.00 o
   6 -14   5       2532.80       2367.36       193.25 o
   8 -14   5      34572.38      34320.05       719.58 o
  10 -14   5       3346.36       2985.24       294.04 o
  12 -14   5       6807.78       6479.79       392.51 o
  14 -14   5      10511.44      10093.29       541.49 o
  16 -14   5      21106.23      21342.27       784.96 o
  18 -14   5       2326.91       2285.55       436.87 o
  20 -14   5        607.71        837.30       396.48 o
  22 -14   5       9427.48       7872.51       568.87 o
  24 -14   5       3731.47       3819.06       716.37 o
  26 -14   5        915.28        617.80       637.61 o
  28 -14   5         44.71       -758.37       758.37 o
 -29 -13   5       4020.13       3742.28       595.15 o
 -27 -13   5       8423.99       8765.08       574.31 o
 -25 -13   5      18437.92      18422.71       853.35 o
 -23 -13   5      13805.71      13469.78       809.09 o
 -21 -13   5        526.05        740.62       280.30 o
 -19 -13   5      22222.89      23442.13       697.53 o
 -17 -13   5      86748.40      88343.31      1689.69 o
 -15 -13   5      55247.37      54764.89      1126.26 o
 -13 -13   5       3822.39       3662.24       270.70 o
 -11 -13   5       1615.60       1836.30       206.48 o
  -9 -13   5        430.83        447.32       171.11 o
  -7 -13   5      12431.24      13077.66       426.33 o
  -5 -13   5      51205.48      50335.34       986.00 o
  -3 -13   5     200089.42     208042.64      3868.23 o
  -1 -13   5      31791.12      33552.96       764.87 o
   1 -13   5      85248.98      91766.50      1659.72 o
   3 -13   5       1519.64       1840.73       189.54 o
   5 -13   5      88405.86      88367.43      1481.38 o
   7 -13   5      75822.38      80186.66      1374.52 o
   9 -13   5       1804.50       1820.41       250.95 o
  11 -13   5       1953.66       1490.22       264.13 o
  13 -13   5       5538.55       4990.48       362.98 o
  15 -13   5      41857.39      45555.14      1132.30 o
  17 -13   5       5232.07       5418.35       415.93 o
  19 -13   5        748.75        419.91       320.59 o
  21 -13   5      26449.12      26082.00       858.15 o
  23 -13   5      12830.98      12663.93       619.93 o
  25 -13   5       9970.87      10300.45       714.03 o
  27 -13   5       2433.93        728.32       599.99 o
  29 -13   5        390.87        260.54       778.28 o
 -30 -12   5         44.58         -9.75       530.70 o
 -28 -12   5        384.15       1057.22       526.08 o
 -26 -12   5       5743.32       6925.22       509.25 o
 -24 -12   5      15915.96      16426.36       768.30 o
 -22 -12   5      14892.06      15919.58       620.27 o
 -20 -12   5       1090.10       1329.95       335.43 o
 -18 -12   5      25436.92      28251.21       922.43 o
 -16 -12   5      34634.04      36128.71       834.58 o
 -14 -12   5      15930.65      16192.28       522.19 o
 -12 -12   5      10060.93      11022.74       406.83 o
 -10 -12   5       1226.39        810.98       185.74 o
  -8 -12   5       2839.63       3147.05       223.06 o
  -6 -12   5       8988.94       9728.75       348.87 o
  -4 -12   5      56271.34      61571.87      1284.23 o
  -2 -12   5     267532.25     279971.06      4744.00 o
   0 -12   5     221547.31     228848.61      3912.10 o
   2 -12   5     183507.34     186170.47      3162.64 o
   4 -12   5      35157.74      35695.45       660.45 o
   6 -12   5       8531.82       7584.51       304.22 o
   8 -12   5       3982.94       3236.51       245.91 o
  10 -12   5       2423.80       2514.43       230.57 o
  12 -12   5      20673.97      19391.20       559.70 o
  14 -12   5       8632.54       7928.74       440.23 o
  16 -12   5      10760.32      11572.08       516.31 o
  18 -12   5       6489.97       5871.91       376.46 o
  20 -12   5       2146.53       2146.45       343.90 o
  22 -12   5       6091.41       6964.61       474.26 o
  24 -12   5        805.83        399.92       442.51 o
  26 -12   5        594.44       1075.62       511.12 o
  28 -12   5        120.63         16.98       767.84 o
 -31 -11   5       2976.56       2391.71       670.80 o
 -29 -11   5       2232.82       2324.35       512.19 o
 -27 -11   5       1146.09       1020.39       428.30 o
 -25 -11   5      15487.45      18627.33       789.87 o
 -23 -11   5       1017.07       1211.06       312.90 o
 -21 -11   5      18341.24      19466.25       584.89 o
 -19 -11   5       5938.43       5523.26       301.84 o
 -17 -11   5      85411.09      88907.32      1550.15 o
 -15 -11   5      68283.95      67549.18      1296.50 o
 -13 -11   5      58041.37      58049.11      1125.67 o
 -11 -11   5      29423.10      30937.33       702.26 o
  -9 -11   5      15011.63      14515.47       425.40 o
  -7 -11   5      12281.56      11749.60       395.41 o
  -5 -11   5      14821.97      17098.20       454.71 o
  -3 -11   5     142181.94     156235.81      2700.30 o
  -1 -11   5      26177.69      24716.43       670.10 o
   1 -11   5     321983.94     331415.47      5933.67 o
   3 -11   5      19554.05      19937.18       478.42 o
   5 -11   5      14150.14      16005.24       380.31 o
   7 -11   5      97458.98      91918.38      1534.52 o
   9 -11   5       2042.82       2216.58       217.71 o
  11 -11   5       5605.84       5448.52       289.63 o
  13 -11   5        638.61       1004.46       249.67 o
  15 -11   5      45595.57      47616.26      1013.80 o
  17 -11   5       7904.82       6993.19       386.52 o
  19 -11   5       3023.71       2575.39       322.82 o
  21 -11   5       3264.12       3698.21       527.68 o
  23 -11   5       1070.47        921.23       610.76 o
  25 -11   5       3533.33       3386.77       494.00 o
  27 -11   5        472.27       1148.56       627.94 o
  29 -11   5        133.26        359.38       693.68 o
 -32 -10   5        274.15       1202.04       702.50 o
 -30 -10   5       8489.69       8741.30       759.21 o
 -28 -10   5       4923.44       5486.59       554.42 o
 -26 -10   5      16543.68      15472.76       852.69 o
 -24 -10   5      11348.71      12849.01       649.04 o
 -22 -10   5      10878.26      10862.44       582.79 o
 -20 -10   5       3925.97       4076.74       269.92 o
 -18 -10   5      32665.79      34986.82       695.59 o
 -16 -10   5      22862.90      24632.73       647.73 o
 -14 -10   5       5392.57       5682.07       261.48 o
 -12 -10   5     213986.67     214797.91      3610.41 o
 -10 -10   5      18801.32      22007.15       545.83 o
  -8 -10   5      32109.62      32359.86       721.48 o
  -6 -10   5        903.00        930.51       146.47 o
  -4 -10   5     209661.28     200607.66      3376.33 o
  -2 -10   5       1428.29       1662.67       160.50 o
   0 -10   5       6773.94       7114.88       295.47 o
   2 -10   5       4874.75       4378.71       201.73 o
   4 -10   5       3421.55       2751.48       163.67 o
   6 -10   5      27901.32      27535.88       513.14 o
   8 -10   5      31845.34      31758.81       680.20 o
  10 -10   5      62261.75      61333.56      1172.43 o
  12 -10   5      20007.16      17955.76       477.18 o
  14 -10   5       4689.80       3255.50       281.95 o
  16 -10   5      65408.54      63848.15      1305.00 o
  18 -10   5       7699.04       7970.84       557.26 o
  20 -10   5       1691.58       1595.12       345.98 o
  22 -10   5       1057.43       1467.65       382.53 o
  24 -10   5        903.14        877.74       410.90 o
  26 -10   5        844.45        571.95       497.83 o
  28 -10   5       1301.18       1449.31       665.73 o
  30 -10   5         39.49       -554.52       766.90 o
 -31  -9   5       1791.28       2144.03       626.71 o
 -29  -9   5        435.88        239.06       604.75 o
 -27  -9   5       1713.12       1631.97       422.96 o
 -25  -9   5       2169.67       3053.14       424.37 o
 -23  -9   5       7312.14       7453.66       592.67 o
 -21  -9   5       1812.38       1850.82       224.93 o
 -19  -9   5       6043.84       6505.58       430.94 o
 -17  -9   5       3005.36       3167.68       215.68 o
 -15  -9   5       9914.61      10241.73       406.29 o
 -13  -9   5       3757.44       3932.76       202.19 o
 -11  -9   5      10601.96      10871.32       422.37 o
  -9  -9   5      55749.19      53479.54      1041.68 o
  -7  -9   5      52197.75      51519.50       860.61 o
  -5  -9   5     427421.56     421260.38      6911.13 o
  -3  -9   5     149546.53     155278.86      2676.25 o
  -1  -9   5      10426.10      11806.12       332.88 o
   1  -9   5      41668.74      37716.79       693.54 o
   3  -9   5      76553.04      70174.30      1122.73 o
   5  -9   5       9734.51       8776.78       253.10 o
   7  -9   5       1556.20       1250.49       180.44 o
   9  -9   5       7262.42       6906.47       340.38 o
  11  -9   5      83842.22      80685.10      1388.62 o
  13  -9   5      92518.93      94719.52      1731.27 o
  15  -9   5       8937.27      10076.74       445.97 o
  17  -9   5      19868.24      19501.62       619.05 o
  19  -9   5       1644.05       1712.94       319.40 o
  21  -9   5        669.10        162.37       328.07 o
  23  -9   5       3495.84       3559.91       445.46 o
  25  -9   5        867.20        378.24       414.33 o
  27  -9   5       1634.93       1174.62       538.96 o
  29  -9   5        180.20        311.67       656.58 o
  31  -9   5         35.79       -739.77       739.77 o
 -32  -8   5        834.76        375.28       749.12 o
 -30  -8   5       1694.09       2422.66       571.85 o
 -28  -8   5         37.05       -327.91       478.06 o
 -26  -8   5       6977.53       8303.07       530.35 o
 -24  -8   5       3745.68       4269.45       513.45 o
 -22  -8   5       6322.10       7119.97       421.27 o
 -20  -8   5      12568.90      10752.39       463.77 o
 -18  -8   5       7658.41       6374.91       275.03 o
 -16  -8   5      56392.83      57065.46       971.43 o
 -14  -8   5     314615.78     320291.47      4703.46 o
 -12  -8   5     952391.75     946553.75     14456.97 o
 -10  -8   5      79952.04      77536.05      1323.03 o
  -8  -8   5     103132.02     102369.52      1571.55 o
  -6  -8   5      98196.08     102313.70      1582.91 o
  -4  -8   5      12726.57      11744.89       306.76 o
  -2  -8   5      87895.67      89756.64      1270.95 o
   0  -8   5      77369.68      81435.77      1193.13 o
   2  -8   5     203024.69     218247.73      2905.29 o
   4  -8   5     605158.12     611596.94      7948.32 o
   6  -8   5     119817.23     119363.77      1762.50 o
   8  -8   5      17193.97      15779.00       386.20 o
  10  -8   5      27594.34      29356.53       555.00 o
  12  -8   5      53439.14      54370.70       985.28 o
  14  -8   5      88013.05      95844.83      1915.36 o
  16  -8   5       2878.90       2634.13       265.19 o
  18  -8   5       6782.76       7720.10       444.39 o
  20  -8   5       4523.38       5221.04       399.67 o
  22  -8   5       3677.05       4759.10       421.71 o
  24  -8   5       4201.41       3547.96       437.00 o
  26  -8   5       1331.65        714.63       498.82 o
  28  -8   5       3207.37       2953.51       658.01 o
  30  -8   5        786.84       1894.72       715.14 o
  32  -8   5       1037.62       1699.64       799.96 o
 -33  -7   5       1058.83       1520.83       779.19 o
 -31  -7   5        269.76        396.12       668.83 o
 -29  -7   5       4129.32       4060.48       564.35 o
 -27  -7   5       4351.68       4123.22       527.77 o
 -25  -7   5      12257.99      14360.02       715.54 o
 -23  -7   5       9503.86      10637.65       573.03 o
 -21  -7   5      26029.62      26105.88       748.14 o
 -19  -7   5       5103.48       5236.02       306.21 o
 -17  -7   5      72989.77      75031.36      1207.82 o
 -15  -7   5      61125.37      59810.89       988.07 o
 -13  -7   5     146839.09     144882.91      2311.65 o
 -11  -7   5      82711.05      89512.80      1393.37 o
  -9  -7   5      14007.87      15245.98       335.52 o
  -7  -7   5     189872.25     198470.16      2879.40 o
  -5  -7   5     280291.75     291302.56      4022.50 o
  -3  -7   5      49932.33      57809.99       863.94 o
  -1  -7   5      45655.29      50315.17       734.16 o
   1  -7   5     173147.31     182148.95      2219.44 o
   3  -7   5     125173.41     138129.56      1685.70 o
   5  -7   5     180678.47     171167.75      2417.05 o
   7  -7   5      82751.55      74838.48      1156.37 o
   9  -7   5      55317.73      53547.39       805.51 o
  11  -7   5     152468.55     152678.95      2456.84 o
  13  -7   5      41124.36      47907.84       960.08 o
  15  -7   5       5959.82       7029.65       346.16 o
  17  -7   5       4728.75       4560.64       334.34 o
  19  -7   5        509.12        801.30       283.77 o
  21  -7   5       8171.82       8506.16       849.40 o
  23  -7   5       5613.46       5065.62       449.75 o
  25  -7   5       4903.86       5125.35       531.11 o
  27  -7   5       7746.10       7407.80       780.62 o
  29  -7   5       1446.32       2170.52       669.67 o
  31  -7   5       1419.81        938.32       717.58 o
 -34  -6   5       3902.06       3938.85       894.87 o
 -32  -6   5        655.49        419.08       907.94 o
 -30  -6   5        906.10        816.19       530.08 o
 -28  -6   5       1125.41       1515.06       539.94 o
 -26  -6   5       8112.82      10842.28       922.91 o
 -24  -6   5      69770.45      73973.87      1719.09 o
 -22  -6   5      13753.49      15336.65       841.64 o
 -20  -6   5       9129.30       9286.66       443.31 o
 -18  -6   5      27970.57      26439.03       619.93 o
 -16  -6   5      10661.75       9118.49       397.85 o
 -14  -6   5      49258.50      48433.54       812.28 o
 -12  -6   5      24225.41      23792.07       472.88 o
 -10  -6   5       9523.93       9846.35       256.86 o
  -8  -6   5     120111.23     122158.87      1664.77 o
  -6  -6   5       6368.25       5691.40       180.21 o
  -4  -6   5       2231.59       1376.47        86.52 o
  -2  -6   5      47150.73      51677.49       758.70 o
   0  -6   5      10029.24      11728.21       236.53 o
   2  -6   5     117992.58     116150.49      1451.57 o
   4  -6   5      27296.71      26355.13       409.65 o
   6  -6   5       2938.50       3348.88       124.56 o
   8  -6   5     253153.94     250949.36      3174.86 o
  10  -6   5       3442.89       3801.53       174.30 o
  12  -6   5      35535.38      31633.99       687.11 o
  14  -6   5       5699.95       4750.74       297.42 o
  16  -6   5       2477.76       2089.53       279.29 o
  18  -6   5          7.27        -14.25       243.72 o
  20  -6   5       5114.29       4203.63       363.66 o
  22  -6   5         95.84       -146.77       347.08 o
  24  -6   5      30396.33      29945.19      1083.85 o
  26  -6   5       1663.10       1292.00       472.97 o
  28  -6   5        199.71        -68.40       507.36 o
  30  -6   5        160.33       -269.42       752.46 o
  32  -6   5       2092.33       1574.44       787.88 o
 -33  -5   5        187.25        191.73       737.19 o
 -31  -5   5       3294.18       4597.11       774.66 o
 -29  -5   5        536.18        261.46       613.20 o
 -27  -5   5       5029.06       5326.25       526.94 o
 -25  -5   5       7751.69       7353.33       552.33 o
 -23  -5   5       2342.06       4065.15       431.82 o
 -21  -5   5      17636.20      17206.26       548.02 o
 -19  -5   5       4829.14       4255.79       267.16 o
 -17  -5   5      18861.90      18262.46       527.11 o
 -15  -5   5     126862.14     125344.48      2164.89 o
 -13  -5   5      34105.66      35137.56       678.29 o
 -11  -5   5      45275.91      45704.49       760.93 o
  -9  -5   5      49760.34      55048.72       780.64 o
  -7  -5   5       8592.33      12374.98       223.76 o
  -5  -5   5      34107.44      40854.98       628.34 o
  -3  -5   5      41216.98      35881.24       512.15 o
  -1  -5   5     196979.84     190211.92      2483.58 o
   1  -5   5       4800.18       5315.29       137.56 o
   3  -5   5       5957.55       5910.27       148.02 o
   5  -5   5      43960.73      40632.86       486.86 o
   7  -5   5      81715.49      84228.74      1076.65 o
   9  -5   5      50951.19      42972.94       620.37 o
  11  -5   5       4864.92       4720.91       219.15 o
  13  -5   5      48903.15      46963.50      1002.20 o
  15  -5   5       9304.88       9559.53       399.40 o
  17  -5   5        357.66        354.39       235.10 o
  19  -5   5       1445.08       1004.33       276.81 o
  21  -5   5       5838.05       5043.00       500.90 o
  23  -5   5       4372.43       4742.22       468.78 o
  25  -5   5        101.24       -423.54       423.54 o
  27  -5   5        409.90        643.50       541.03 o
  29  -5   5        720.59        -28.87       678.30 o
  31  -5   5       3097.67       3344.73       869.92 o
  33  -5   5       2380.83       1245.24       819.23 o
 -34  -4   5         41.24        278.43       801.24 o
 -32  -4   5        432.70       -228.62       672.99 o
 -30  -4   5       2953.83       2085.56      1195.44 o
 -28  -4   5      20605.76      22208.17      1280.89 o
 -26  -4   5       1200.80       1000.95       402.36 o
 -24  -4   5       4343.16       4771.94       451.85 o
 -22  -4   5       6747.57       6190.99       375.84 o
 -20  -4   5      31088.78      30387.54       747.64 o
 -18  -4   5       9085.66       7294.24       406.31 o
 -16  -4   5       7856.10       8808.61       361.69 o
 -14  -4   5      13263.05      12582.12       425.14 o
 -12  -4   5     130007.88     139540.77      2176.39 o
 -10  -4   5      84752.88      81499.43      1275.56 o
  -8  -4   5       8172.55      10928.47       230.43 o
  -6  -4   5     201284.94     196938.55      2599.57 o
  -4  -4   5      56767.50      51319.32       711.12 o
  -2  -4   5      19130.21      16312.58       280.88 o
   0  -4   5      10212.81      11353.51       204.51 o
   2  -4   5       7146.05       6252.93       136.37 o
   4  -4   5     104209.63     102054.45      1344.89 o
   6  -4   5      39835.37      49516.18       655.88 o
   8  -4   5      44599.97      42383.83       628.45 o
  10  -4   5      99297.55      97489.73      1581.31 o
  12  -4   5      85032.80      90182.77      1578.54 o
  14  -4   5      29868.63      28892.92       591.93 o
  16  -4   5       9911.39       9380.35       456.97 o
  18  -4   5      23007.39      25021.79       772.74 o
  20  -4   5      27277.86      28975.61       936.21 o
  22  -4   5       6640.10       6587.78       481.38 o
  24  -4   5      16743.33      17698.75       872.16 o
  26  -4   5        520.17       -130.70       423.39 o
  28  -4   5        606.76        661.83       933.13 o
  30  -4   5        832.40        684.81       596.55 o
  32  -4   5        456.63        730.14       763.71 o
 -33  -3   5        775.23        771.74       731.03 o
 -31  -3   5       2843.42       1864.78       693.51 o
 -29  -3   5       8019.38       8237.48       688.84 o
 -27  -3   5       2066.90       2313.00       435.82 o
 -25  -3   5       6805.18       6214.36       497.54 o
 -23  -3   5      73696.41      71357.88      1631.39 o
 -21  -3   5      24824.21      25670.80       759.88 o
 -19  -3   5      12012.99      11611.87       523.42 o
 -17  -3   5      52457.54      47589.18      1015.27 o
 -15  -3   5     149567.73     142973.98      2392.01 o
 -13  -3   5     151764.97     156581.77      2903.00 o
 -11  -3   5     154971.64     147214.88      2446.86 o
  -9  -3   5      65229.92      68454.12      1041.96 o
  -7  -3   5     283402.44     314622.00      4540.04 o
  -5  -3   5      98646.45     102879.80      1441.99 o
  -3  -3   5      13377.03      11585.65       190.58 o
  -1  -3   5      46384.20      53484.46       738.29 o
   1  -3   5      16796.14      20131.64       299.28 o
   3  -3   5      19463.75      16322.14       265.84 o
   5  -3   5      13966.06      14403.11       237.50 o
   7  -3   5      36808.08      39617.85       566.53 o
   9  -3   5      52148.21      56519.06       837.90 o
  11  -3   5      10484.51      13045.20       335.74 o
  13  -3   5      28798.22      28743.38       615.20 o
  15  -3   5          7.55       -108.00       173.87 o
  17  -3   5       5172.52       5503.94       336.34 o
  19  -3   5      15666.40      16584.94       713.78 o
  21  -3   5      17035.04      18930.16       784.44 o
  23  -3   5       7241.10       7579.16       536.03 o
  25  -3   5      22227.70      26054.04      1013.58 o
  27  -3   5        549.72       1489.55       496.22 o
  29  -3   5       3085.64       3150.17       582.67 o
  31  -3   5        646.65        892.53       830.88 o
  33  -3   5        716.27       1154.75       903.02 o
 -34  -2   5       1184.24        385.55       829.92 o
 -32  -2   5       4078.36       2921.86       771.61 o
 -30  -2   5       3867.34       3232.37       712.44 o
 -28  -2   5       1427.53        959.85       537.13 o
 -26  -2   5       3759.77       4676.29       695.16 o
 -24  -2   5       3030.76       3868.19       409.61 o
 -22  -2   5       3908.31       4563.28       339.12 o
 -20  -2   5       1024.03        693.78       281.08 o
 -18  -2   5       8352.69       9487.75       499.46 o
 -16  -2   5      13631.05      14013.38       430.80 o
 -14  -2   5       3110.35       2868.88       210.99 o
 -12  -2   5     208223.14     211022.36      3283.90 o
 -10  -2   5     122970.82     127452.82      1877.83 o
  -8  -2   5      14915.31      15209.64       325.05 o
  -6  -2   5      28449.68      28572.71       485.79 o
  -4  -2   5     180925.05     184630.44      2529.69 o
  -2  -2   5      34908.85      39272.96       572.92 o
   0  -2   5       2380.50       2601.41        73.55 o
   2  -2   5      55885.88      62426.65       803.07 o
   4  -2   5     304954.19     294564.78      3877.40 o
   6  -2   5       8807.97       9066.27       177.57 o
   8  -2   5      10395.82      12782.67       315.19 o
  10  -2   5      13620.97      13160.85       296.66 o
  12  -2   5       1504.47        992.99       135.05 o
  14  -2   5     129946.55     126969.55      2384.47 o
  16  -2   5      13674.15      12993.16       484.19 o
  18  -2   5       2719.47       2726.66       294.11 o
  20  -2   5      47098.82      46268.06      1286.32 o
  22  -2   5      34261.97      39094.20      1145.00 o
  24  -2   5       7709.40       8695.12       764.38 o
  26  -2   5       1294.73       1195.01       440.40 o
  28  -2   5       4014.22       2896.29       602.88 o
  30  -2   5       3016.09       3447.30       611.46 o
  32  -2   5       1778.93       2398.45      1037.14 o
 -35  -1   5       3295.66       3341.27       905.58 o
 -33  -1   5       2104.96       2216.27       875.40 o
 -31  -1   5       1301.17       1278.40       680.11 o
 -29  -1   5       2740.55       2798.37       867.89 o
 -27  -1   5       1408.92       1589.32       405.33 o
 -25  -1   5        529.88        309.55       331.95 o
 -23  -1   5      10054.92      11195.55       427.65 o
 -21  -1   5       6582.73       6133.97       283.60 o
 -19  -1   5      23542.36      24580.46       602.01 o
 -17  -1   5      42784.79      37587.80       808.46 o
 -15  -1   5       2283.27       2403.50       231.85 o
 -13  -1   5       5753.10       6648.38       407.89 o
 -11  -1   5     103778.23      96643.18      1602.80 o
  -9  -1   5     195363.92     208521.78      3027.86 o
  -7  -1   5      14111.41       9635.51       205.74 o
  -5  -1   5      57302.60      64620.89       985.38 o
  -3  -1   5     157150.03     164252.52      2170.21 o
  -1  -1   5      29329.80      26236.86       357.08 o
   1  -1   5      40660.88      47270.67       646.42 o
   3  -1   5       2116.72       3420.05        92.14 o
   5  -1   5      17579.81      13246.93       242.75 o
   7  -1   5     561580.00     550352.44      6595.80 o
   9  -1   5     117726.05     108994.54      1323.89 o
  11  -1   5       8078.21       6906.65       189.57 o
  13  -1   5       1059.03       1183.58       206.65 o
  15  -1   5     225427.45     226286.75      4542.81 o
  17  -1   5      11962.47      14343.02       582.20 o
  19  -1   5       2324.18       2003.34       310.90 o
  21  -1   5      17953.03      19932.31       784.96 o
  23  -1   5       7433.16       9205.82       943.62 o
  25  -1   5       1695.82       1206.67       431.18 o
  27  -1   5       3450.31       3392.78       582.14 o
  29  -1   5         13.23       -764.90      1018.53 o
  31  -1   5        325.03       -671.93       671.93 o
  33  -1   5        243.55       -598.47       883.93 o
 -34   0   5        232.35        797.80       807.31 o
 -32   0   5       2173.00       1345.19       710.55 o
 -30   0   5      23251.77      24688.96      1427.47 o
 -28   0   5      10945.99      10305.02       691.39 o
 -26   0   5        164.61       -180.00       284.02 o
 -24   0   5       1227.63       1431.15       373.53 o
 -22   0   5       1548.36       1799.26       212.57 o
 -20   0   5       2227.57       2432.53       200.37 o
 -18   0   5       5535.96       5048.14       249.39 o
 -16   0   5         27.30        219.37       119.41 o
[truncated: 1,451,572 more chars]
