# Supplementary material for: Synthesis and structure of a complex of copper(I) with l-cysteine and chloride ions containing Cu12S6 nanoclusters
Source: Acta Crystallogr E Crystallogr Commun. 2021 Mar 2;77(Pt 4):324–30. doi: 10.1107/S2056989021002012 (PMC8025850; doi:10.1107/S2056989021002012)
Supplement: Supplementary file 4 [file e-77-00324-sup3.txt]

We are sending a version of the manuscript edited according to the
following Reviewer's comments:

 Structural model:

The H atoms attached to O3 and O4, both in PART 1, are incompatible and in
conflict with each other. I appears that H3B is placed in the wrong
position. If the H atoms at O3 cannot be refined or placed, then it is
safer to leave them out (and comment in the refinement section).

Please correct the following two checkcif alerts:
PLAT012_ALERT_1_G N.O.K.   _shelx_res_checksum Found in CIF ......
 Please Check
PLAT014_ALERT_1_G N.O.K.   _shelx_fab_checksum Found in CIF ......
 Please Check
PLAT760_ALERT_1_G CIF Contains no Torsion Angles .................
? Info
PLAT965_ALERT_2_G The SHELXL WEIGHT Optimisation has not Converged
 Please Check
Please delete all reported hydrogen bonds towards sulfur atoms (all S atoms
are tetrahedrally coordinated and do not have any remaining lone pairs to
accept H-bonds).

Formatting corrections in the reference section such as missing line
breaks, alphabetical ordering, spelling of author names is required.

The following references do not appear to be cited
Dolomanov, O. V., Bourhis, L. J., Gildea, R. J., Howard, J. A. K. &
Puschmann, H. (2009). J. Appl.
Cryst. 42, 339-341.
Krause, L., Herbst-Irmer, R., Sheldrick, G. M. & Stalke, D. (2015). J.
Appl. Cryst. 48, 3-10.
Please check if citations should be added, or if these references need to
be deleted.
(Krause et al is the preferred reference for Sadabs, replace Sheldrick,
2016?
Dolomanov et al is the Olex reference? Cite Olex or delete?)

Title:
Better would be "The first crystal structure of a complex of copper(I) with
L-cysteine and a chloride ion

Abstract:
Change "Crystal of new" to "A crystal of a new"; "a polymeric structures"
to "a polymeric structure".
In sentence two, the sum formula should match the moiety formula and the
chemical repeat unit. Please divide all numbers in C36H72Cl32Cu32N12O24S12
by two. Please change the systematic name in the same way.

The remainder of the abstract is difficult to follow and visualize. Do
guide in a possible revision, may I suggest the following alternative text:

Copper atoms are linked by thiolate groups to Cu12S6 copper thiolate
nanoclusters that takes the form of a tetrakis cuboctahedron, made up of a
Cu12 cubo-octahedral subunit that is augmented by six sulfur atoms that are
located symmetrically atop of each of the Cu4 square unit units of the Cu12
cubo-octahedron. The six S atoms thus form an octahedral subunit
themselves. The exterior of the Cu12S6 sphere is saturated by chloride and
trichlorcuprate units. Three chloride atoms are coordinated in an irregular
fashion to trigonal Cu3 subunits of the nanocluster, and four trigonal
CuCl3-units are bonded via each of their chloride ions to each one copper
ion on the Cu12S6 sphere. The trigonal CuCl3-units are via Cu2Cl2 bridges
covalently connected to equivalent units in neighboring nanoclusters. Four
such connections are arranged in a tetrahedral fashion, thus creating a
diamond like net of Cu12S6Cl3(CuCl3)4 nanoclusters. The rigid diamond like
network thus formed creates channels occupied by solvate molecules that had
been mostly to ill-defined to model. The content of the voids, assumed to
be water molecules, was corrected for via reverse Fourier transform methods
using the SQUEEZE algorithm. The protonated amino groups of the cysteines
are directed away from the sphere forming H-bonds with chloride ions of
their cluster. The deprotonated carboxy-groups are pointing outwards and
form hydrogen bonds with the unresolved water molecules of the solvate
channels. Disorder is observed in one of the two crystallographically
unique [Cu16(CysH2)6Cl16] segments for three of the six cysteine anions.
The results obtained are of interest with respect to bioinorganic chemistry.

Scheme:

The repeat unit should be a [Cu16(CysH2)6Cl16] unit (not two). Please add
brackets and "n" to indicate the polymeric nature of the material. Please
try to better represent the close to ideal tetrakis cuboctahedron symmetry
of the cluster, and the octahedral symmetry of the sulfur ions (I would
suggest to start with a regular cubo-octahedron for the Cu ions, and
augment it stepwise by S atoms, Cl atoms and CuCl3 units). If possible,
please include the C, N and O atoms of the cysteine fragments. For the
connections via the Cu2Cl2 bridges, please include "wiggle lines" for each
one Cu and Cl ion (not just the copper).  Use of darker shaded and lighter
shaded lines for bond in the foreground and background would be useful.


Structural commentary:
Similar to the abstract, the commentary section needs to be substantially
revised. The description of the geometry of the cluster is inaccurate, too
brief and not easy to visualize from the text. In a brief estimate, the
commentary section would need to be at least four or five times longer to
do justice to the complexity of the structure.

Please substantially augment this section, based on a more detailed version
as used in the abstract. Please avoid the ill-defined term "atlas sphere".

Correct "protonated carboxy-groups" (they are deprotonated).

Please explain the nature of the void content and that the Squeeze
procedure was used before discussion of hydrogen bonds.

"This assumption"? What assumption? Is there text missing?

For the three chloride ions per cluster, it might be better to describe
their coordination as distorted from an ideal symmetric coordination, and
describing how much they are distorted, rather than treating them all as
different.


Supramolecular features:

This section is also too brief. The diamond shape of the network should be
discussed in more detail. The length of the text is not in line with the
number of figures. A polyhedral plot would me suitable for a figure here
(e.g. figure 8). The void content should be discussed. What does the
electron count sum up to? How many water molecules might this be?

Figure 1: in the absence of labels, the colour coding needs to be given in
the caption to be able to identify atoms.

Figure 2: Bonds are missing for the minor moiety sections.

Figure 3: How was this constructed? Is this a least squares overlay (what
is the rms value?)? How is the reader supposed to identify what vertex is
what atom? Could H atoms have been omitted? Which colour is which sphere?
Why are there two yellow dots in the figure?

Figure 6 is useless. What is exactly shown here? What is the colour coding?


All the above Reviewer's comments have been taken into account, with
exception of two remarks:

*Comment 1*: Please avoid the ill-defined term "atlas sphere".

*Answer*: We consider it quite possible to use the term "atlas sphere" that
is quite widespread.

*Comment* 2: Correct "protonated carboxy-groups" (they are deprotonated).

*Answer*: We insist that the carboxyl group is protonated according to IR
spectroscopy data (see discussion in Subsection 5) in strict accordance
with the compound formula and the copper oxidation state. The sentence "the
carboxylate protons are omitted in the structure" was added in the text (2.
Structural commentary).

In the current version, Figures 3 and 6 were removed, Figure 2 was slightly
changed, and the Scheme was significantly improved according to the
Reviewer's requirements.
